# Supplementary material for: 10-Phenyl-10H-phenoxazine-4,6-diol tetra­hydro­furan monosolvate
Source: IUCrdata. 2020 Sep 25;5(Pt 9):x201276. doi: 10.1107/S2414314620012766 (PMC9462277; doi:10.1107/S2414314620012766)
Supplement: Supplementary file 1 [file x-05-x201276-sup1.cif]

##############################################################################
#                                                                            #
# This CIF contains the data for a data article accepted for                 #
# publication in IUCrData. It conforms to the requirements of                #
# Notes for Authors for IUCrData, and has been                               #
# peer reviewed under the auspices of IUCrData.                              #
#                                                                            #
# Full details of the Crystallographic Information File format               #
# are given in the paper "The Crystallographic Information File (CIF):       #
# a New Standard Archive File for Crystallography" by S. R. Hall, F. H.      #
# Allen and I. D. Brown [Acta Cryst. (1991), A47, 655-685].                  #
#                                                                            #
# The current version of the core CIF dictionary is obtainable from          #
# ftp://ftp.iucr.org/pub/cif_core.dic.                                       #
#                                                                            #
# Software is freely available for graphical display of the structure(s)     #
# in this CIF. For information consult the CIF software page                 #
# http://www.iucr.org/resources/cif/software.                                #
#                                                                            #
# This file may be used for bona fide research purposes within the           #
# scientific community so long as proper attribution is given to the data    # 
# article from which it was obtained.                                        #
#                                                                            #
##############################################################################
data_I
_database_code_depnum_ccdc_archive 'CCDC 2032769'
_audit_creation_method
;
Olex2 1.3
(compiled 2020.07.31 svn.rc2a77460 for OlexSys, GUI svn.r6145)
;
_journal_date_recd_electronic     2020-08-28
_journal_date_accepted     2020-09-18
_journal_name_full     'IUCrData'
_journal_year     2020
_journal_volume     5
_journal_issue      9
_journal_page_first     0
_journal_page_last     0
_journal_paper_category     HO
_journal_paper_doi     10.1107/S2414314620012766
_journal_coeditor_code     PK4031
_publ_contact_author_name     'Mitchell R. Anstey'
_publ_contact_author_address
;
Department of Chemistry, Davidson College, Davidson, North Carolina, United
State of America
;
_publ_contact_author_email     'mitch.anstey@davidson.edu'
_publ_contact_author_fax     ?
_publ_contact_author_phone     '1-704-894-2310'
_publ_section_title
;
10-Phenyl-10<i>H</i>-phenoxazine-4,6-diol tetrahydrofuran monosolvate
;
_publ_section_title_footnote     .
loop_
    _publ_author_name
    _publ_author_footnote
    _publ_author_address
    'Whalen, Aislinn C.' .
;
Department of Chemistry, Davidson College, Davidson, North Carolina,
USA
;
    'Hernandez Brito, Claudia' .
;
Department of Chemistry, Davidson College, Davidson, North Carolina,
USA
;
    'Choi, Kyoung H.' .
;
Department of Chemistry, Davidson College, Davidson, North Carolina,
USA
;
    'Warner, Ellen J. T.' .
;
Department of Chemistry, Davidson College, Davidson, North Carolina,
USA
;
    'Thole, David A.' .
;
Department of Chemistry, Davidson College, Davidson, North Carolina,
USA
;
    'Gau, Michael R.' .
;
Department of Chemistry, University of Pennsylvania, Philadelphia, Pennsylvania
19104-6323,
USA
;
    'Carroll, Patrick J.' .
;
Department of Chemistry, University of Pennsylvania, Philadelphia, Pennsylvania
19104-6323,
USA
;
    'Anstey, Mitchell R.' .
;
Department of Chemistry, Davidson College, Davidson, North Carolina,
USA
;
_publ_section_synopsis
;
In the crystalline state of the title compound,
10-phenyl-10<i>H</i>-phenoxazine-4,6-diol, hydrogen-bonding interactions
between hydroxyl groups on a phenoxazine backbone and the tetrahydrofuran
solvent are observed that suggest the ability for this compound to act as a
chelating ligand.
;
_chemical_name_systematic
;
10-Phenyl-10<i>H</i>-phenoxazine-4,6-diol tetrahydrofuran monosolvate
;
_chemical_name_common     ?
_chemical_formula_moiety     'C18 H13 N O3, C4 H8 O'
_chemical_formula_sum     'C22 H21 N O4'
_chemical_formula_iupac     'C18 H13 N O3, C4 H8 O'
_chemical_formula_weight     363.40
_chemical_melting_point     ?
_space_group_crystal_system     monoclinic
_space_group_name_H-M_alt     'P 1 21/n 1'
_space_group_name_Hall     '-P 2yn'
loop_
    _space_group_symop_operation_xyz
    'x, y, z'
    '-x+1/2, y+1/2, -z+1/2'
    '-x, -y, -z'
    'x-1/2, -y-1/2, z-1/2'
_cell_length_a     8.2694(3)
_cell_length_b     21.1783(8)
_cell_length_c     10.7050(4)
_cell_angle_alpha     90
_cell_angle_beta     111.1170(10)
_cell_angle_gamma     90
_cell_volume     1748.89(11)
_cell_formula_units_Z     4
_cell_measurement_reflns_used     9962
_cell_measurement_theta_min     3.268
_cell_measurement_theta_max     25.371
_cell_measurement_temperature     99.99
_exptl_crystal_description     plank
_exptl_crystal_colour     colourless
_exptl_crystal_size_max     0.37
_exptl_crystal_size_mid     0.29
_exptl_crystal_size_min     0.14
_exptl_crystal_density_diffrn     1.380
_exptl_crystal_density_meas     ?
_exptl_crystal_density_method     ?
_exptl_crystal_F_000     768
_exptl_absorpt_coefficient_mu     0.095
_exptl_absorpt_correction_type     multi-scan
_exptl_absorpt_process_details
;
(SADABS; Bruker, 2018)
;
_exptl_absorpt_correction_T_min     0.6918
_exptl_absorpt_correction_T_max     0.7452
_diffrn_ambient_temperature     99.99
_diffrn_source     ?
_diffrn_source_power     1.5
_diffrn_source_voltage     50.0
_diffrn_source_current     30.0
_diffrn_radiation_type     MoK\a
_diffrn_radiation_wavelength     0.71073
_diffrn_measurement_device_type     'Bruker D8 Quest CMOS Photon 100'
_diffrn_measurement_method     '\w and \f scans'
_diffrn_detector_area_resol_mean     ?
_diffrn_reflns_number     27791
_diffrn_reflns_av_R_equivalents     0.0462
_diffrn_reflns_av_unetI/netI     0.0224
_diffrn_reflns_theta_min     3.267
_diffrn_reflns_theta_max     25.436
_diffrn_reflns_theta_full     25.242
_diffrn_measured_fraction_theta_max     0.995
_diffrn_measured_fraction_theta_full     0.998
_diffrn_reflns_limit_h_min     -9
_diffrn_reflns_limit_h_max     9
_diffrn_reflns_limit_k_min     -25
_diffrn_reflns_limit_k_max     25
_diffrn_reflns_limit_l_min     -12
_diffrn_reflns_limit_l_max     11
_refine_special_details     ?
_reflns_number_total     3212
_reflns_number_gt     2674
_reflns_threshold_expression     'I > 2\s(I)'
_refine_ls_structure_factor_coef     Fsqd
_refine_ls_matrix_type     full
_refine_ls_R_factor_all     0.0482
_refine_ls_R_factor_gt     0.0365
_refine_ls_wR_factor_gt     0.0838
_refine_ls_wR_factor_ref     0.0897
_refine_ls_goodness_of_fit_ref     1.061
_refine_ls_restrained_S_all     1.050
_refine_ls_number_reflns     3212
_refine_ls_number_parameters     271
_refine_ls_number_restraints     76
_refine_ls_hydrogen_treatment     mixed
_refine_ls_weighting_scheme     calc
_refine_ls_weighting_details
              'w=1/[\s^2^(Fo^2^)+(0.0442P)^2^+0.5498P] where P=(Fo^2^+2Fc^2^)/3'
_atom_sites_solution_hydrogens     mixed
_atom_sites_solution_primary     ?
_atom_sites_solution_secondary     ?
_refine_ls_shift/su_max     0.001
_refine_ls_shift/su_mean     0.000
_refine_diff_density_max     0.170
_refine_diff_density_min     -0.253
_refine_ls_extinction_method     none
_refine_ls_extinction_coef     .
loop_
    _atom_type_symbol
    _atom_type_description
    _atom_type_scat_dispersion_real
    _atom_type_scat_dispersion_imag
    _atom_type_scat_source
    'C' 'C' 0.0033 0.0016
                         'International Tables Vol C Tables 4.2.6.8 and 6.1.1.4'
    'H' 'H' 0.0000 0.0000
                         'International Tables Vol C Tables 4.2.6.8 and 6.1.1.4'
    'N' 'N' 0.0061 0.0033
                         'International Tables Vol C Tables 4.2.6.8 and 6.1.1.4'
    'O' 'O' 0.0106 0.0060
                         'International Tables Vol C Tables 4.2.6.8 and 6.1.1.4'
_computing_data_collection
;
SAINT (Bruker, 2018)
;
_computing_cell_refinement
;
SAINT (Bruker, 2018)
;
_computing_data_reduction
;
SAINT (Bruker, 2018)
;
_computing_structure_solution
;
SHELXT (Sheldrick, 2015a)
;
_computing_structure_refinement
;
SHELXL (Sheldrick, 2015b)
;
_computing_molecular_graphics
;
<i>OLEX2</i> (Dolomanov <i>et al.</i>,  2009)
;
_computing_publication_material
;
<i>OLEX2</i> (Dolomanov <i>et al.</i>,  2009)
;
loop_
    _atom_site_type_symbol
    _atom_site_label
    _atom_site_fract_x
    _atom_site_fract_y
    _atom_site_fract_z
    _atom_site_U_iso_or_equiv
    _atom_site_adp_type
    _atom_site_calc_flag
    _atom_site_occupancy
    _atom_site_disorder_assembly
    _atom_site_disorder_group
    O O1 0.48901(12) 0.35256(4) 0.42474(9) 0.0174(2) Uani d 1 . .
    O O2 0.75882(13) 0.27069(5) 0.47249(11) 0.0234(2) Uani d 1 . .
    H H2 0.711(3) 0.2971(11) 0.399(2) 0.057(6) Uiso d 1 . .
    O O3 0.46637(13) 0.44236(5) 0.23825(10) 0.0211(2) Uani d 1 . .
    H H3 0.532(3) 0.4065(11) 0.259(2) 0.056(6) Uiso d 1 . .
    N N1 0.32048(14) 0.36710(5) 0.60817(11) 0.0170(3) Uani d 1 . .
    C C1 0.33959(19) 0.42379(7) 0.81239(15) 0.0222(3) Uani d 1 . .
    H H1 0.437572 0.446068 0.808879 0.027 Uiso calc 1 . .
    C C2 0.2799(2) 0.43476(7) 0.91599(15) 0.0262(4) Uani d 1 . .
    H H2A 0.337715 0.464365 0.984125 0.031 Uiso calc 1 . .
    C C3 0.1361(2) 0.40269(7) 0.92040(16) 0.0271(4) Uani d 1 . .
    H H3A 0.095770 0.410182 0.991689 0.033 Uiso calc 1 . .
    C C4 0.0514(2) 0.35982(7) 0.82124(16) 0.0254(3) Uani d 1 . .
    H H4 -0.047690 0.338086 0.824147 0.030 Uiso calc 1 . .
    C C5 0.11060(18) 0.34832(7) 0.71710(15) 0.0205(3) Uani d 1 . .
    H H5 0.052181 0.318918 0.648693 0.025 Uiso calc 1 . .
    C C6 0.25548(18) 0.38013(6) 0.71400(14) 0.0166(3) Uani d 1 . .
    C C7 0.73513(18) 0.23963(7) 0.67830(15) 0.0216(3) Uani d 1 . .
    H H7 0.826737 0.210208 0.692460 0.026 Uiso calc 1 . .
    C C8 0.65703(18) 0.24613(7) 0.77205(15) 0.0206(3) Uani d 1 . .
    H H8 0.697378 0.221394 0.851363 0.025 Uiso calc 1 . .
    C C9 0.52065(17) 0.28807(6) 0.75289(14) 0.0173(3) Uani d 1 . .
    H H9 0.467994 0.291674 0.818144 0.021 Uiso calc 1 . .
    C C10 0.46193(17) 0.32481(6) 0.63683(13) 0.0154(3) Uani d 1 . .
    C C11 0.54326(17) 0.31868(6) 0.54403(13) 0.0155(3) Uani d 1 . .
    C C12 0.67853(17) 0.27654(6) 0.56296(14) 0.0178(3) Uani d 1 . .
    C C13 0.39217(16) 0.40665(6) 0.42331(13) 0.0148(3) Uani d 1 . .
    C C14 0.30677(17) 0.41490(6) 0.51257(13) 0.0155(3) Uani d 1 . .
    C C15 0.20860(17) 0.46948(6) 0.50202(14) 0.0175(3) Uani d 1 . .
    H H15 0.149204 0.476407 0.562010 0.021 Uiso calc 1 . .
    C C16 0.19783(17) 0.51370(7) 0.40367(14) 0.0193(3) Uani d 1 . .
    H H16 0.130145 0.550674 0.396867 0.023 Uiso calc 1 . .
    C C17 0.28348(17) 0.50509(7) 0.31540(14) 0.0190(3) Uani d 1 . .
    H H17 0.274521 0.535752 0.248457 0.023 Uiso calc 1 . .
    C C18 0.38298(17) 0.45100(7) 0.32567(13) 0.0162(3) Uani d 1 . .
    O O4 0.69658(12) 0.34718(5) 0.24978(10) 0.0227(2) Uani d 1 . .
    C C19 0.8657(14) 0.3770(8) 0.3042(10) 0.0246(11) Uani d 0.511(8) A 1
    H H19A 0.957377 0.345769 0.348915 0.030 Uiso calc 0.511(8) A 1
    H H19B 0.867345 0.410702 0.368699 0.030 Uiso calc 0.511(8) A 1
    C C20 0.8879(13) 0.4040(5) 0.1804(8) 0.0263(13) Uani d 0.511(8) A 1
    H H20A 1.012157 0.408602 0.193679 0.032 Uiso calc 0.511(8) A 1
    H H20B 0.830823 0.445729 0.157328 0.032 Uiso calc 0.511(8) A 1
    C C21 0.8004(6) 0.3555(2) 0.0715(4) 0.0213(10) Uani d 0.511(8) A 1
    H H21A 0.749212 0.376122 -0.017070 0.026 Uiso calc 0.511(8) A 1
    H H21B 0.884354 0.323096 0.067003 0.026 Uiso calc 0.511(8) A 1
    C C22 0.660(2) 0.3262(7) 0.1139(8) 0.0221(4) Uani d 0.511(8) A 1
    H H22A 0.543625 0.340720 0.054752 0.026 Uiso calc 0.511(8) A 1
    H H22B 0.663826 0.279574 0.109859 0.026 Uiso calc 0.511(8) A 1
    C C19' 0.8568(15) 0.3837(9) 0.2936(10) 0.0246(11) Uani d 0.489(8) A 2
    H H19C 0.949284 0.359863 0.362841 0.030 Uiso calc 0.489(8) A 2
    H H19D 0.839036 0.424097 0.333275 0.030 Uiso calc 0.489(8) A 2
    C C20' 0.9104(13) 0.3965(6) 0.1747(9) 0.0263(13) Uani d 0.489(8) A 2
    H H20C 1.005949 0.368206 0.175162 0.032 Uiso calc 0.489(8) A 2
    H H20D 0.946960 0.440913 0.173706 0.032 Uiso calc 0.489(8) A 2
    C C21' 0.7445(7) 0.3824(3) 0.0560(4) 0.0240(11) Uani d 0.489(8) A 2
    H H21C 0.769927 0.368516 -0.023244 0.029 Uiso calc 0.489(8) A 2
    H H21D 0.666759 0.419599 0.031880 0.029 Uiso calc 0.489(8) A 2
    C C22' 0.667(2) 0.3288(7) 0.1124(8) 0.0221(4) Uani d 0.489(8) A 2
    H H22C 0.540968 0.324390 0.060592 0.026 Uiso calc 0.489(8) A 2
    H H22D 0.724585 0.288228 0.109658 0.026 Uiso calc 0.489(8) A 2
loop_
    _atom_site_aniso_label
    _atom_site_aniso_U_11
    _atom_site_aniso_U_22
    _atom_site_aniso_U_33
    _atom_site_aniso_U_12
    _atom_site_aniso_U_13
    _atom_site_aniso_U_23
    O1 0.0208(5) 0.0185(5) 0.0146(5) 0.0032(4) 0.0084(4) 0.0009(4)
    O2 0.0243(5) 0.0252(6) 0.0250(6) 0.0046(4) 0.0141(5) 0.0002(5)
    O3 0.0245(5) 0.0250(6) 0.0181(5) -0.0001(4) 0.0127(4) 0.0015(4)
    N1 0.0187(6) 0.0189(6) 0.0159(6) 0.0034(5) 0.0092(5) 0.0036(5)
    C1 0.0257(8) 0.0220(7) 0.0207(8) -0.0019(6) 0.0105(6) 0.0024(6)
    C2 0.0413(9) 0.0209(8) 0.0187(8) 0.0016(7) 0.0134(7) -0.0003(6)
    C3 0.0411(9) 0.0258(8) 0.0239(8) 0.0083(7) 0.0231(7) 0.0065(7)
    C4 0.0267(8) 0.0256(8) 0.0312(9) 0.0026(6) 0.0194(7) 0.0071(7)
    C5 0.0225(7) 0.0181(7) 0.0226(8) 0.0024(6) 0.0103(6) 0.0017(6)
    C6 0.0206(7) 0.0158(7) 0.0157(7) 0.0046(5) 0.0093(6) 0.0041(6)
    C7 0.0184(7) 0.0189(7) 0.0269(8) 0.0027(6) 0.0075(6) 0.0013(6)
    C8 0.0207(7) 0.0184(7) 0.0204(7) -0.0010(6) 0.0047(6) 0.0033(6)
    C9 0.0184(7) 0.0180(7) 0.0156(7) -0.0027(5) 0.0064(6) -0.0009(5)
    C10 0.0148(6) 0.0133(6) 0.0166(7) -0.0024(5) 0.0039(5) -0.0030(5)
    C11 0.0168(7) 0.0150(7) 0.0128(7) -0.0029(5) 0.0030(5) -0.0004(5)
    C12 0.0168(7) 0.0175(7) 0.0204(7) -0.0036(5) 0.0083(6) -0.0044(6)
    C13 0.0114(6) 0.0155(7) 0.0157(7) -0.0005(5) 0.0025(5) -0.0018(5)
    C14 0.0135(6) 0.0183(7) 0.0135(7) -0.0032(5) 0.0035(5) 0.0001(5)
    C15 0.0150(7) 0.0217(7) 0.0167(7) 0.0000(5) 0.0069(6) -0.0005(6)
    C16 0.0165(7) 0.0194(7) 0.0214(7) 0.0023(5) 0.0061(6) 0.0021(6)
    C17 0.0177(7) 0.0204(7) 0.0170(7) -0.0012(6) 0.0040(6) 0.0043(6)
    C18 0.0128(6) 0.0223(7) 0.0135(7) -0.0053(5) 0.0049(5) -0.0032(6)
    O4 0.0216(5) 0.0306(6) 0.0188(5) -0.0030(4) 0.0108(4) -0.0032(4)
    C19 0.0197(11) 0.032(3) 0.0227(14) -0.0022(15) 0.0077(10) -0.0079(15)
    C20 0.026(2) 0.024(2) 0.0312(10) -0.0029(17) 0.0131(11) 0.0000(10)
    C21 0.022(2) 0.024(2) 0.0198(16) 0.0008(15) 0.0102(15) 0.0017(16)
    C22 0.0231(11) 0.0262(11) 0.0187(7) -0.0033(7) 0.0098(6) -0.0042(7)
    C19' 0.0197(11) 0.032(3) 0.0227(14) -0.0022(15) 0.0077(10) -0.0079(15)
    C20' 0.026(2) 0.024(2) 0.0312(10) -0.0029(17) 0.0131(11) 0.0000(10)
    C21' 0.025(2) 0.028(2) 0.0222(18) -0.0051(17) 0.0132(16) -0.0011(17)
    C22' 0.0231(11) 0.0262(11) 0.0187(7) -0.0033(7) 0.0098(6) -0.0042(7)
_geom_special_details
;
 All esds (except the esd in the dihedral angle between two l.s. planes)
 are estimated using the full covariance matrix.  The cell esds are taken
 into account individually in the estimation of esds in distances, angles
 and torsion angles; correlations between esds in cell parameters are only
 used when they are defined by crystal symmetry.  An approximate (isotropic)
 treatment of cell esds is used for estimating esds involving l.s. planes.
;
loop_
    _geom_bond_atom_site_label_1
    _geom_bond_atom_site_label_2
    _geom_bond_site_symmetry_2
    _geom_bond_distance
    _geom_bond_publ_flag
    O1 C11 . 1.3908(16) ?
    O1 C13 . 1.3946(16) ?
    O2 H2 . 0.93(2) ?
    O2 C12 . 1.3628(17) ?
    O3 H3 . 0.91(2) ?
    O3 C18 . 1.3601(16) ?
    N1 C6 . 1.4448(17) ?
    N1 C10 . 1.4162(17) ?
    N1 C14 . 1.4147(17) ?
    C1 H1 . 0.9500 ?
    C1 C2 . 1.387(2) ?
    C1 C6 . 1.386(2) ?
    C2 H2A . 0.9500 ?
    C2 C3 . 1.385(2) ?
    C3 H3A . 0.9500 ?
    C3 C4 . 1.381(2) ?
    C4 H4 . 0.9500 ?
    C4 C5 . 1.391(2) ?
    C5 H5 . 0.9500 ?
    C5 C6 . 1.385(2) ?
    C7 H7 . 0.9500 ?
    C7 C8 . 1.382(2) ?
    C7 C12 . 1.392(2) ?
    C8 H8 . 0.9500 ?
    C8 C9 . 1.3916(19) ?
    C9 H9 . 0.9500 ?
    C9 C10 . 1.3965(19) ?
    C10 C11 . 1.3920(19) ?
    C11 C12 . 1.3876(19) ?
    C13 C14 . 1.3887(19) ?
    C13 C18 . 1.3868(19) ?
    C14 C15 . 1.3936(19) ?
    C15 H15 . 0.9500 ?
    C15 C16 . 1.388(2) ?
    C16 H16 . 0.9500 ?
    C16 C17 . 1.382(2) ?
    C17 H17 . 0.9500 ?
    C17 C18 . 1.391(2) ?
    O4 C19 . 1.451(5) ?
    O4 C22 . 1.445(5) ?
    O4 C19' . 1.457(5) ?
    O4 C22' . 1.453(5) ?
    C19 H19A . 0.9900 ?
    C19 H19B . 0.9900 ?
    C19 C20 . 1.514(6) ?
    C20 H20A . 0.9900 ?
    C20 H20B . 0.9900 ?
    C20 C21 . 1.526(7) ?
    C21 H21A . 0.9900 ?
    C21 H21B . 0.9900 ?
    C21 C22 . 1.523(7) ?
    C22 H22A . 0.9900 ?
    C22 H22B . 0.9900 ?
    C19' H19C . 0.9900 ?
    C19' H19D . 0.9900 ?
    C19' C20' . 1.515(6) ?
    C20' H20C . 0.9900 ?
    C20' H20D . 0.9900 ?
    C20' C21' . 1.526(7) ?
    C21' H21C . 0.9900 ?
    C21' H21D . 0.9900 ?
    C21' C22' . 1.532(8) ?
    C22' H22C . 0.9900 ?
    C22' H22D . 0.9900 ?
loop_
    _geom_angle_atom_site_label_1
    _geom_angle_atom_site_label_2
    _geom_angle_atom_site_label_3
    _geom_angle_site_symmetry_1
    _geom_angle_site_symmetry_3
    _geom_angle
    _geom_angle_publ_flag
    C11 O1 C13 . . 115.33(10) ?
    C12 O2 H2 . . 112.7(13) ?
    C18 O3 H3 . . 110.4(13) ?
    C10 N1 C6 . . 117.55(11) ?
    C14 N1 C6 . . 118.36(11) ?
    C14 N1 C10 . . 117.00(11) ?
    C2 C1 H1 . . 120.2 ?
    C6 C1 H1 . . 120.2 ?
    C6 C1 C2 . . 119.60(14) ?
    C1 C2 H2A . . 119.9 ?
    C3 C2 C1 . . 120.17(14) ?
    C3 C2 H2A . . 119.9 ?
    C2 C3 H3A . . 120.0 ?
    C4 C3 C2 . . 120.04(14) ?
    C4 C3 H3A . . 120.0 ?
    C3 C4 H4 . . 119.9 ?
    C3 C4 C5 . . 120.24(14) ?
    C5 C4 H4 . . 119.9 ?
    C4 C5 H5 . . 120.3 ?
    C6 C5 C4 . . 119.42(14) ?
    C6 C5 H5 . . 120.3 ?
    C1 C6 N1 . . 119.79(12) ?
    C5 C6 N1 . . 119.68(12) ?
    C5 C6 C1 . . 120.52(13) ?
    C8 C7 H7 . . 120.2 ?
    C8 C7 C12 . . 119.50(13) ?
    C12 C7 H7 . . 120.2 ?
    C7 C8 H8 . . 119.3 ?
    C7 C8 C9 . . 121.50(13) ?
    C9 C8 H8 . . 119.3 ?
    C8 C9 H9 . . 120.3 ?
    C8 C9 C10 . . 119.36(13) ?
    C10 C9 H9 . . 120.3 ?
    C9 C10 N1 . . 122.71(12) ?
    C11 C10 N1 . . 118.56(12) ?
    C11 C10 C9 . . 118.71(12) ?
    O1 C11 C10 . . 121.88(12) ?
    C12 C11 O1 . . 116.25(12) ?
    C12 C11 C10 . . 121.82(12) ?
    O2 C12 C7 . . 119.02(12) ?
    O2 C12 C11 . . 121.89(13) ?
    C11 C12 C7 . . 119.09(13) ?
    C14 C13 O1 . . 121.88(12) ?
    C18 C13 O1 . . 116.09(12) ?
    C18 C13 C14 . . 122.01(12) ?
    C13 C14 N1 . . 118.66(12) ?
    C13 C14 C15 . . 118.31(12) ?
    C15 C14 N1 . . 123.01(12) ?
    C14 C15 H15 . . 120.1 ?
    C16 C15 C14 . . 119.84(13) ?
    C16 C15 H15 . . 120.1 ?
    C15 C16 H16 . . 119.3 ?
    C17 C16 C15 . . 121.41(13) ?
    C17 C16 H16 . . 119.3 ?
    C16 C17 H17 . . 120.4 ?
    C16 C17 C18 . . 119.26(13) ?
    C18 C17 H17 . . 120.4 ?
    O3 C18 C13 . . 121.59(13) ?
    O3 C18 C17 . . 119.23(12) ?
    C13 C18 C17 . . 119.17(13) ?
    C22 O4 C19 . . 111.1(6) ?
    C22' O4 C19' . . 105.8(6) ?
    O4 C19 H19A . . 111.3 ?
    O4 C19 H19B . . 111.3 ?
    O4 C19 C20 . . 102.5(6) ?
    H19A C19 H19B . . 109.2 ?
    C20 C19 H19A . . 111.3 ?
    C20 C19 H19B . . 111.3 ?
    C19 C20 H20A . . 111.0 ?
    C19 C20 H20B . . 111.0 ?
    C19 C20 C21 . . 103.9(8) ?
    H20A C20 H20B . . 109.0 ?
    C21 C20 H20A . . 111.0 ?
    C21 C20 H20B . . 111.0 ?
    C20 C21 H21A . . 110.9 ?
    C20 C21 H21B . . 110.9 ?
    H21A C21 H21B . . 108.9 ?
    C22 C21 C20 . . 104.5(5) ?
    C22 C21 H21A . . 110.9 ?
    C22 C21 H21B . . 110.9 ?
    O4 C22 C21 . . 105.6(4) ?
    O4 C22 H22A . . 110.6 ?
    O4 C22 H22B . . 110.6 ?
    C21 C22 H22A . . 110.6 ?
    C21 C22 H22B . . 110.6 ?
    H22A C22 H22B . . 108.8 ?
    O4 C19' H19C . . 109.8 ?
    O4 C19' H19D . . 109.8 ?
    O4 C19' C20' . . 109.4(7) ?
    H19C C19' H19D . . 108.2 ?
    C20' C19' H19C . . 109.8 ?
    C20' C19' H19D . . 109.8 ?
    C19' C20' H20C . . 111.3 ?
    C19' C20' H20D . . 111.3 ?
    C19' C20' C21' . . 102.5(7) ?
    H20C C20' H20D . . 109.2 ?
    C21' C20' H20C . . 111.3 ?
    C21' C20' H20D . . 111.3 ?
    C20' C21' H21C . . 111.5 ?
    C20' C21' H21D . . 111.5 ?
    C20' C21' C22' . . 101.3(7) ?
    H21C C21' H21D . . 109.3 ?
    C22' C21' H21C . . 111.5 ?
    C22' C21' H21D . . 111.5 ?
    O4 C22' C21' . . 104.9(5) ?
    O4 C22' H22C . . 110.8 ?
    O4 C22' H22D . . 110.8 ?
    C21' C22' H22C . . 110.8 ?
    C21' C22' H22D . . 110.8 ?
    H22C C22' H22D . . 108.8 ?
loop_
    _geom_torsion_atom_site_label_1
    _geom_torsion_atom_site_label_2
    _geom_torsion_atom_site_label_3
    _geom_torsion_atom_site_label_4
    _geom_torsion_site_symmetry_1
    _geom_torsion_site_symmetry_2
    _geom_torsion_site_symmetry_3
    _geom_torsion_site_symmetry_4
    _geom_torsion
    _geom_torsion_publ_flag
    O1 C11 C12 O2 . . . . 2.79(18) ?
    O1 C11 C12 C7 . . . . -177.89(12) ?
    O1 C13 C14 N1 . . . . 0.62(18) ?
    O1 C13 C14 C15 . . . . -178.17(12) ?
    O1 C13 C18 O3 . . . . -1.08(18) ?
    O1 C13 C18 C17 . . . . 177.75(11) ?
    N1 C10 C11 O1 . . . . -0.26(19) ?
    N1 C10 C11 C12 . . . . -177.64(12) ?
    N1 C14 C15 C16 . . . . -178.48(12) ?
    C1 C2 C3 C4 . . . . -0.2(2) ?
    C2 C1 C6 N1 . . . . -178.07(12) ?
    C2 C1 C6 C5 . . . . 1.2(2) ?
    C2 C3 C4 C5 . . . . 0.4(2) ?
    C3 C4 C5 C6 . . . . 0.2(2) ?
    C4 C5 C6 N1 . . . . 178.27(12) ?
    C4 C5 C6 C1 . . . . -1.0(2) ?
    C6 N1 C10 C9 . . . . 10.81(18) ?
    C6 N1 C10 C11 . . . . -170.60(12) ?
    C6 N1 C14 C13 . . . . 170.18(12) ?
    C6 N1 C14 C15 . . . . -11.10(19) ?
    C6 C1 C2 C3 . . . . -0.6(2) ?
    C7 C8 C9 C10 . . . . -0.5(2) ?
    C8 C7 C12 O2 . . . . 178.66(12) ?
    C8 C7 C12 C11 . . . . -0.7(2) ?
    C8 C9 C10 N1 . . . . 178.00(12) ?
    C8 C9 C10 C11 . . . . -0.58(19) ?
    C9 C10 C11 O1 . . . . 178.38(11) ?
    C9 C10 C11 C12 . . . . 1.0(2) ?
    C10 N1 C6 C1 . . . . 80.90(16) ?
    C10 N1 C6 C5 . . . . -98.38(15) ?
    C10 N1 C14 C13 . . . . 20.31(18) ?
    C10 N1 C14 C15 . . . . -160.96(12) ?
    C10 C11 C12 O2 . . . . -179.69(12) ?
    C10 C11 C12 C7 . . . . -0.4(2) ?
    C11 O1 C13 C14 . . . . -20.88(17) ?
    C11 O1 C13 C18 . . . . 160.53(11) ?
    C12 C7 C8 C9 . . . . 1.1(2) ?
    C13 O1 C11 C10 . . . . 20.67(17) ?
    C13 O1 C11 C12 . . . . -161.81(11) ?
    C13 C14 C15 C16 . . . . 0.25(19) ?
    C14 N1 C6 C1 . . . . -68.80(17) ?
    C14 N1 C6 C5 . . . . 111.92(14) ?
    C14 N1 C10 C9 . . . . 160.93(12) ?
    C14 N1 C10 C11 . . . . -20.49(17) ?
    C14 C13 C18 O3 . . . . -179.66(12) ?
    C14 C13 C18 C17 . . . . -0.84(19) ?
    C14 C15 C16 C17 . . . . -0.3(2) ?
    C15 C16 C17 C18 . . . . -0.2(2) ?
    C16 C17 C18 O3 . . . . 179.60(12) ?
    C16 C17 C18 C13 . . . . 0.7(2) ?
    C18 C13 C14 N1 . . . . 179.12(12) ?
    C18 C13 C14 C15 . . . . 0.34(19) ?
    O4 C19 C20 C21 . . . . -35.2(14) ?
    O4 C19' C20' C21' . . . . 16.4(16) ?
    C19 O4 C22 C21 . . . . -10.8(16) ?
    C19 C20 C21 C22 . . . . 29.2(14) ?
    C20 C21 C22 O4 . . . . -12.0(14) ?
    C22 O4 C19 C20 . . . . 29.1(15) ?
    C19' O4 C22' C21' . . . . -30.9(15) ?
    C19' C20' C21' C22' . . . . -33.6(14) ?
    C20' C21' C22' O4 . . . . 40.6(14) ?
    C22' O4 C19' C20' . . . . 8.9(17) ?
loop_
    _geom_hbond_atom_site_label_D
    _geom_hbond_atom_site_label_H
    _geom_hbond_atom_site_label_A
    _geom_hbond_site_symmetry_A
    _geom_hbond_distance_DH
    _geom_hbond_distance_HA
    _geom_hbond_distance_DA
    _geom_hbond_angle_DHA
    _geom_hbond_publ_flag
    O2 H2 O4 . 0.93(2) 1.88(2) 2.7729(15) 159.5(19) yes
    O3 H3 O4 . 0.91(2) 1.88(2) 2.7447(15) 157.0(19) yes
_shelx_space_group_comment
;
The symmetry employed for this shelxl refinement is uniquely defined
by the following loop, which should always be used as a source of
symmetry information in preference to the above space-group names.
They are only intended as comments.
;
_shelx_estimated_absorpt_T_min     0.966
_shelx_estimated_absorpt_T_max     0.987
_shelx_hkl_file
;
   2   0   0 2308.17   39.60
   2   0   0 2350.16   39.40
   2   0   0 2222.48   40.00
  -2   0   0 2270.37   39.30
  -2   0   0 2301.17   40.10
  -2   0   0 2293.37   39.60
  -3   0   0    1.10    1.20
  -3   0   0   -0.20    0.90
   3   0   0   -1.50    0.90
   3   0   0    0.20    1.00
   3   0   0    0.50    1.10
  -4   0   0  421.06   10.90
  -4   0   0  401.86   11.30
   4   0   0  416.56   11.50
   4   0   0  418.66   10.90
  -4   0   0  413.06   10.40
   5   0   0   -0.80    1.80
   5   0   0    1.30    1.60
  -5   0   0   -1.10    1.90
  -5   0   0   -2.40    1.40
  -5   0   0   -0.30    1.30
   6   0   0  132.39    7.40
  -6   0   0  123.19    6.20
  -6   0   0  125.89    6.90
   6   0   0  128.99    7.00
  -7   0   0   -0.40    2.10
  -7   0   0   -2.80    2.80
  -7   0   0   -0.40    2.60
   7   0   0    5.80    3.30
  -8   0   0    0.00    2.60
   8   0   0   -2.40    3.70
   8   0   0   -4.60    3.10
   9   0   0    0.60    5.40
  -9   0   0    3.40    4.70
  -9   0   0   -0.50    4.90
  -9   0   0    3.00    3.60
  -2  -1   0   89.19    3.30
   2  -1   0   90.69    3.70
   2  -1   0   89.89    3.30
  -2  -1   0   94.79    3.70
  -2   1   0   90.79    3.40
   2   1   0   92.49    3.60
   2   1   0   93.89    3.70
  -2   1   0   88.59    3.60
  -2   1   0   89.09    3.20
   2   1   0   94.19    3.40
   3  -1   0   13.00    2.10
  -3  -1   0    8.50    1.70
  -3  -1   0    9.30    1.50
  -3  -1   0    8.80    1.70
   3  -1   0    6.00    1.60
  -3   1   0    8.30    1.80
   3   1   0    7.60    1.80
  -3   1   0   11.30    1.80
   3   1   0    7.20    1.60
  -3   1   0    7.90    1.60
   3   1   0    9.70    1.70
   4  -1   0   49.70    3.50
  -4  -1   0   47.80    3.90
  -4  -1   0   47.20    3.70
   4  -1   0   47.30    4.00
  -4  -1   0   47.00    3.30
  -4   1   0   46.50    3.30
   4   1   0   43.30    3.80
  -4   1   0   48.10    3.80
  -4   1   0   49.60    3.70
   4   1   0   46.90    3.80
   4   1   0   48.70    3.40
   5  -1   0  370.66   11.80
   5  -1   0  387.36   11.00
  -5  -1   0  393.76   10.90
  -5  -1   0  391.86   11.50
  -5  -1   0  391.76   11.90
   5   1   0  396.96   10.90
  -5   1   0  366.46   11.60
  -5   1   0  394.16   11.10
   5   1   0  392.26   11.90
   5   1   0  381.36   11.30
  -5   1   0  375.06   10.50
   6  -1   0    7.00    2.50
  -6  -1   0    7.70    3.90
  -6  -1   0    9.00    2.90
   6  -1   0    7.40    2.50
  -6  -1   0   11.90    2.40
   6   1   0   11.00    2.80
  -6   1   0   11.20    2.40
   6   1   0   14.50    3.50
  -6   1   0   11.80    2.80
  -7  -1   0    4.70    3.00
   7  -1   0   -1.40    5.20
   7  -1   0    0.70    3.00
  -7  -1   0   -1.40    2.80
  -7  -1   0   -0.40    2.20
   7   1   0    4.90    3.00
  -7   1   0    1.10    2.00
  -7   1   0    2.10    2.70
  -7   1   0    0.30    2.80
   8  -1   0   15.00    4.30
  -8  -1   0   11.80    3.30
  -8  -1   0   25.00    5.00
   8  -1   0   10.90    4.30
  -8   1   0   11.30    4.50
   8   1   0   11.90    4.20
   8   1   0   17.80    4.00
  -8   1   0   18.80    3.60
   9  -1   0    6.40    4.70
  -9  -1   0   -2.30    4.70
  -9  -1   0    0.10    4.80
  -9  -1   0    1.30    3.90
   9  -1   0    0.30    5.50
   9   1   0   -4.40    4.80
   9   1   0    7.30    5.40
  -9   1   0   -6.50    3.50
  -9   1   0    0.90    4.80
   1  -2   0  479.15    9.30
   1  -2   0  474.15    8.50
  -1  -2   0  478.95    9.20
  -1  -2   0  480.95    9.40
   1   2   0  489.95    9.20
  -1   2   0  468.85    8.50
  -1   2   0  484.75    9.00
  -1   2   0  462.05    9.30
   1   2   0  407.06    9.10
   1   2   0  475.45    9.30
  -2  -2   0  102.29    4.10
  -2  -2   0  100.89    3.80
  -2  -2   0   98.79    3.60
   2  -2   0   95.09    3.20
   2  -2   0   97.89    3.90
  -2   2   0  100.39    3.30
   2   2   0   99.49    3.90
   2   2   0   99.09    3.60
   2   2   0   96.39    3.80
  -3  -2   0  254.77    7.60
   3  -2   0  254.67    6.80
  -3  -2   0  254.27    7.00
  -3  -2   0  266.67    7.70
   3  -2   0  261.47    7.80
   3   2   0  258.47    7.60
   3   2   0  261.07    7.50
   3   2   0  259.37    7.20
  -3   2   0  259.07    6.90
  -3   2   0  258.67    6.90
  -3   2   0  259.27    7.80
  -4  -2   0  198.18    7.40
   4  -2   0  207.48    6.70
  -4  -2   0  209.78    7.40
   4  -2   0  202.58    7.60
  -4  -2   0  200.28    6.70
   4   2   0  190.98    7.10
  -4   2   0  210.38    6.80
   4   2   0  208.88    7.50
  -4   2   0  205.68    6.60
   4   2   0  207.38    6.90
  -4   2   0  200.88    7.50
  -5  -2   0   26.50    3.80
   5  -2   0   26.80    4.00
   5  -2   0   29.90    3.50
  -5  -2   0   28.20    3.50
  -5  -2   0   26.50    3.40
  -5   2   0   23.20    3.30
  -5   2   0   35.50    3.80
   5   2   0   36.60    3.80
  -5   2   0   27.00    3.20
   5   2   0   31.40    3.80
   5   2   0   33.20    4.00
   6  -2   0    9.20    2.60
  -6  -2   0    9.20    2.30
  -6  -2   0    6.80    2.60
  -6  -2   0   10.20    3.10
   6  -2   0    6.20    2.90
  -6   2   0    8.80    2.30
  -6   2   0   11.00    4.20
   6   2   0   11.40    2.70
   6   2   0    9.90    2.70
   6   2   0   10.40    2.80
  -6   2   0   12.50    3.00
  -7  -2   0   -2.30    2.10
  -7  -2   0    0.40    3.00
  -7  -2   0   -3.70    2.70
   7  -2   0   -0.30    2.50
   7  -2   0    0.20    3.60
  -7   2   0   -2.10    2.50
   7   2   0    2.20    5.00
  -7   2   0   -1.70    2.90
  -7   2   0    0.90    2.00
   7   2   0   -0.70    3.00
  -8  -2   0    8.60    5.20
  -8  -2   0   -1.30    2.90
   8  -2   0    1.20    3.90
  -8  -2   0    5.60    4.00
   8   2   0    1.20    3.70
  -8   2   0   -2.40    4.90
  -8   2   0    3.10    3.60
  -8   2   0    2.40    2.90
   8   2   0    5.90    4.10
   9  -2   0   18.00    4.80
  -9  -2   0    8.10    4.30
  -9  -2   0   11.70    5.50
  -9  -2   0   10.60    5.40
   9  -2   0    7.90    5.20
  -9   2   0    6.20    3.80
   9   2   0    5.50    4.90
   9   2   0    8.90    5.50
  -9   2   0    0.80    5.00
  -9   2   0    0.90    4.60
   0  -3   0    0.90    0.70
  -1  -3   0  372.86    7.90
  -1  -3   0  374.16    7.60
   1  -3   0  375.16    7.90
  -1  -3   0  385.56    8.10
   1  -3   0  368.26    7.60
   1  -3   0  370.66    6.90
   1   3   0  370.96    8.00
  -1   3   0  380.96    7.70
  -1   3   0  365.66    7.90
   1   3   0  378.26    7.70
   1   3   0  373.06    8.00
  -2  -3   0 3268.37   55.99
   2  -3   0 3186.58   54.89
   2  -3   0 3310.77   56.39
  -2  -3   0 3296.07   55.99
  -2  -3   0 3274.17   56.29
   2   3   0 3247.68   55.99
  -2   3   0 3331.47   55.59
  -2   3   0 3288.67   54.89
   2   3   0 3307.67   55.99
  -2   3   0 3185.08   56.19
   2   3   0 3261.17   56.29
  -3  -3   0    1.00    1.10
   3  -3   0    1.10    1.00
  -3  -3   0   -0.30    1.20
  -3  -3   0    0.20    1.10
   3  -3   0    0.40    1.30
  -3   3   0    0.40    1.20
   3   3   0    1.70    1.30
   3   3   0    0.50    1.30
   3   3   0   -0.70    1.00
  -3   3   0    0.00    0.90
   4  -3   0  164.08    6.90
  -4  -3   0  157.58    6.40
  -4  -3   0  158.08    6.00
  -4  -3   0  159.28    6.60
   4  -3   0  155.08    5.60
   4   3   0  160.88    6.60
  -4   3   0  154.48    6.50
  -4   3   0  163.58    5.80
  -4   3   0  164.38    5.80
   4   3   0  170.18    6.70
   4   3   0  157.58    6.10
   5  -3   0  865.01   19.10
  -5  -3   0  871.61   20.60
  -5  -3   0  866.61   19.50
   5  -3   0  895.61   21.20
  -5  -3   0  894.91   20.60
   5   3   0  871.91   20.60
   5   3   0  866.31   20.30
  -5   3   0  855.41   19.00
   5   3   0  904.61   19.80
  -5   3   0  901.21   19.30
  -5   3   0  851.31   20.60
  -6  -3   0   17.10    3.40
   6  -3   0   19.00    3.60
  -6  -3   0   17.90    3.10
  -6  -3   0   13.50    3.40
   6  -3   0   12.60    2.50
  -6   3   0   16.70    3.70
   6   3   0   12.90    2.90
  -6   3   0   13.80    2.70
  -6   3   0   15.20    3.00
   6   3   0   12.60    2.70
   6   3   0   16.40    3.30
   7  -3   0    3.20    2.50
  -7  -3   0    4.40    3.00
  -7  -3   0    4.80    2.60
   7  -3   0    2.10    2.90
  -7  -3   0    0.00    2.80
   7   3   0    5.20    3.30
  -7   3   0    1.80    2.70
  -7   3   0   -0.70    2.00
  -7   3   0   -0.80    2.40
  -8  -3   0   14.10    3.80
   8  -3   0   17.40    5.00
   8  -3   0   17.50    3.90
  -8  -3   0   24.50    5.10
  -8  -3   0   21.80    7.50
  -8   3   0   21.30    4.50
   8   3   0   23.80    4.80
  -8   3   0   19.20    4.70
   8   3   0   12.50    4.40
  -8   3   0   12.30    3.30
  -9  -3   0   30.50    5.30
   9  -3   0   31.90    5.30
  -9  -3   0   39.00    7.00
  -9  -3   0   35.80    6.80
   9  -3   0   16.70    6.00
  -9   3   0   34.50    5.70
   9   3   0   36.50    6.50
   9   3   0   24.40    6.10
  -9   3   0   34.50    4.80
  -9   3   0   39.90    6.00
   0  -4   0 1786.82   30.60
   0  -4   0 1813.62   31.30
   0   4   0 1854.81   31.40
   0   4   0 1759.32   30.60
   1  -4   0 3144.79   54.29
  -1  -4   0 3228.88   54.69
  -1  -4   0 3241.48   54.59
   1  -4   0 3216.88   54.29
  -1   4   0 3176.78   54.29
   1   4   0 3320.07   54.09
   1   4   0 3169.88   54.49
   1   4   0 3258.17   54.69
  -1   4   0 3145.89   54.39
   2  -4   0  874.41   16.00
  -2  -4   0  894.11   17.70
   2  -4   0  915.21   17.80
  -2  -4   0  871.51   17.20
  -2  -4   0  889.51   17.50
  -2   4   0  882.11   16.00
   2   4   0  900.41   17.50
  -2   4   0  841.92   17.50
   2   4   0  873.41   17.70
  -2   4   0  893.61   17.00
   2   4   0  924.01   17.40
  -3  -4   0   32.70    3.30
   3  -4   0   32.90    2.40
  -3  -4   0   32.00    2.80
  -3  -4   0   35.90    2.90
   3  -4   0   32.80    3.10
  -3   4   0   36.70    2.70
   3   4   0   30.20    3.00
  -3   4   0   32.50    2.90
   3   4   0   35.90    3.20
  -3   4   0   33.40    2.30
   3   4   0   35.80    3.10
  -4  -4   0  255.57    8.40
   4  -4   0  265.67    8.90
   4  -4   0  251.77    7.30
  -4  -4   0  251.87    8.00
  -4  -4   0  258.27    8.70
  -4   4   0  253.67    8.60
  -4   4   0  254.07    7.30
   4   4   0  254.87    8.50
   4   4   0  266.77    8.30
   4   4   0  265.57    8.70
  -4   4   0  250.17    7.60
  -5  -4   0    0.80    1.70
  -5  -4   0    2.30    2.00
   5  -4   0    2.20    2.00
   5  -4   0   -0.30    1.30
  -5  -4   0    2.50    1.60
  -5   4   0    0.30    1.50
   5   4   0   -0.20    1.70
  -5   4   0    2.40    1.70
  -5   4   0    0.20    1.90
   5   4   0    0.40    1.80
   5   4   0   -0.30    1.90
  -6  -4   0   11.20    3.00
  -6  -4   0   10.90    3.60
   6  -4   0   17.00    2.80
   6  -4   0   12.20    3.10
  -6  -4   0   12.00    2.70
  -6   4   0   16.20    3.00
  -6   4   0   16.40    2.70
   6   4   0   11.00    2.90
   6   4   0   13.40    3.00
  -6   4   0   14.30    3.40
   6   4   0   12.10    2.80
  -7  -4   0   47.80    6.40
  -7  -4   0   48.10    6.10
   7  -4   0   59.39    5.50
   7  -4   0   52.59    6.70
  -7  -4   0   57.09    6.40
  -7   4   0   51.49    5.80
   7   4   0   49.00    5.60
  -7   4   0   57.59    5.10
  -7   4   0   52.39    6.20
   8  -4   0    0.00    3.70
   8  -4   0   -2.30    3.10
  -8  -4   0   -0.50    4.00
  -8   4   0    1.30    3.40
  -8   4   0    0.00    2.70
   8   4   0   -0.70    4.10
  -8   4   0    1.50    2.70
   8   4   0    3.30    3.90
  -8   4   0    3.10    3.90
   9  -4   0    4.30    5.70
  -9  -4   0    1.10    4.10
  -9  -4   0   -7.30    5.10
  -9  -4   0    9.80    5.50
   9  -4   0    3.90    4.30
  -9   4   0    0.50    5.50
  -9   4   0   -2.30    3.70
  -9   4   0   -1.00    3.70
   9   4   0   -4.10    4.80
   9   4   0   -5.70    5.50
   0  -5   0   -0.10    0.80
   0  -5   0    0.70    1.00
   0   5   0   -0.30    0.90
   0   5   0    0.20    0.60
  -1  -5   0  633.44   13.20
  -1  -5   0  654.83   13.10
   1  -5   0  647.04   11.60
   1  -5   0  666.33   12.90
  -1  -5   0  649.93   12.50
   1  -5   0  625.94   12.80
   1   5   0  627.04   12.90
   1   5   0  641.04   13.20
  -1   5   0  642.84   12.80
  -1   5   0  652.43   12.90
   1   5   0  672.93   12.60
   2  -5   0  369.56    7.50
  -2  -5   0  367.06    9.10
   2  -5   0  372.06    8.70
  -2  -5   0  377.66    8.80
   2  -5   0  375.36    9.20
  -2  -5   0  367.46    9.30
  -2   5   0  375.16    8.70
   2   5   0  380.46    8.80
   2   5   0  365.86    9.10
   2   5   0  359.76    9.20
  -2   5   0  374.96    7.60
  -2   5   0  354.36    9.00
  -3  -5   0  184.28    6.30
   3  -5   0  180.68    6.70
  -3  -5   0  190.98    6.90
  -3  -5   0  184.48    6.30
   3  -5   0  183.18    5.20
  -3   5   0  186.88    5.30
   3   5   0  195.18    6.60
   3   5   0  187.08    6.70
  -3   5   0  182.38    6.50
  -3   5   0  190.28    6.00
   3   5   0  191.28    6.40
  -4  -5   0  112.29    5.30
  -4  -5   0  120.49    5.90
   4  -5   0  111.19    4.50
   4  -5   0  111.29    5.80
  -4  -5   0  116.69    5.40
   4   5   0  112.49    5.80
  -4   5   0  115.49    4.60
  -4   5   0  113.89    5.60
  -4   5   0  106.59    4.90
   4   5   0  115.99    5.50
   4   5   0  109.09    5.50
  -5  -5   0   34.80    3.90
  -5  -5   0   38.60    4.40
   5  -5   0   35.80    3.30
   5  -5   0   34.90    4.30
  -5  -5   0   39.60    3.90
   5   5   0   30.50    4.10
   5   5   0   38.10    4.20
  -5   5   0   26.90    3.90
   5   5   0   33.30    4.30
  -5   5   0   31.50    3.40
  -5   5   0   33.60    3.50
  -5   5   0   38.20    3.60
   6  -5   0   -2.40    2.30
  -6  -5   0    3.90    2.50
  -6  -5   0   -0.50    2.00
   6  -5   0   -0.60    1.90
  -6   5   0    1.70    1.90
   6   5   0    1.40    2.00
   6   5   0    4.20    3.10
  -6   5   0    4.50    2.40
   6   5   0    1.10    2.20
  -6   5   0    0.40    1.70
  -6   5   0    2.00    2.20
   7  -5   0   57.39    5.30
  -7  -5   0   55.99    6.30
  -7  -5   0   55.59   10.20
  -7  -5   0   58.79    7.70
   7  -5   0   55.49    6.70
  -7   5   0   60.29    5.90
   7   5   0   47.10    6.10
  -7   5   0   49.30    5.00
   7   5   0   59.09    6.50
  -7   5   0   56.09    6.60
  -7   5   0   58.09    5.20
   8  -5   0    7.10    3.50
  -8  -5   0   12.90    4.60
   8  -5   0   10.70    4.30
  -8  -5   0    9.80    3.70
  -8   5   0   11.70    3.80
   8   5   0    8.90    4.60
  -8   5   0   14.10    3.10
  -8   5   0    6.70    4.00
  -8   5   0   10.60    3.40
   8   5   0    4.20    4.40
   8   5   0    9.60    4.20
   9  -5   0   19.60    4.90
  -9  -5   0   22.80    5.20
  -9  -5   0   18.00    6.30
   9  -5   0   23.60    7.50
  -9  -5   0   27.40    7.00
   9   5   0   26.90    6.00
  -9   5   0   20.90    4.30
  -9   5   0   12.00    6.10
   9   5   0   12.30    5.90
  -9   5   0   17.80    4.40
  -9   5   0   23.30    5.50
   0  -6   0   92.79    3.80
   0  -6   0   94.89    3.20
   0   6   0   92.99    3.10
  -1  -6   0    8.70    1.50
   1  -6   0   10.10    1.50
   1  -6   0    7.70    1.40
  -1  -6   0   13.60    2.10
  -1  -6   0    9.80    1.60
   1  -6   0   10.60    1.30
   1   6   0    8.80    1.30
  -1   6   0   11.10    1.80
  -1   6   0    9.10    1.60
   1   6   0    9.90    1.70
   1   6   0   10.10    1.60
  -2  -6   0  569.94   12.20
   2  -6   0  562.74   12.30
   2  -6   0  566.44   12.70
   2  -6   0  559.54   10.70
  -2  -6   0  560.34   12.80
  -2  -6   0  569.54   12.90
  -2   6   0  569.24   12.20
   2   6   0  574.14   12.90
   2   6   0  570.44   12.20
   2   6   0  564.04   12.80
  -2   6   0  550.14   12.60
   3  -6   0   20.30    3.00
  -3  -6   0   24.70    3.40
  -3  -6   0   22.10    2.60
   3  -6   0   24.30    2.00
  -3  -6   0   26.90    2.90
  -3   6   0   28.90    3.00
   3   6   0   29.50    2.90
   3   6   0   28.10    3.10
   3   6   0   27.00    3.20
  -3   6   0   25.80    2.10
  -3   6   0   22.00    2.50
  -4  -6   0  209.18    7.50
   4  -6   0  209.48    6.20
  -4  -6   0  213.28    7.70
  -4  -6   0  219.08    8.20
   4  -6   0  224.48    8.30
  -4   6   0  209.58    7.90
   4   6   0  223.28    7.80
   4   6   0  219.08    7.90
   4   6   0  206.58    8.00
  -4   6   0  207.18    6.30
  -4   6   0  215.38    7.10
   5  -6   0   26.20    3.90
   5  -6   0   21.30    2.90
  -5  -6   0   22.50    3.20
  -5  -6   0   22.30    3.60
  -5  -6   0   21.40    3.60
  -5   6   0   19.40    3.00
  -5   6   0   18.50    3.10
  -5   6   0   24.90    3.40
   5   6   0   14.20    2.60
   5   6   0   25.50    3.90
  -5   6   0   25.70    3.20
   5   6   0   16.10    3.00
   6  -6   0   47.00    4.10
  -6  -6   0   46.10    4.90
  -6  -6   0   37.30    5.50
   6  -6   0   49.10    5.60
   6   6   0   46.10    5.40
   6   6   0   43.60    5.10
  -6   6   0   45.00    4.50
   6   6   0   50.69    5.30
  -6   6   0   47.40    5.30
  -6   6   0   40.00    4.10
  -6   6   0   45.90    4.50
   7  -6   0   13.30    3.80
  -7  -6   0    8.60    3.40
  -7  -6   0   12.00    3.40
   7  -6   0   13.20    3.00
  -7  -6   0   10.80    3.60
   7   6   0   19.00    4.10
  -7   6   0   14.50    3.50
   7   6   0   11.40    3.80
  -7   6   0   14.10    3.00
  -7   6   0    4.40    3.30
  -7   6   0   13.50    2.80
  -8  -6   0  108.19    8.20
   8  -6   0   97.19    9.30
  -8  -6   0   98.89    9.30
   8  -6   0   99.19    9.00
   8   6   0   96.09    8.80
  -8   6   0   87.29    8.80
  -8   6   0   98.39    6.80
   8   6   0   94.89    9.80
  -8   6   0   90.69    7.50
  -8   6   0   94.69    7.00
   9  -6   0   -4.90    4.20
  -9  -6   0   16.30    5.70
   9  -6   0   -0.30    5.50
  -9  -6   0    8.30    7.30
  -9  -6   0    0.90    5.40
   9   6   0   -4.00    5.50
  -9   6   0   -2.40    3.50
  -9   6   0   -4.50    3.80
   9   6   0   -2.80    5.10
  -9   6   0   -3.80    5.70
  -9   6   0    2.80    5.40
   0  -7   0    0.90    0.90
   0  -7   0    0.00    1.10
   0   7   0   -0.50    0.70
   0   7   0   -0.40    1.00
  -1  -7   0  765.42   15.60
  -1  -7   0  751.72   16.00
  -1  -7   0  787.82   15.10
   1  -7   0  741.13   15.60
   1  -7   0  768.62   14.10
   1  -7   0  770.82   15.40
   1   7   0  791.82   15.10
   1   7   0  787.82   16.10
  -1   7   0  785.92   15.80
  -1   7   0  755.32   15.30
   1   7   0  743.53   15.50
   2  -7   0   92.79    4.10
   2  -7   0   96.79    2.90
  -2  -7   0   98.69    4.60
   2  -7   0   97.39    4.40
  -2  -7   0   92.89    4.40
  -2  -7   0   95.19    4.00
   2   7   0  100.49    4.60
   2   7   0   96.29    4.10
   2   7   0   91.29    4.40
  -2   7   0   96.59    4.30
  -2   7   0   97.49    4.20
  -3  -7   0    4.20    1.40
   3  -7   0    3.80    1.60
   3  -7   0    5.00    1.10
  -3  -7   0    4.10    1.50
  -3  -7   0    9.30    2.20
  -3   7   0    6.10    1.70
   3   7   0    5.30    1.70
  -3   7   0    6.70    1.60
   3   7   0    6.10    1.70
   3   7   0    6.60    1.90
  -4  -7   0   83.19    4.90
   4  -7   0   75.59    5.20
   4  -7   0   79.09    3.60
  -4  -7   0   77.99    4.70
  -4  -7   0   81.29    5.40
   4   7   0   78.49    5.20
  -4   7   0   77.09    4.40
   4   7   0   81.49    4.80
  -4   7   0   79.59    3.70
   4   7   0   77.59    5.10
  -4   7   0   74.89    4.80
  -5  -7   0   27.00    4.00
  -5  -7   0   34.00    4.00
   5  -7   0   30.40    4.30
  -5  -7   0   27.60    4.40
   5  -7   0   27.60    3.00
  -5   7   0   23.50    3.60
   5   7   0   30.90    4.40
  -5   7   0   30.10    3.30
  -5   7   0   34.40    3.70
   5   7   0   32.10    4.10
   5   7   0   28.00    4.00
   6  -7   0   -0.10    1.80
  -6  -7   0   -1.60    2.20
   6  -7   0   -3.10    2.50
  -6  -7   0   -1.10    2.40
  -6   7   0   -1.10    1.80
   6   7   0   -3.10    2.30
  -6   7   0    1.40    2.00
   6   7   0    1.20    2.50
  -6   7   0   -2.60    2.20
   6   7   0   -0.10    2.80
  -6   7   0   -1.80    2.00
   7  -7   0   -2.80    2.20
  -7  -7   0    3.30    3.00
   7  -7   0    0.80    3.50
  -7  -7   0   -1.60    3.10
  -7  -7   0    2.50    2.70
   7   7   0   -3.10    2.90
   7   7   0   -4.80    3.30
  -7   7   0   -1.00    2.50
  -7   7   0   -0.30    2.20
  -7   7   0   -1.90    2.40
  -7   7   0    1.30    3.10
   7   7   0   -6.00    5.20
  -8  -7   0   37.40    5.40
  -8  -7   0   28.70    5.40
   8  -7   0   23.80    6.00
   8  -7   0   26.00    4.90
   8   7   0   35.20    5.50
  -8   7   0   23.00    4.90
   8   7   0   34.50    5.40
   8   7   0   30.80    5.20
  -8   7   0   37.50    6.20
  -8   7   0   36.30    4.70
  -8   7   0   31.60    4.50
   0  -8   0  321.27    8.60
   0  -8   0  322.97    7.60
   0   8   0  318.87    7.60
   0   8   0  339.07    8.80
   1  -8   0   44.20    2.20
  -1  -8   0   49.20    3.10
   1  -8   0   46.80    3.20
   1  -8   0   45.40    2.90
  -1  -8   0   47.00    3.30
   1   8   0   46.00    2.70
   1   8   0   43.50    3.30
  -1   8   0   44.00    2.80
   1   8   0   42.20    2.90
  -1   8   0   42.70    3.20
  -2  -8   0 1687.43   30.90
  -2  -8   0 1656.93   32.00
   2  -8   0 1651.33   31.30
  -2  -8   0 1700.73   31.90
   2  -8   0 1653.93   29.00
   2  -8   0 1711.73   31.60
   2  -8   0 1649.93   29.00
   2   8   0 1717.53   31.00
   2   8   0 1695.23   32.10
   2   8   0 1698.83   31.90
  -2   8   0 1646.64   31.50
  -2   8   0 1674.33   31.40
   3  -8   0  142.49    4.30
   3  -8   0  153.08    6.30
  -3  -8   0  143.89    6.40
  -3  -8   0  143.79    6.10
  -3  -8   0  145.49    5.80
   3   8   0  144.29    5.80
   3   8   0  144.79    6.30
  -3   8   0  144.99    5.60
   3   8   0  155.08    6.30
  -3   8   0  145.29    6.00
   4  -8   0   28.40    2.30
  -4  -8   0   17.30    2.70
  -4  -8   0   21.20    3.40
  -4  -8   0   25.50    3.70
   4  -8   0   25.70    3.60
   4   8   0   22.20    3.30
  -4   8   0   25.70    3.00
  -4   8   0   22.10    3.20
   4   8   0   28.80    3.90
   4   8   0   21.90    3.30
  -4   8   0   21.50    2.40
   5  -8   0  134.59    7.40
  -5  -8   0  138.29    7.00
   5  -8   0  138.79    5.40
  -5  -8   0  133.89    7.50
  -5  -8   0  150.08    7.00
   5   8   0  145.69    7.60
  -5   8   0  151.48    7.40
  -5   8   0  149.88    6.60
  -5   8   0  143.49    5.60
   5   8   0  145.39    7.10
   5   8   0  145.19    7.40
  -6  -8   0   22.90    4.30
   6  -8   0   22.10    4.10
   6  -8   0   25.30    3.60
  -6  -8   0   27.30    4.40
  -6  -8   0   23.40    4.70
   6   8   0   21.80    3.80
  -6   8   0   27.70    3.90
   6   8   0   20.90    3.80
  -6   8   0   22.60    3.50
   6   8   0   30.50    4.70
  -6   8   0   26.00    3.30
  -6   8   0   24.20    3.90
   7  -8   0   -2.50    2.40
  -7  -8   0    0.40    3.20
   7  -8   0   -1.30    3.70
  -7  -8   0    3.90    3.20
  -7  -8   0   -1.20    3.60
  -7   8   0    0.00    2.20
  -7   8   0    1.80    2.50
  -7   8   0    0.40    2.50
   7   8   0    1.30    3.00
   7   8   0    3.80    3.50
  -7   8   0   -0.30    3.20
   7   8   0    5.70    3.50
  -8  -8   0   18.60    4.70
  -8  -8   0   11.50    5.20
  -8  -8   0   21.30    5.70
   8  -8   0   12.10    3.50
   8  -8   0   17.10    5.80
   8   8   0   12.40    4.60
  -8   8   0   18.70    3.90
  -8   8   0   12.70    4.80
   8   8   0   12.60    4.90
   8   8   0   13.10    4.80
  -8   8   0   14.40    3.40
  -8   8   0   20.10    3.90
   0  -9   0   -0.50    1.10
   0  -9   0    2.40    1.10
   0   9   0   -0.20    1.20
   0   9   0    0.00    0.90
   1  -9   0  790.22   17.10
   1  -9   0  815.12   15.30
  -1  -9   0  799.92   17.40
  -1  -9   0  814.22   16.80
   1   9   0  795.72   16.70
  -1   9   0  810.52   17.30
  -1   9   0  797.92   16.50
  -1   9   0  785.92   15.20
   1   9   0  807.02   17.50
   1   9   0  819.12   16.20
  -2  -9   0  261.07    8.40
   2  -9   0  262.97    6.00
  -2  -9   0  261.07    8.30
   2  -9   0  266.67    8.00
   2  -9   0  260.47    7.90
  -2  -9   0  267.77    7.50
   2  -9   0  263.77    6.00
   2   9   0  270.17    7.60
  -2   9   0  263.27    8.00
   2   9   0  267.47    8.20
   2   9   0  267.47    8.50
  -2   9   0  262.77    7.90
  -3  -9   0    2.80    1.40
  -3  -9   0    1.90    1.50
   3  -9   0    2.90    1.60
   3  -9   0    4.60    1.70
  -3  -9   0    4.20    2.10
   3  -9   0    4.00    1.00
  -3   9   0    5.00    1.60
   3   9   0    4.10    1.60
  -3   9   0    3.50    1.60
   3   9   0    3.30    1.70
   3   9   0    4.40    1.70
  -4  -9   0   39.70    3.90
   4  -9   0   38.90    4.30
  -4  -9   0   40.80    4.60
   4  -9   0   36.30    2.50
  -4  -9   0   43.60    4.20
  -4   9   0   43.40    4.00
   4   9   0   41.90    4.50
   4   9   0   44.30    4.10
   4   9   0   45.60    4.30
  -4   9   0   36.60    3.70
  -5  -9   0   12.20    3.20
  -5  -9   0   16.70    3.00
   5  -9   0   16.10    2.60
   5  -9   0    7.80    3.00
  -5  -9   0   16.80    2.90
  -5   9   0   13.00    2.20
  -5   9   0   12.60    2.70
  -5   9   0   11.80    2.50
   5   9   0   12.50    2.90
   5   9   0   12.60    2.90
   6  -9   0    1.90    2.90
  -6  -9   0   -0.20    2.80
  -6  -9   0    5.00    2.70
  -6  -9   0    9.30    3.40
   6  -9   0    4.10    2.10
   6   9   0    4.20    3.70
  -6   9   0    1.40    2.00
  -6   9   0    7.70    2.30
   6   9   0    1.70    2.80
   6   9   0    5.20    2.70
  -7  -9   0    7.50    3.40
   7  -9   0    0.30    3.80
  -7  -9   0    7.80    3.60
  -7  -9   0    7.40    3.70
  -7   9   0    9.40    3.60
   7   9   0    8.00    3.80
   7   9   0    1.50    3.50
  -7   9   0    7.30    2.70
  -7   9   0    8.80    2.80
   7   9   0    8.10    3.90
   8  -9   0   43.20    7.10
  -8  -9   0   47.20    6.90
  -8  -9   0   36.30    5.80
  -8  -9   0   53.79    7.50
   8  -9   0   43.30    5.60
   8   9   0   38.10    5.80
  -8   9   0   41.90    6.10
   8   9   0   42.90    6.60
  -8   9   0   54.79    5.70
   8   9   0   46.70    6.50
  -8   9   0   52.39    6.60
   0 -10   0  657.23   15.20
   0 -10   0  660.03   13.80
   0  10   0  650.23   13.80
   0  10   0  682.03   14.30
   0  10   0  673.73   15.40
  -1 -10   0  187.38    7.00
  -1 -10   0  189.58    6.40
   1 -10   0  193.08    6.80
   1 -10   0  187.88    5.20
   1  10   0  187.78    6.40
  -1  10   0  191.98    5.30
   1  10   0  200.78    6.10
   1  10   0  185.98    6.90
  -1  10   0  192.98    6.80
  -1  10   0  189.18    6.10
   2 -10   0   10.80    1.50
   2 -10   0    9.20    2.00
  -2 -10   0    8.90    1.70
   2 -10   0    8.70    1.90
  -2 -10   0    8.80    2.00
  -2 -10   0    7.50    1.80
  -2  10   0    9.50    2.10
   2  10   0   11.40    2.20
   2  10   0    9.20    2.30
   2  10   0    9.80    1.90
  -2  10   0    9.90    1.90
   3 -10   0    4.60    1.70
  -3 -10   0    5.90    2.20
  -3 -10   0    4.50    1.90
   3 -10   0    1.10    1.70
   3 -10   0    3.90    1.00
   3 -10   0    3.60    0.90
  -3 -10   0    3.90    1.70
   3  10   0    5.80    1.90
  -3  10   0    4.30    1.70
   3  10   0    2.20    1.80
   3  10   0    3.80    1.80
  -3  10   0    3.70    1.50
  -4 -10   0   87.49    5.20
   4 -10   0   93.69    3.70
   4 -10   0   92.39    5.80
  -4 -10   0   85.09    5.90
  -4 -10   0   94.29    5.80
   4  10   0   92.19    5.80
  -4  10   0   83.09    5.60
   4  10   0   87.79    5.40
  -4  10   0   91.39    5.30
   4  10   0   84.19    5.80
  -5 -10   0    3.50    2.20
  -5 -10   0    3.80    2.90
   5 -10   0    3.30    1.50
   5 -10   0    1.70    2.20
  -5 -10   0    3.70    2.40
  -5  10   0    4.40    4.00
  -5  10   0    1.00    1.90
   5  10   0    4.30    2.60
   5  10   0    1.00    2.20
   5  10   0    5.70    2.70
  -6 -10   0   18.70    5.10
   6 -10   0   13.70    2.40
  -6 -10   0   13.80    3.70
   6 -10   0   14.90    4.10
  -6 -10   0   14.80    3.50
   6  10   0   18.50    3.60
   6  10   0   11.50    3.60
   6  10   0   18.40    3.90
  -6  10   0   17.50    3.90
  -6  10   0   14.00    2.80
  -7 -10   0   -0.20    3.90
  -7 -10   0    1.50    3.30
   7 -10   0   -3.80    2.30
  -7 -10   0   -0.30    3.20
   7 -10   0   -0.20    3.50
  -7  10   0   -5.10    3.10
   7  10   0    3.10    4.10
   7  10   0    0.80    3.10
  -7  10   0    2.30    2.80
   7  10   0    0.60    3.80
  -7  10   0    5.60    2.70
  -7  10   0   -2.30    2.30
   8 -10   0   -2.50    4.60
  -8 -10   0    0.70    4.20
  -8 -10   0    0.90    4.90
   8 -10   0   -0.40    3.10
  -8 -10   0   -0.30    4.30
  -8  10   0   -8.00    4.50
   8  10   0   -3.10    4.00
   8  10   0    1.40    4.40
  -8  10   0   -6.90    3.40
  -8  10   0   -0.20    3.10
   0 -11   0    0.00    1.00
   0 -11   0    1.80    1.40
   0  11   0    1.20    1.10
   0  11   0    0.80    1.00
   0  11   0    2.10    1.50
  -1 -11   0    1.20    1.40
  -1 -11   0   -0.10    1.50
   1 -11   0    0.20    1.30
   1 -11   0    2.30    1.00
   1  11   0    2.40    1.60
   1  11   0    0.90    1.20
  -1  11   0    1.00    1.20
  -1  11   0    1.50    1.50
  -1  11   0    1.90    1.00
   1  11   0    1.80    1.30
  -2 -11   0   37.30    3.20
   2 -11   0   40.70    3.50
   2 -11   0   43.30    3.50
  -2 -11   0   45.60    4.00
  -2 -11   0   36.10    3.80
   2 -11   0   42.60    2.30
  -2  11   0   38.70    3.50
   2  11   0   41.50    3.30
   2  11   0   41.80    3.70
   2  11   0   42.00    3.90
  -2  11   0   38.80    3.20
   3 -11   0    5.30    1.10
  -3 -11   0    4.40    2.10
   3 -11   0    4.20    1.00
  -3 -11   0    6.00    1.80
   3 -11   0    6.20    1.80
  -3 -11   0    4.50    2.10
   3 -11   0    6.00    2.10
  -3  11   0    5.00    1.90
  -3  11   0    5.10    1.90
   3  11   0    3.80    1.90
   3  11   0    5.40    2.00
   3  11   0    1.60    1.60
  -4 -11   0   58.09    4.90
  -4 -11   0   62.79    5.40
   4 -11   0   58.49    5.20
  -4 -11   0   56.69    4.60
   4 -11   0   56.59    2.90
   4  11   0   56.29    4.60
   4  11   0   61.59    5.20
   4  11   0   51.39    4.90
  -4  11   0   63.49    4.90
  -4  11   0   61.19    4.70
  -5 -11   0    2.80    2.90
  -5 -11   0   -1.40    2.00
   5 -11   0   -0.80    1.30
   5 -11   0    1.50    2.50
   5  11   0   -0.60    2.50
   5  11   0   -0.30    2.20
   5  11   0   -4.60    2.20
  -5  11   0    0.10    1.80
  -5  11   0    3.40    2.50
  -6 -11   0   89.49    7.60
  -6 -11   0   87.79    6.80
  -6 -11   0  101.39    7.50
   6 -11   0   74.79    9.40
   6 -11   0   82.69    4.50
   6  11   0   84.09    7.50
   6  11   0   91.89    6.90
  -6  11   0   95.99    7.20
   6  11   0   87.99    7.40
  -6  11   0   90.49    6.20
  -7 -11   0   66.69    7.80
   7 -11   0   61.99    8.10
   7 -11   0   62.69    5.00
  -7 -11   0   54.19    7.20
  -7 -11   0   82.29    7.50
   7  11   0   74.39    9.40
   7  11   0   57.19    7.30
   7  11   0   75.49    8.30
  -7  11   0   79.09    9.90
  -7  11   0   59.29    6.30
  -7  11   0   73.29    6.20
   8 -11   0    5.20    3.20
   8 -11   0   14.90    5.60
  -8 -11   0   -0.60    5.00
  -8 -11   0   18.20    5.90
  -8  11   0    6.80    3.90
  -8  11   0   16.30    5.20
  -8  11   0    8.00    3.60
   8  11   0    3.00    4.80
   8  11   0    4.30    4.80
   8  11   0   -3.70    5.10
   0 -12   0  168.58    5.80
   0 -12   0  157.68    6.60
   0  12   0  168.88    5.80
   0  12   0  167.98    7.00
   0  12   0  168.78    5.90
  -1 -12   0    7.80    2.10
   1 -12   0    8.50    2.10
   1 -12   0    7.70    1.40
  -1 -12   0    6.00    1.90
  -1  12   0    9.00    2.00
   1  12   0   10.40    2.00
  -1  12   0    9.60    1.50
   1  12   0    9.80    1.90
   1  12   0    7.90    2.30
  -1  12   0    8.60    1.60
  -2 -12   0   32.60    3.80
   2 -12   0   36.60    2.30
   2 -12   0   35.40    3.70
   2 -12   0   37.60    3.60
  -2 -12   0   34.90    3.80
   2  12   0   39.00    3.40
  -2  12   0   33.00    3.80
   2  12   0   35.70    4.00
   2  12   0   33.00    3.70
  -2  12   0   37.80    3.30
   3 -12   0  203.98    7.90
   3 -12   0  217.48    8.30
  -3 -12   0  223.58    8.80
   3 -12   0  215.28    5.60
   3 -12   0  220.88    5.70
  -3 -12   0  223.78    7.80
  -3 -12   0  219.78    8.60
   3  12   0  220.38    8.90
  -3  12   0  215.98    8.20
  -3  12   0  221.98    8.30
   3  12   0  217.48    8.60
   3  12   0  221.88    7.70
  -4 -12   0   32.50    4.30
   4 -12   0   32.70    4.50
   4 -12   0   24.50    2.40
  -4 -12   0   33.90    4.90
   4 -12   0   26.50    2.30
  -4 -12   0   25.00    3.70
   4  12   0   32.60    4.70
   4  12   0   34.30    4.80
  -4  12   0   31.80    4.20
   4  12   0   26.70    3.80
  -4  12   0   35.20    4.20
  -5 -12   0   16.30    3.80
   5 -12   0   14.10    2.30
   5 -12   0   19.60    3.90
  -5 -12   0   19.20    3.30
  -5 -12   0   15.90    3.40
   5  12   0   20.50    4.50
  -5  12   0   19.70    3.30
   5  12   0   18.20    4.00
  -5  12   0   17.20    3.40
   5  12   0   16.40    3.20
   6 -12   0    6.20    1.90
  -6 -12   0    5.70    3.20
  -6 -12   0   11.00    4.10
   6 -12   0    4.70    3.50
  -6 -12   0    7.30    3.40
   6  12   0    7.70    3.40
  -6  12   0    7.70    2.80
   6  12   0    9.20    3.70
   6  12   0    7.40    4.30
   7 -12   0   13.90    4.80
  -7 -12   0    9.00    4.00
  -7 -12   0    5.80    4.20
  -7 -12   0   10.40    4.20
   7 -12   0   10.70    2.50
   7  12   0    0.20    4.30
  -7  12   0   19.40    5.70
   7  12   0    7.20    4.40
   7  12   0   11.30    4.00
  -7  12   0    7.50    3.00
  -8 -12   0    9.70    5.30
   8 -12   0   32.10    6.60
   8 -12   0   22.80    3.60
  -8 -12   0   24.40    5.20
  -8 -12   0   22.00    6.10
  -8  12   0   23.40    5.60
  -8  12   0   18.10    4.10
   8  12   0   18.40    5.70
  -8  12   0   16.70    4.30
   8  12   0   17.10    6.20
   8  12   0   15.50    5.30
   0 -13   0    1.30    1.50
   0 -13   0    1.20    1.30
   0  13   0   -0.40    1.30
   0  13   0    1.70    1.40
   0  13   0    0.70    1.60
   1 -13   0   28.40    2.50
  -1 -13   0   36.20    3.40
  -1 -13   0   27.60    3.60
   1 -13   0   27.30    3.70
   1  13   0   30.10    3.30
   1  13   0   31.80    3.10
  -1  13   0   30.70    2.50
  -1  13   0   27.30    3.60
  -1  13   0   28.00    3.00
   1  13   0   30.00    3.80
  -2 -13   0   98.69    5.80
   2 -13   0  102.09    3.90
  -2 -13   0  100.19    5.50
   2 -13   0  101.39    5.50
  -2  13   0  102.99    5.30
   2  13   0   99.79    5.60
   2  13   0  104.19    6.10
  -2  13   0  101.99    5.70
   2  13   0  103.49    5.00
  -3 -13   0   88.19    6.00
  -3 -13   0   96.09    6.10
   3 -13   0   94.89    5.70
   3 -13   0   97.79    5.80
   3 -13   0   90.39    3.40
  -3 -13   0   93.39    5.20
   3 -13   0  100.29    3.50
  -3  13   0   99.89    5.70
   3  13   0   87.79    6.00
   3  13   0   94.69    6.10
   3  13   0   95.29    5.30
  -3  13   0   90.99    5.50
   4 -13   0  101.99    3.80
   4 -13   0  102.19    6.70
  -4 -13   0   99.79    6.10
   4 -13   0  101.09    3.70
  -4 -13   0  109.89    7.00
  -4  13   0  100.39    6.10
   4  13   0  105.39    8.40
   4  13   0  113.39    6.10
   4  13   0  105.89    6.80
  -4  13   0  102.79    6.20
  -5 -13   0  152.78    8.40
  -5 -13   0  140.79    7.50
   5 -13   0  140.49    4.90
   5 -13   0  142.39    8.40
   5 -13   0  137.69    4.70
  -5 -13   0  151.08    9.60
   5  13   0  147.19    7.60
   5  13   0  138.09    8.50
  -5  13   0  146.29    8.10
  -5  13   0  140.69    7.30
   5  13   0  128.39    8.40
  -6 -13   0    2.70    3.80
   6 -13   0   -1.60    1.80
  -6 -13   0    2.40    3.30
   6 -13   0   -2.90    3.40
  -6 -13   0    3.90    3.30
  -6  13   0    2.50    2.60
  -6  13   0    8.80    3.10
   6  13   0    3.30    3.30
   6  13   0   -0.80    3.00
   6  13   0    4.80    3.80
   7 -13   0   -7.50    4.00
  -7 -13   0    1.10    4.60
  -7 -13   0    5.10    4.30
  -7 -13   0    7.00    4.10
   7 -13   0   -0.50    2.30
  -7  13   0    5.40    4.10
  -7  13   0    1.40    3.30
   7  13   0    3.50    4.40
   7  13   0   -2.30    3.80
   7  13   0    3.10    4.60
  -8 -13   0    7.00    5.80
  -8 -13   0   11.80    5.80
  -8 -13   0   10.70    5.10
   8 -13   0    7.40    6.50
   8  13   0    0.10    5.50
  -8  13   0    6.50    4.20
  -8  13   0    8.90    5.70
  -8  13   0   11.40    4.10
   8  13   0    1.40    4.90
   8  13   0   10.30    6.20
   0 -14   0  142.79    7.00
   0 -14   0  145.29    5.80
   0  14   0  159.98    7.30
   0  14   0  152.38    6.10
   0  14   0  148.39    6.00
   0  14   0  151.48    5.80
   1 -14   0  119.79    6.30
   1 -14   0  119.29    4.60
  -1 -14   0  125.69    6.60
  -1 -14   0  123.09    5.80
   1  14   0  119.49    6.60
  -1  14   0  121.49    5.60
   1  14   0  109.09    5.50
  -1  14   0  130.79    6.70
   1  14   0  126.19    5.50
  -1  14   0  127.89    4.80
   2 -14   0   -0.20    1.70
  -2 -14   0    3.80    1.90
   2 -14   0    3.20    1.10
   2  14   0    2.40    1.60
   2  14   0    6.20    2.50
  -2  14   0    1.80    1.70
  -2  14   0    0.50    1.80
   2  14   0    2.90    2.10
   3 -14   0  112.09    4.00
   3 -14   0  116.49    3.90
  -3 -14   0  111.59    5.80
   3 -14   0  112.29    6.40
  -3 -14   0  111.39    6.70
  -3 -14   0  110.69    6.60
   3 -14   0  117.99    6.40
  -3  14   0  115.29    6.40
   3  14   0  113.59    7.00
  -3  14   0  117.59    6.40
   3  14   0  112.39    5.80
   3  14   0  114.49    7.00
   4 -14   0  128.39    7.40
  -4 -14   0  124.89    7.70
   4 -14   0  119.79    4.10
  -4 -14   0  114.39    7.20
   4 -14   0  114.29    6.70
   4 -14   0  120.39    4.00
  -4 -14   0  122.09    6.60
   4  14   0  122.99    6.60
   4  14   0  123.09    7.60
  -4  14   0  124.09    7.10
  -4  14   0  122.49    6.90
   4  14   0  109.19    7.30
   5 -14   0   41.20    6.10
  -5 -14   0   40.50    6.40
   5 -14   0   51.19    3.00
  -5 -14   0   54.29    6.50
  -5 -14   0   43.20    5.30
   5 -14   0   41.60    2.90
  -5  14   0   38.00    5.50
  -5  14   0   48.10    5.20
   5  14   0   50.59    6.30
   5  14   0   55.09    5.50
   5  14   0   41.80    6.20
   6 -14   0   51.39    7.60
  -6 -14   0   45.80    8.20
  -6 -14   0   53.69    7.30
  -6 -14   0   53.39    7.60
   6 -14   0   59.59    3.80
   6  14   0   66.79    7.70
  -6  14   0   73.59    6.30
   6  14   0   65.69    6.90
   6  14   0   67.69    9.00
  -7 -14   0   15.70    4.80
  -7 -14   0   16.20    4.70
   7 -14   0   14.40    2.60
  -7 -14   0   17.50    4.70
   7 -14   0   18.70    5.40
  -7  14   0   14.90    4.10
   7  14   0   11.40    4.50
  -7  14   0   18.10    5.00
   7  14   0   18.80    5.20
   7  14   0   23.00    5.30
   0 -15   0    0.60    1.90
   0 -15   0    0.80    1.40
   0  15   0   -1.10    1.50
   0  15   0    1.80    1.40
   0  15   0   -0.10    1.70
   0  15   0    0.10    1.40
  -1 -15   0   35.30    4.50
   1 -15   0   35.30    4.40
   1 -15   0   35.70    3.00
  -1 -15   0   35.70    3.80
   1  15   0   36.20    3.80
  -1  15   0   38.70    3.60
  -1  15   0   36.20    4.50
  -1  15   0   33.40    2.90
   1  15   0   36.30    3.60
   1  15   0   32.50    4.50
  -2 -15   0   30.40    4.40
  -2 -15   0   37.60    4.50
   2 -15   0   25.60    2.50
   2 -15   0   25.80    4.00
   2  15   0   27.30    4.00
  -2  15   0   32.00    3.60
  -2  15   0   29.70    4.20
   2  15   0   27.70    3.50
   2  15   0   33.20    4.50
   3 -15   0   25.70    4.30
  -3 -15   0   30.00    4.70
   3 -15   0   34.10    2.60
   3 -15   0   37.50    2.50
  -3 -15   0   42.60    4.90
   3 -15   0   34.10    4.50
  -3  15   0   34.70    4.80
  -3  15   0   34.00    4.40
   3  15   0   33.20    5.00
   3  15   0   43.50    4.20
   3  15   0   32.20    5.00
  -4 -15   0   43.10    4.80
  -4 -15   0   50.79    6.00
   4 -15   0   47.00    2.70
   4 -15   0   37.80    5.50
  -4 -15   0   46.90    5.90
   4 -15   0   42.30    2.60
   4 -15   0   42.10    5.70
   4  15   0   47.50    6.20
   4  15   0   36.60    5.10
  -4  15   0   42.70    5.10
   4  15   0   49.00    4.80
  -5 -15   0   47.40    6.30
   5 -15   0   51.19    2.90
  -5 -15   0   41.20    6.40
   5 -15   0   46.00    2.70
   5 -15   0   63.09    7.00
   5  15   0   59.09    5.80
   5  15   0   46.20    6.70
  -5  15   0   45.80    7.50
   5  15   0   49.10    6.70
  -5  15   0   47.10    5.60
   6 -15   0   -1.60    4.20
   6 -15   0    0.00    1.70
  -6 -15   0    6.30    3.80
  -6 -15   0    8.40    4.30
  -6 -15   0   -1.90    4.10
   6 -15   0    1.50    1.60
  -6  15   0    0.30    3.70
  -6  15   0   -3.20    3.10
   6  15   0   -2.20    4.10
   6  15   0    3.40    3.90
   6  15   0   -2.20    3.70
  -7 -15   0   -1.00    4.30
   7 -15   0    3.10    2.20
   7 -15   0    7.30    2.20
   7 -15   0   -1.60    5.20
  -7 -15   0    1.30    4.50
  -7 -15   0    7.00    5.00
   7  15   0    3.60    5.00
  -7  15   0    1.10    4.60
  -7  15   0    3.40    3.70
   7  15   0    3.20    4.20
   7  15   0    7.60    5.60
   0 -16   0   20.60    3.50
   0 -16   0   20.80    3.20
   0  16   0   22.00    3.10
   0  16   0   20.60    3.20
   0  16   0   20.10    3.10
   0  16   0   18.80    3.30
  -1 -16   0   26.30    4.50
   1 -16   0   26.00    3.00
   1 -16   0   32.00    4.50
  -1 -16   0   24.60    4.10
  -1  16   0   30.00    3.10
   1  16   0   30.40    3.50
   1  16   0   22.30    3.50
  -1  16   0   24.90    3.40
   1  16   0   29.70    4.70
  -1  16   0   28.60    4.70
   2 -16   0    0.50    2.10
  -2 -16   0    4.90    2.40
   2 -16   0    4.80    1.40
  -2 -16   0    7.30    3.20
   2  16   0    4.90    2.50
   2  16   0    5.60    2.00
   2  16   0    4.20    2.70
  -2  16   0    5.50    2.10
  -2  16   0    7.80    2.60
   3 -16   0    2.80    1.30
   3 -16   0    0.30    3.80
   3 -16   0    3.70    1.20
  -3 -16   0    7.20    2.90
  -3 -16   0    6.80    3.10
  -3  16   0    6.90    2.80
   3  16   0    2.20    2.70
   3  16   0    5.40    2.30
  -3  16   0    3.70    2.30
   4 -16   0   51.19    2.70
   4 -16   0   49.80    5.60
   4 -16   0   56.19    2.80
  -4 -16   0   49.80    6.40
  -4 -16   0   54.29    6.30
   4 -16   0   55.99    6.30
  -4 -16   0   56.09    5.20
   4  16   0   51.09    5.00
  -4  16   0   55.59    5.70
  -4  16   0   47.90    5.60
   5 -16   0   12.20    4.60
  -5 -16   0   19.50    4.60
  -5 -16   0   17.30    4.80
  -5 -16   0   19.60    3.90
   5 -16   0   18.70    2.30
   5 -16   0   16.40    2.20
   5  16   0   14.70    3.70
   5  16   0   19.10    4.60
   5  16   0   11.80    4.10
  -5  16   0   18.40    3.50
  -5  16   0   18.70    4.20
   6 -16   0    7.40    4.90
   6 -16   0    3.90    1.50
  -6 -16   0    8.50    3.90
   6 -16   0    3.70    1.60
  -6 -16   0   -2.40    7.30
  -6 -16   0   14.90    4.70
  -6  16   0    6.70    4.20
  -6  16   0   14.30    4.30
   6  16   0    2.80    4.50
   6  16   0    9.60    4.60
  -7 -16   0    8.20    5.00
  -7 -16   0    2.30    5.30
   7 -16   0    1.00    5.10
   7 -16   0    8.80    2.00
   7 -16   0    7.70    2.10
  -7 -16   0   14.60    5.30
  -7  16   0    0.60    3.90
   7  16   0    9.50    6.00
  -7  16   0   -1.40    4.70
   7  16   0    3.40    4.50
   7  16   0   11.20    6.00
   0 -17   0    0.30    1.80
   0 -17   0    1.80    2.40
   0  17   0    1.70    2.30
   0  17   0   -1.50    1.80
   0  17   0   -1.30    1.60
   0  17   0    0.40    1.60
   1 -17   0   30.40    3.50
  -1 -17   0   32.20    5.10
   1 -17   0   45.40    6.30
  -1 -17   0   34.00    4.30
  -1  17   0   37.70    3.40
  -1  17   0   35.50    5.20
   1  17   0   31.00    5.20
  -1  17   0   35.50    3.90
   1  17   0   39.30    3.90
   1  17   0   26.30    4.00
  -2 -17   0   18.20    3.50
  -2 -17   0   28.10    4.50
   2 -17   0   22.70    2.80
   2 -17   0   18.80    3.60
  -2  17   0   29.50    4.90
  -2  17   0   21.20    3.40
   2  17   0   32.70    4.00
   2  17   0   21.80    3.50
   2  17   0   18.80    3.80
   3 -17   0    2.90    1.30
  -3 -17   0   -1.90    2.60
  -3 -17   0    1.30    2.60
   3 -17   0    0.30    1.20
   3 -17   0   -2.30    2.50
  -3  17   0   -0.50    2.40
   3  17   0    5.00    2.30
   3  17   0    0.90    3.10
  -3  17   0    0.30    2.30
   3  17   0   -0.40    2.60
   4 -17   0  217.68    9.90
  -4 -17   0  215.08   12.70
  -4 -17   0  234.38    9.60
  -4 -17   0  229.48   11.10
   4 -17   0  236.38   10.60
   4 -17   0  226.78    5.70
   4 -17   0  241.28    5.80
   4  17   0  251.07   11.40
   4  17   0  239.98    9.40
  -4  17   0  217.18   10.00
   4  17   0  222.88   11.40
  -4  17   0  242.48   10.30
  -5 -17   0    0.70    3.00
   5 -17   0    3.70    1.10
   5 -17   0   -0.50    3.90
  -5 -17   0    5.90    3.70
  -5 -17   0   -2.60    3.60
   5  17   0   -7.30    4.10
  -5  17   0    0.10    3.30
   5  17   0    2.00    3.10
  -5  17   0    1.60    4.00
   5  17   0   -0.90    3.80
   6 -17   0   15.10    5.60
  -6 -17   0   10.00    5.10
  -6 -17   0   14.20    4.30
  -6 -17   0   20.90    5.40
  -6  17   0   21.00    5.70
   6  17   0   17.30    5.30
   6  17   0    7.10    4.50
  -6  17   0   17.80    4.30
   6  17   0   17.90    5.60
   0 -18   0    6.10    2.70
   0 -18   0    9.40    2.30
   0  18   0    9.50    2.40
   0  18   0    9.10    2.50
   0  18   0   10.10    2.30
   0  18   0   11.00    2.90
  -1 -18   0   -1.80    2.50
   1 -18   0   -0.60    1.70
  -1 -18   0    4.80    2.50
   1 -18   0    4.80    2.90
   1  18   0    3.10    2.80
  -1  18   0    3.70    2.70
   1  18   0    4.40    2.10
   1  18   0    0.80    1.90
   1  18   0    1.60    2.20
  -1  18   0    3.00    1.80
  -1  18   0    0.50    2.00
  -2 -18   0    2.00    3.00
   2 -18   0   -3.50    2.50
   2 -18   0   -0.40    1.50
  -2 -18   0    3.30    2.50
   2  18   0   -2.10    2.90
  -2  18   0    5.50    2.30
   2  18   0    2.20    2.30
   2  18   0    2.00    2.40
  -2  18   0    0.10    3.00
   3 -18   0   57.79    3.20
  -3 -18   0   73.49    6.80
   3 -18   0   61.69    3.20
  -3 -18   0   67.69    6.80
   3 -18   0   58.59    6.70
   3  18   0   63.99    6.50
   3  18   0   66.19    7.00
  -3  18   0   68.09    6.40
   3  18   0   64.09    5.50
  -4 -18   0   10.30    3.90
   4 -18   0   20.50    3.90
  -4 -18   0   11.60    4.00
   4 -18   0   16.40    2.10
   4 -18   0   15.00    2.00
   4  18   0   24.50    4.50
   4  18   0   18.30    4.80
   4  18   0   18.50    3.50
  -4  18   0   16.00    6.20
  -4  18   0   15.80    4.50
  -5 -18   0   18.20    4.10
  -5 -18   0   17.00    5.50
   5 -18   0   20.70    5.40
  -5 -18   0   15.50    4.80
  -5  18   0   17.80    4.40
   5  18   0   21.50    7.60
   5  18   0   16.80    3.80
  -5  18   0   11.80    3.90
   5  18   0   18.70    5.20
  -6 -18   0   27.60    5.40
  -6 -18   0   19.90    5.40
  -6 -18   0   27.00    5.70
   6 -18   0   29.00    6.60
  -6  18   0   31.90    6.00
  -6  18   0   26.90    4.90
   6  18   0   27.20    5.10
   6  18   0   31.80    6.30
   6  18   0   22.80    5.80
   0 -19   0   -1.50    2.00
   0  19   0    0.20    2.00
   0  19   0   -0.10    2.10
   0  19   0    0.40    2.80
   0  19   0    4.00    2.20
   1 -19   0    7.30    2.10
   1 -19   0    4.80    4.30
  -1 -19   0    2.50    2.80
  -1 -19   0   10.60    2.80
  -1  19   0    9.30    2.70
   1  19   0    8.10    2.40
   1  19   0    5.20    2.30
   1  19   0    7.10    2.70
  -1  19   0    1.20    3.20
   2 -19   0    7.50    1.90
   2 -19   0   10.40    3.40
  -2 -19   0   11.50    3.10
  -2 -19   0   11.00    3.50
  -2  19   0   11.70    3.40
  -2  19   0    6.80    2.60
   2  19   0    7.50    3.40
   2  19   0   11.10    2.70
   2  19   0    1.20    3.00
  -3 -19   0   16.90    4.30
   3 -19   0    7.50    3.70
  -3 -19   0   16.70    3.60
   3 -19   0    9.30    1.60
   3 -19   0    9.40    1.60
   3  19   0   10.90    4.60
   3  19   0   14.00    3.20
   3  19   0   13.10    3.70
   4 -19   0    3.10    3.30
  -4 -19   0    3.90    3.50
   4 -19   0    2.40    1.20
  -4 -19   0   -6.70    6.20
   4  19   0   -3.60    2.60
  -4  19   0   -4.80    3.10
  -4  19   0    1.00    3.20
   4  19   0    0.80    3.80
   4  19   0    4.60    3.90
  -5 -19   0   37.60    5.90
   5 -19   0   26.30    6.00
  -5 -19   0   34.70    6.40
   5  19   0   39.20    6.20
  -5  19   0   33.80    5.30
  -5  19   0   25.60    4.80
   5  19   0   55.39    8.50
   6 -19   0   11.40    6.10
  -6 -19   0   11.10    5.80
  -6 -19   0    9.40    5.10
  -6 -19   0   15.70    5.80
   6  19   0   15.00    6.10
  -6  19   0    8.60    5.00
   6  19   0    6.20    4.50
  -6  19   0    8.40    5.40
   0 -20   0    7.10    2.50
   0 -20   0    1.00    3.50
   0  20   0    5.20    2.30
   0  20   0    0.80    2.20
   0  20   0    1.40    2.40
   0  20   0    0.90    2.90
   1 -20   0  150.18    9.30
  -1 -20   0  160.88    7.80
   1 -20   0  159.98    6.80
  -1 -20   0  157.18    9.60
  -1  20   0  170.58    9.70
   1  20   0  155.48    7.40
   1  20   0  135.79    9.20
   1  20   0  152.58    8.10
   1  20   0  155.18    7.40
  -1  20   0  163.08    7.70
   2 -20   0  110.99    8.00
  -2 -20   0  113.89    8.50
  -2 -20   0  106.89    7.40
   2 -20   0  113.79    4.90
   2  20   0  111.09    7.60
   2  20   0  110.89    6.70
  -2  20   0  101.39   10.60
  -2  20   0  104.99    8.40
   2  20   0   84.49    8.30
   3 -20   0    4.80    1.70
   3 -20   0   -1.30    3.20
  -3 -20   0    4.20    4.20
   3 -20   0    0.00    1.50
  -3 -20   0    6.60    3.90
  -3  20   0   -4.90    3.10
   3  20   0    0.10    3.10
   3  20   0    0.50    3.50
   3  20   0    0.80    2.70
  -3  20   0    3.70    3.20
  -4 -20   0   58.69    8.10
  -4 -20   0   54.79    7.80
   4 -20   0   44.10    6.00
   4  20   0   66.39    8.00
   4  20   0   53.59    7.20
  -4  20   0   43.10    5.50
  -4  20   0   59.29    7.50
   4  20   0   40.20    5.80
  -5 -20   0   35.60    6.20
  -5 -20   0   25.00    6.00
   5  20   0   39.90    6.00
  -5  20   0   19.70    5.00
   5  20   0   50.79    8.00
   5  20   0   31.20    6.10
  -5  20   0   40.00    9.00
   0 -21   0    4.20    2.50
   0 -21   0    6.50    3.90
   0  21   0   -0.80    2.40
   0  21   0   -0.20    2.40
   0  21   0   -1.20    2.30
   0  21   0   -0.30    3.40
  -1 -21   0    2.90    3.00
  -1 -21   0    8.30    3.60
   1 -21   0    6.70    2.40
   1 -21   0    2.70    3.80
   1  21   0   -2.00    3.40
  -1  21   0    3.90    2.60
   1  21   0    2.80    3.20
   1  21   0    1.20    2.40
  -1  21   0    1.80    3.40
  -1  21   0    5.60    2.80
   1  21   0    2.00    2.60
   2 -21   0    8.20    2.30
  -2 -21   0   -3.90    6.50
  -2 -21   0    7.20    3.40
   2 -21   0    5.70    3.70
   2  21   0    8.00    3.10
   2  21   0    9.60    3.60
   2  21   0    2.70    3.80
  -2  21   0    7.30    4.20
  -2  21   0    3.90    3.10
  -3 -21   0    5.80    4.40
   3 -21   0    4.40    3.80
  -3 -21   0    7.40    3.70
   3 -21   0    6.40    1.80
   3  21   0    6.60    3.90
   3  21   0    5.20    3.00
  -3  21   0    3.40    3.90
   3  21   0    2.10    4.00
  -4 -21   0   35.00    5.60
  -4 -21   0   15.00    5.10
   4  21   0   25.70    4.40
  -4  21   0   28.50    5.00
   4  21   0   30.20    7.10
  -4  21   0   33.70    5.40
   4  21   0   23.50    5.90
  -5 -21   0   11.00    5.20
  -5 -21   0    2.10    5.50
   5  21   0    4.70    5.30
  -5  21   0    6.50    4.80
   5  21   0   13.60    5.70
  -5  21   0    7.90    4.50
   5  21   0    7.60    4.20
   0 -22   0   89.99    5.90
   0 -22   0   88.89   13.90
   0  22   0   61.19    5.80
   0  22   0   67.19    8.20
   0  22   0   73.29    6.20
   0  22   0   73.19    6.20
   1 -22   0    6.50    4.90
  -1 -22   0    2.80    3.60
  -1 -22   0    8.70    3.50
  -1  22   0   10.30    4.20
   1  22   0   12.00    3.00
  -1  22   0   12.90    4.00
   1  22   0   15.60    4.30
   1  22   0    8.40    3.10
  -1  22   0   12.50    3.30
   1  22   0    4.00    3.10
   2 -22   0   15.70    2.30
   2 -22   0    7.70    7.60
  -2 -22   0    6.70    4.30
  -2 -22   0   13.30    4.80
   2  22   0    9.70    3.00
  -2  22   0    7.80    3.90
  -2  22   0    4.10    3.30
   2  22   0    6.50    3.80
   2  22   0   12.50    3.40
   2  22   0   11.40    4.30
  -3 -22   0   95.99    8.80
  -3 -22   0  114.49    9.90
   3 -22   0   93.49    4.40
   3 -22   0  106.89    4.40
   3 -22   0   80.29   10.10
   3  22   0  102.59    7.30
   3  22   0   99.59    9.10
  -3  22   0  104.29    9.20
  -3  22   0  111.69    8.10
   3  22   0  106.89   10.00
   4 -22   0   12.00    5.10
  -4 -22   0    2.30    5.10
  -4 -22   0    6.70    4.80
   4  22   0    7.30    3.70
  -4  22   0    5.50    4.20
   4  22   0   -5.30    4.80
   4  22   0    0.40    4.60
  -4  22   0    3.80    4.80
   0 -23   0   -4.60    4.10
   0 -23   0   -3.10    2.90
   0  23   0    3.70    3.00
   0  23   0    0.40    3.50
   0  23   0    2.00    4.70
   0  23   0    0.90    3.10
   1 -23   0   85.69    9.50
  -1 -23   0   80.39    7.10
  -1 -23   0   89.09    9.10
   1 -23   0   83.09    6.00
  -1  23   0   77.39    6.70
   1  23   0   64.39    6.10
  -1  23   0   74.39    8.40
   1  23   0   74.19    7.30
   1  23   0   77.49    9.20
  -1  23   0   80.09    6.60
  -2 -23   0    9.80    4.00
  -2 -23   0   -1.20    4.50
   2 -23   0   10.60    4.80
   2 -23   0    7.80    2.60
   2  23   0    7.00    4.30
   2  23   0    9.50    3.80
  -2  23   0    6.20    4.60
   2  23   0    9.30    3.70
   2  23   0   -0.20    4.60
   3 -23   0   71.99    4.10
  -3 -23   0   91.59    8.90
  -3 -23   0   70.09    9.90
   3 -23   0   66.69    4.10
   3 -23   0   72.19    9.00
  -3  23   0   90.59    9.30
   3  23   0   79.39   10.80
   3  23   0   87.39    7.50
   3  23   0   86.69   10.40
  -3  23   0  102.99    8.30
   4 -23   0    2.30    5.40
  -4 -23   0    4.90    5.60
  -4 -23   0   -0.90    5.70
  -4  23   0    1.80    5.00
   4  23   0   -6.10    5.30
   4  23   0   -7.40    5.30
   0 -24   0   21.40    5.60
   0 -24   0   19.20    3.90
   0  24   0   19.40    5.80
   0  24   0   11.30    3.40
   0  24   0    9.90    3.70
  -1 -24   0   28.70    4.60
  -1 -24   0   19.50    5.30
   1 -24   0   36.60    6.80
   1 -24   0   39.00    5.60
   1  24   0   34.40    4.70
  -1  24   0   47.30    6.70
  -1  24   0   23.10    6.00
   1  24   0   36.10    4.80
  -1  24   0   34.10    5.10
   2 -24   0   13.90    5.10
   2 -24   0   12.00    3.00
  -2 -24   0   14.40    4.40
  -2 -24   0    7.70    5.00
  -2  24   0   18.90    4.30
   2  24   0    5.60    3.50
   2  24   0   17.90    5.90
   2  24   0   17.00    4.90
  -2  24   0   16.50    5.50
   2  24   0   13.50    4.10
   3 -24   0   68.69    4.00
  -3 -24   0   50.99    8.00
  -3 -24   0   67.99    9.20
   3 -24   0   65.99    9.50
   3 -24   0   64.29    4.00
  -3  24   0   62.19    8.10
   3  24   0   66.19    9.80
   3  24   0   72.89   10.90
  -3  24   0   93.09    8.30
   3  24   0   75.09    7.80
   0 -25   0   -6.90    3.80
   0  25   0   -4.30    3.80
   0  25   0    3.90    3.90
   0  25   0    0.80    5.30
   0  25   0   -1.60    3.50
   1 -25   0   26.20    4.00
  -1 -25   0   24.60    6.40
   1 -25   0   27.00    6.20
   1  25   0   40.80    6.20
   1  25   0   21.40    5.90
   1  25   0   30.60    4.90
   1  25   0   30.90    5.10
  -1  25   0   25.00    4.20
  -1  25   0   21.70    6.20
  -9   0   1    9.10    5.20
  -9   0   1    8.80    3.70
  -9   0   1    2.80    5.00
   9   0  -1    5.40    4.70
   9   0  -1   11.00    5.30
  -8   0   1   -3.80    6.00
   8   0  -1    0.30    3.50
  -8   0   1   -0.70    2.40
  -8   0   1    3.00    3.50
   8   0  -1   -0.20    3.60
   7   0  -1   22.30    4.30
  -7   0   1   23.30    3.80
  -7   0   1   17.70    3.60
   6   0  -1   -1.30    2.10
  -6   0   1   -2.10    1.50
   6   0  -1   -2.00    1.60
  -6   0   1    1.30    2.20
  -6   0   1    3.40    2.30
  -5   0   1   84.59    4.20
  -5   0   1   86.69    5.20
   5   0  -1   78.49    5.20
  -5   0   1   75.99    5.00
   5   0  -1   82.59    4.80
  -4   0   1   -0.80    1.50
   4   0  -1   -2.20    1.20
   4   0  -1    0.70    1.20
   4   0  -1   -1.20    1.30
  -4   0   1   -0.80    0.90
  -4   0   1   -0.50    1.20
  -3   0   1   88.89    4.10
   3   0  -1   88.79    3.90
  -3   0   1   89.19    3.20
  -3   0   1   88.79    4.00
   3   0  -1   88.29    4.20
   3   0  -1   91.99    3.30
  -2   0   1   -0.70    0.90
  -2   0   1    0.40    0.80
  -2   0   1   -0.60    0.60
   2   0  -1    0.70    0.90
   2   0  -1   -0.80    1.00
   2   0  -1   -0.20    0.60
   1   0   1 5755.92  118.19
  -1   0  -1 5800.02  118.59
  -2   0  -1    2.00    1.10
   2   0   1    0.80    1.10
   2   0   1    1.10    1.10
   2   0   1    3.80    1.10
  -2   0  -1   -0.30    1.00
  -2   0  -1   -1.10    0.90
  -3   0  -1  179.58    6.30
   3   0   1  179.48    5.90
  -3   0  -1  187.78    6.00
   3   0   1  182.88    6.40
  -3   0  -1  178.88    6.00
  -4   0  -1    3.80    1.70
  -4   0  -1    0.90    1.20
   4   0   1    1.30    1.40
  -4   0  -1   -0.90    1.50
   4   0   1    0.90    1.40
   5   0   1   58.19    4.90
  -5   0  -1   60.29    4.70
  -5   0  -1   53.19    4.70
   5   0   1   54.59    4.30
  -5   0  -1   54.19    4.20
  -6   0  -1   -2.00    2.10
  -6   0  -1    1.20    2.40
  -6   0  -1   -3.30    1.70
   6   0   1    4.10    2.40
   6   0   1    2.40    2.50
   7   0   1   -3.50    2.80
  -7   0  -1    0.20    3.10
   7   0   1   -4.60    2.80
  -7   0  -1    4.40    2.80
  -7   0  -1    0.40    2.90
  -8   0  -1    4.50    4.00
   8   0   1   -0.40    3.60
  -8   0  -1   -0.30    3.30
  -8   0  -1    0.80    4.10
   8   0   1   -0.70    3.90
  -9   0  -1   10.00    6.30
  -9   0  -1   15.50    7.80
  -9  -1   1   43.10    6.40
  -9  -1   1   41.10    5.30
  -9  -1   1   44.20    6.60
   9  -1  -1   43.60    7.10
   9  -1  -1   42.50    6.20
  -9   1   1   39.40    4.90
  -9   1   1   46.30    6.70
   9   1  -1   38.00    6.80
  -9   1   1   41.40    6.40
  -8  -1   1   13.10    4.60
  -8  -1   1   17.00    4.50
  -8  -1   1   16.70    3.30
   8  -1  -1   17.80    4.50
   8  -1  -1   11.40    5.40
  -8   1   1   18.00    4.30
   8   1  -1   22.70    4.40
   8   1  -1   21.30    4.70
  -8   1   1   19.20    3.20
  -8   1   1   17.50    4.40
  -7  -1   1   40.00    4.40
  -7  -1   1   41.90    5.80
   7  -1  -1   42.90    5.50
   7  -1  -1   37.50    5.60
  -7   1   1   34.30    5.30
  -7   1   1   44.40    8.00
  -7   1   1   33.70    4.10
   7   1  -1   33.70    5.50
   7   1  -1   38.10    5.20
  -6  -1   1    3.80    1.90
  -6  -1   1    8.20    2.50
  -6  -1   1    7.00    2.80
   6  -1  -1    9.20    2.40
   6  -1  -1    5.10    2.40
   6   1  -1    2.60    2.20
  -6   1   1    2.70    1.80
  -6   1   1    4.40    2.50
  -6   1   1    5.00    2.50
   6   1  -1    4.70    2.40
  -5  -1   1    2.80    1.80
   5  -1  -1    0.30    1.90
   5  -1  -1    0.50    1.60
  -5  -1   1    1.90    1.50
  -5  -1   1    1.60    1.80
  -5   1   1    2.30    1.40
   5   1  -1    2.30    1.80
  -5   1   1    3.00    1.80
   5   1  -1    3.70    1.50
  -5   1   1    1.90    1.70
   5   1  -1    1.50    1.70
  -4  -1   1  913.21   18.40
  -4  -1   1  949.71   19.80
   4  -1  -1  943.31   20.30
   4  -1  -1  930.81   19.40
  -4  -1   1  937.41   20.20
   4   1  -1  959.60   18.60
  -4   1   1  912.11   18.20
   4   1  -1  953.40   19.90
  -4   1   1  954.40   19.50
   4   1  -1  902.61   20.00
  -4   1   1  895.31   20.00
   3  -1  -1   20.40    2.60
   3  -1  -1   20.20    2.30
  -3  -1   1   21.30    2.60
  -3  -1   1   19.00    2.30
  -3  -1   1   21.30    1.90
   3   1  -1   19.70    1.90
  -3   1   1   22.00    1.70
   3   1  -1   23.30    2.70
  -3   1   1   21.10    2.40
  -3   1   1   21.20    2.40
   3   1  -1   18.80    2.50
  -2  -1   1  302.97    7.30
   2  -1  -1  296.47    7.20
  -2  -1   1  297.27    6.30
   2  -1  -1  291.47    6.90
  -2  -1   1  291.07    7.20
  -2   1   1  303.37    7.00
  -2   1   1  285.47    7.10
   2   1  -1  300.17    7.30
   2   1  -1  304.47    6.30
  -2   1   1  297.57    5.90
   2   1  -1  300.07    7.30
  -1  -1  -1   71.69    2.70
  -1  -1  -1   68.19    2.50
   1  -1   1   78.59    2.30
   1  -1   1   67.09    2.80
   1   1   1   73.39    2.70
  -1   1  -1   69.79    2.30
   1   1   1   67.99    2.80
   1   1   1   71.49    2.60
  -1   1  -1   70.99    2.80
  -2  -1  -1  580.94   12.20
   2  -1   1  586.34   12.60
   2  -1   1  562.44   11.60
  -2  -1  -1  586.04   12.40
  -2  -1  -1  594.44   12.40
  -2   1  -1  573.14   12.50
   2   1   1  588.64   12.50
  -2   1  -1  609.34   11.80
   2   1   1  601.04   12.50
   2   1   1  565.24   12.10
  -2   1  -1  579.84   12.30
  -3  -1  -1  180.18    6.10
  -3  -1  -1  178.28    6.30
   3  -1   1  186.08    6.60
  -3  -1  -1  188.98    6.30
   3  -1   1  181.58    5.70
  -3   1  -1  184.38    5.80
   3   1   1  177.88    6.00
   3   1   1  186.68    6.30
  -3   1  -1  182.68    6.10
  -3   1  -1  176.88    6.30
   3   1   1  186.98    6.40
  -4  -1  -1  257.97    8.40
   4  -1   1  254.67    7.90
  -4  -1  -1  253.57    8.20
   4  -1   1  262.47    9.00
  -4  -1  -1  255.27    8.60
  -4   1  -1  261.07    8.10
   4   1   1  263.47    8.40
  -4   1  -1  260.77    8.70
   4   1   1  274.67    8.90
   4   1   1  259.27    8.20
  -4   1  -1  260.17    8.00
  -5  -1  -1  164.88    7.50
  -5  -1  -1  160.98    7.20
   5  -1   1  159.68    7.50
  -5  -1  -1  169.48    6.90
   5  -1   1  166.48    6.80
  -5   1  -1  162.38    6.90
   5   1   1  157.78    7.50
  -5   1  -1  168.38    6.90
   5   1   1  164.58    7.00
  -5   1  -1  165.28    7.60
  -6  -1  -1  103.69    6.30
  -6  -1  -1   98.19    6.40
   6  -1   1  101.49    6.10
  -6  -1  -1   96.79    6.70
   6  -1   1   94.89    6.70
   6   1   1   95.19    6.80
  -6   1  -1  102.59    6.10
   6   1   1  102.09    6.50
  -6   1  -1   93.39    6.60
  -6   1  -1   96.09    6.30
  -7  -1  -1    1.10    2.60
  -7  -1  -1   -2.30    3.10
   7  -1   1   -0.70    3.10
  -7  -1  -1   -2.70    2.80
   7   1   1    6.80    3.40
  -7   1  -1    0.60    2.90
  -7   1  -1   -2.30    2.90
  -7   1  -1   -2.50    2.50
   7   1   1   -6.20    2.80
   8  -1   1   -1.80    4.00
   8  -1   1   -0.80    3.50
  -8  -1  -1   -0.60    4.00
  -8  -1  -1    2.80    4.40
  -8  -1  -1    6.00    3.20
  -8   1  -1    2.10    4.00
   8   1   1   -0.80    3.90
  -8   1  -1   -1.50    3.30
   8   1   1   -3.00    3.60
  -9  -1  -1   -1.70    5.90
  -9   1  -1   -4.30    5.30
  -9  -2   1    3.90    5.60
   9  -2  -1   -7.30    4.90
  -9  -2   1    6.10    4.80
   9  -2  -1    5.60    4.20
  -9  -2   1    4.40    4.50
   9   2  -1    0.40    4.70
  -9   2   1   -5.30    3.30
  -9   2   1    1.00    4.40
  -9   2   1   -7.00    4.40
   9   2  -1   -0.90    4.60
   8  -2  -1    3.20    3.50
   8  -2  -1   -6.90    3.40
  -8  -2   1    0.30    3.30
  -8  -2   1    5.70    2.80
  -8  -2   1    3.20    3.80
   8   2  -1    3.20    3.80
   8   2  -1    2.40    3.80
  -8   2   1    2.50    3.50
  -8   2   1    5.70    3.70
  -8   2   1    1.70    2.40
  -7  -2   1   17.60    3.00
   7  -2  -1   14.60    3.30
  -7  -2   1   14.30    3.60
   7  -2  -1   14.60    3.80
  -7   2   1   11.50    2.50
   7   2  -1   12.90    3.70
  -7   2   1   15.40    4.30
   7   2  -1   13.10    3.80
  -7   2   1   16.00    3.50
  -6  -2   1   50.29    5.00
  -6  -2   1   38.90    3.80
  -6  -2   1   44.00    4.90
   6  -2  -1   47.80    5.30
   6  -2  -1   42.70    4.20
   6   2  -1   53.69    4.90
  -6   2   1   44.60    4.40
   6   2  -1   45.30    4.90
  -6   2   1   44.30    4.60
  -6   2   1   47.10    3.70
   6   2  -1   43.00    4.10
  -5  -2   1   59.89    3.80
   5  -2  -1   55.29    4.70
  -5  -2   1   57.49    4.50
  -5  -2   1   55.69    4.70
   5  -2  -1   56.89    4.10
  -5   2   1   53.99    4.40
   5   2  -1   59.39    4.40
   5   2  -1   61.49    3.90
  -5   2   1   62.49    3.60
   5   2  -1   57.99    4.90
  -5   2   1   59.09    4.40
  -4  -2   1    7.10    1.70
  -4  -2   1    6.10    2.00
   4  -2  -1    7.30    1.80
   4  -2  -1    7.60    1.80
  -4  -2   1    8.70    1.60
  -4   2   1    8.50    1.90
  -4   2   1   10.50    1.60
   4   2  -1   10.40    2.10
  -4   2   1    9.80    2.10
   4   2  -1    8.00    2.30
   4   2  -1    8.50    1.60
   3  -2  -1   24.40    2.30
  -3  -2   1   24.30    2.10
  -3  -2   1   25.80    2.50
   3  -2  -1   20.40    2.60
  -3  -2   1   25.90    2.80
  -3   2   1   23.80    2.40
  -3   2   1   21.80    2.40
   3   2  -1   23.50    2.60
   3   2  -1   22.10    2.60
   3   2  -1   26.40    2.20
  -3   2   1   25.00    1.80
  -2  -2   1  480.55   10.60
  -2  -2   1  497.75    9.90
   2  -2  -1  492.95   10.20
   2  -2  -1  495.85   10.50
  -2  -2   1  507.45   10.80
   2   2  -1  493.55   10.70
  -2   2   1  487.35   10.50
  -2   2   1  515.95    9.40
   2   2  -1  504.35    9.90
   2   2  -1  485.25   10.60
  -2   2   1  499.55   10.20
  -1  -2   1  103.19    2.80
   1  -2  -1  100.49    2.80
   1  -2  -1  100.79    2.90
  -1  -2   1   91.99    3.00
  -1  -2   1   98.89    3.10
  -1   2   1   99.19    2.70
  -1   2   1  102.29    2.40
   1   2  -1  101.79    2.80
   1   2  -1  102.69    3.20
   1  -2   1  179.68    3.90
   1  -2   1  188.88    5.10
  -1  -2  -1  199.48    5.10
  -1  -2  -1  189.28    4.50
  -1   2  -1  192.58    4.00
  -1   2  -1  191.68    5.10
   1   2   1  196.88    5.20
   1   2   1  184.28    5.00
   1   2   1  195.48    4.60
  -2  -2  -1  597.54   12.90
   2  -2   1  588.04   11.70
  -2  -2  -1  619.74   13.00
  -2  -2  -1  611.64   12.70
  -2   2  -1  612.14   11.90
   2   2   1  617.54   13.00
   2   2   1  632.74   12.80
  -2   2  -1  596.44   13.10
   2   2   1  591.64   12.80
   3  -2   1   17.50    2.20
   3  -2   1   15.90    2.60
  -3  -2  -1   15.40    2.40
  -3  -2  -1   10.70    1.80
  -3  -2  -1   12.40    2.00
  -3   2  -1   14.10    2.20
  -3   2  -1   15.00    2.20
   3   2   1   13.30    2.00
  -3   2  -1   15.90    2.30
   3   2   1   13.90    2.10
   3   2   1   17.20    2.60
   4  -2   1   73.19    4.00
  -4  -2  -1   72.89    4.40
  -4  -2  -1   72.49    4.70
  -4  -2  -1   73.69    4.50
   4  -2   1   74.69    4.80
  -4   2  -1   69.79    4.00
   4   2   1   69.79    4.60
   4   2   1   73.59    4.50
  -4   2  -1   66.59    4.10
   4   2   1   70.69    4.40
  -4   2  -1   66.59    4.60
  -5  -2  -1  355.86   10.90
  -5  -2  -1  361.96   11.60
   5  -2   1  351.16   10.30
   5  -2   1  362.76   11.90
  -5  -2  -1  353.46   11.10
  -5   2  -1  349.57   10.60
  -5   2  -1  356.66   10.40
  -5   2  -1  344.87   11.50
   5   2   1  360.96   11.10
   5   2   1  355.26   11.00
   5   2   1  357.26   11.50
   6  -2   1    4.30    2.50
  -6  -2  -1    3.40    2.40
  -6  -2  -1   -0.10    2.40
  -6  -2  -1    2.00    2.20
   6  -2   1    4.30    2.20
  -6   2  -1    4.90    2.50
   6   2   1    2.70    2.40
   6   2   1    5.70    2.80
  -6   2  -1    2.50    2.40
  -6   2  -1    3.30    2.00
  -7  -2  -1   29.20    4.80
  -7  -2  -1   24.00    4.20
   7  -2   1   18.20    3.80
   7  -2   1   26.00    3.90
  -7  -2  -1   18.90    3.60
   7   2   1   16.20    4.10
  -7   2  -1   18.70    3.70
   7   2   1   21.60    3.90
  -7   2  -1   19.40    3.80
  -7   2  -1   18.60    3.80
  -8  -2  -1   18.80    3.90
  -8  -2  -1   22.00    5.20
   8  -2   1   26.50    5.70
  -8  -2  -1   15.60    4.90
   8  -2   1   16.60    6.50
  -8   2  -1   19.30    3.90
  -8   2  -1   23.70    5.20
   8   2   1   23.80    4.80
  -8   2  -1   28.90    4.90
   8   2   1   13.40    4.20
  -9  -3   1   31.60    6.30
  -9  -3   1   21.80    5.90
  -9  -3   1   15.10    5.40
   9  -3  -1   26.00    5.10
  -9   3   1   20.60    4.20
  -9   3   1   35.50    5.80
   9   3  -1   20.90    6.10
   9   3  -1   30.50    5.90
  -9   3   1   20.40    5.20
  -9   3   1   33.70    5.80
   8  -3  -1   15.40    4.00
  -8  -3   1   19.20    4.30
  -8  -3   1   16.30    5.50
   8  -3  -1   21.70    4.70
  -8  -3   1   17.50    4.50
   8   3  -1   19.50    4.70
  -8   3   1   17.80    4.30
   8   3  -1   14.00    4.30
  -8   3   1   13.60    3.90
  -8   3   1   16.20    3.20
  -7  -3   1   25.30    4.20
  -7  -3   1   20.00    6.50
   7  -3  -1   25.80    4.60
  -7  -3   1   21.60    4.10
   7  -3  -1   21.30    3.70
  -7   3   1   24.20    4.30
  -7   3   1   26.60    3.70
   7   3  -1   21.00    4.00
   7   3  -1   27.50    4.70
  -7   3   1   26.40    4.20
   7   3  -1   33.70    4.70
   6  -3  -1   36.60    4.80
  -6  -3   1   33.90    4.40
  -6  -3   1   29.10    4.50
  -6  -3   1   36.60    3.80
   6  -3  -1   29.60    3.80
   6   3  -1   28.20    4.30
  -6   3   1   34.40    4.30
  -6   3   1   35.00    4.30
  -6   3   1   38.70    3.40
   6   3  -1   37.00    4.00
   6   3  -1   37.50    4.90
   5  -3  -1   16.70    3.10
  -5  -3   1   13.20    2.60
  -5  -3   1   15.50    2.40
   5  -3  -1   13.80    2.20
  -5  -3   1   15.70    2.80
  -5   3   1   15.70    2.40
   5   3  -1   22.90    3.40
  -5   3   1   12.70    2.30
   5   3  -1   11.90    2.70
  -5   3   1   19.70    3.20
   5   3  -1   13.40    2.40
  -4  -3   1  724.13   16.50
   4  -3  -1  715.03   16.60
  -4  -3   1  723.13   15.40
   4  -3  -1  713.93   15.60
  -4  -3   1  709.73   16.50
  -4   3   1  709.33   14.70
   4   3  -1  721.93   15.30
  -4   3   1  707.23   16.50
  -4   3   1  715.53   15.40
   4   3  -1  703.93   16.40
   4   3  -1  708.33   16.60
   3  -3  -1 1015.30   19.70
  -3  -3   1 1002.60   19.60
   3  -3  -1 1016.80   20.60
  -3  -3   1 1009.10   20.60
  -3  -3   1 1030.10   20.70
   3   3  -1 1028.60   20.70
  -3   3   1 1013.80   20.50
   3   3  -1 1054.19   20.80
  -3   3   1 1015.40   19.60
  -3   3   1 1040.70   19.00
   3   3  -1 1043.90   19.70
  -2  -3   1  788.92   15.70
  -2  -3   1  775.92   15.60
  -2  -3   1  773.82   14.90
   2  -3  -1  777.22   14.90
   2  -3  -1  785.82   15.40
   2   3  -1  786.02   15.60
   2   3  -1  797.92   15.00
  -2   3   1  793.32   14.30
  -2   3   1  787.02   14.90
  -2   3   1  760.22   15.30
   2   3  -1  781.02   15.60
  -1  -3   1   60.79    2.60
   1  -3  -1   61.19    2.20
   1  -3  -1   61.49    2.10
  -1  -3   1   62.99    2.50
   1   3  -1   59.79    2.60
  -1   3   1   63.29    2.20
   1   3  -1   62.89    2.60
   1   3  -1   65.19    2.50
  -1   3   1   59.09    2.10
   0  -3   1   53.19    1.50
   0  -3  -1   58.09    2.40
   0  -3  -1   47.40    2.10
   0   3   1   52.49    2.30
   0   3   1   50.89    2.10
   0   3  -1   51.59    1.50
   0   3  -1   56.99    2.40
  -1  -3  -1 3532.55   59.89
   1  -3   1 3547.94   60.09
  -1  -3  -1 3435.66   59.89
   1   3   1 3596.74   60.09
  -1   3  -1 3626.04   59.99
  -1   3  -1 3497.25   59.99
   1   3   1 3498.85   59.89
  -2  -3  -1  716.33   14.80
  -2  -3  -1  702.83   14.20
   2  -3   1  682.13   13.00
   2  -3   1  737.23   15.10
  -2  -3  -1  686.03   14.60
  -2   3  -1  691.73   13.10
   2   3   1  711.83   14.30
   2   3   1  701.63   14.70
   2   3   1  682.93   14.60
  -3  -3  -1   -0.30    1.20
  -3  -3  -1    1.80    1.40
  -3  -3  -1   -1.40    1.00
   3  -3   1    0.20    1.00
   3  -3   1    1.70    1.20
  -3   3  -1   -0.40    0.90
   3   3   1    0.00    1.20
   3   3   1   -0.30    1.10
   3   3   1    0.20    1.10
  -3   3  -1    1.10    1.20
  -4  -3  -1   48.20    3.80
  -4  -3  -1   39.70    3.50
   4  -3   1   43.10    3.20
  -4  -3  -1   42.10    4.10
   4  -3   1   38.90    4.00
  -4   3  -1   44.80    3.70
   4   3   1   39.60    3.70
  -4   3  -1   40.30    3.40
   4   3   1   39.20    3.70
  -4   3  -1   37.10    3.20
   4   3   1   41.40    3.70
  -5  -3  -1  110.29    5.90
   5  -3   1  108.59    5.30
  -5  -3  -1  110.99    6.30
  -5  -3  -1  104.49    6.10
   5  -3   1  111.79    6.60
   5   3   1  105.99    6.00
  -5   3  -1  108.09    5.70
  -5   3  -1  100.29    6.20
  -5   3  -1  115.79    5.60
   5   3   1  114.19    6.10
   5   3   1  108.39    6.30
  -6  -3  -1  113.09    6.80
   6  -3   1  120.99    7.60
   6  -3   1  134.09    6.40
  -6  -3  -1  123.79    7.70
  -6  -3  -1  116.79    7.30
  -6   3  -1  123.09    7.40
   6   3   1  117.79    7.50
  -6   3  -1  110.09    6.40
   6   3   1  121.49    7.30
   6   3   1  124.59    7.20
  -6   3  -1  123.99    6.70
  -7  -3  -1   -1.50    2.70
   7  -3   1    1.80    3.10
  -7  -3  -1   -4.50    2.90
   7  -3   1    2.40    2.60
  -7  -3  -1    1.00    3.10
  -7   3  -1    5.70    2.60
   7   3   1   -1.00    3.20
   7   3   1   -0.20    5.50
  -7   3  -1    3.10    3.10
  -7   3  -1   -0.90    2.90
  -8  -3  -1    9.30    4.10
  -8  -3  -1    2.40    4.50
  -8  -3  -1   -1.60    3.40
   8  -3   1    8.00    4.40
   8  -3   1    2.40    3.40
  -8   3  -1   -1.90    3.50
   8   3   1    6.20    4.10
   8   3   1    6.20    4.60
  -8   3  -1   -1.10    3.10
  -8   3  -1   -8.00    3.90
   9  -4  -1   -5.90    5.30
  -9  -4   1    5.60    3.60
  -9  -4   1    3.70    5.20
  -9  -4   1    3.10    5.00
   9  -4  -1    8.10    4.30
  -9   4   1   -3.40    3.20
   9   4  -1    6.10    5.20
  -9   4   1    0.70    3.20
  -9   4   1   -2.30    4.60
   9   4  -1   -0.60    4.80
  -9   4   1    1.40    4.40
  -8  -4   1   34.00    5.50
  -8  -4   1   27.60    4.30
   8  -4  -1   28.30    4.50
   8  -4  -1   15.50    4.60
  -8  -4   1   25.90    5.00
  -8   4   1   28.50    4.90
   8   4  -1   24.00    4.90
   8   4  -1   21.90    4.90
  -8   4   1   29.10    4.80
  -8   4   1   22.50    3.60
  -8   4   1   20.00    5.30
  -7  -4   1   47.60    7.50
   7  -4  -1   46.50    8.60
   7  -4  -1   43.00    4.80
  -7  -4   1   44.60    5.00
  -7  -4   1   43.60    6.20
   7   4  -1   42.20    5.00
  -7   4   1   39.10    5.70
   7   4  -1   51.79    6.10
  -7   4   1   50.89    4.50
   7   4  -1   31.00    4.70
  -7   4   1   47.80    5.50
  -7   4   1   44.60    4.20
   6  -4  -1    3.70    2.40
   6  -4  -1    3.00    2.00
  -6  -4   1    3.60    2.70
  -6  -4   1    3.80    2.40
  -6  -4   1    2.70    1.80
   6   4  -1    2.10    1.90
  -6   4   1    2.80    2.10
   6   4  -1    0.60    2.30
  -6   4   1    2.60    1.60
   6   4  -1    2.30    2.50
  -6   4   1    0.40    2.40
   5  -4  -1  169.88    6.50
  -5  -4   1  178.78    7.70
  -5  -4   1  165.88    7.30
  -5  -4   1  172.68    6.60
   5  -4  -1  170.18    7.60
   5   4  -1  167.68    7.40
   5   4  -1  165.88    7.40
  -5   4   1  161.08    7.20
  -5   4   1  159.18    6.40
   5   4  -1  167.48    6.50
  -5   4   1  158.98    5.80
  -5   4   1  170.58    6.00
  -4  -4   1   11.00    2.30
   4  -4  -1   11.50    2.10
   4  -4  -1   12.90    2.00
  -4  -4   1   12.70    2.60
  -4  -4   1   13.70    2.20
  -4   4   1   18.10    2.70
   4   4  -1   13.10    2.00
  -4   4   1   10.60    2.00
   4   4  -1   11.70    2.20
  -4   4   1   12.20    1.70
  -4   4   1   11.90    1.80
   4   4  -1   11.00    2.30
  -3  -4   1    1.30    1.40
   3  -4  -1    1.70    0.90
  -3  -4   1    2.80    1.40
  -3  -4   1    3.60    1.20
   3  -4  -1    2.90    1.50
  -3   4   1    1.90    1.00
   3   4  -1    1.50    1.20
  -3   4   1    1.60    0.90
   3   4  -1    2.20    1.20
  -3   4   1    0.70    1.10
   3   4  -1    0.90    1.20
  -2  -4   1 1805.22   32.60
   2  -4  -1 1783.72   31.60
   2  -4  -1 1784.72   31.30
   2  -4  -1 1816.72   32.30
  -2  -4   1 1811.52   32.10
  -2  -4   1 1856.51   32.60
  -2   4   1 1820.62   31.40
   2   4  -1 1787.22   32.60
   2   4  -1 1795.52   32.60
   2   4  -1 1862.41   32.20
  -2   4   1 1783.32   32.20
  -1  -4   1 2674.43   45.70
  -1  -4   1 2686.83   45.60
  -1  -4   1 2648.33   45.30
   1  -4  -1 2704.43   44.90
   1  -4  -1 2626.34   45.00
   1   4  -1 2677.93   45.40
  -1   4   1 2675.63   45.10
   1   4  -1 2689.03   45.70
  -1   4   1 2632.94   44.80
   1   4  -1 2624.84   45.50
   0  -4   1  254.67    5.10
   0  -4  -1  259.67    6.20
   0  -4   1  252.97    6.20
   0  -4  -1  266.97    6.20
   0   4  -1  255.57    5.10
   0   4   1  272.47    4.90
   0   4   1  267.47    6.30
   0   4  -1  263.67    6.30
   0   4   1  257.37    6.10
   1   4   1 9999.00  165.48
  -2  -4  -1 2903.11   51.69
   2  -4   1 2889.31   49.30
  -2  -4  -1 2970.60   51.79
  -2  -4  -1 3010.40   50.99
   2   4   1 3044.30   50.99
   2   4   1 3047.50   51.89
  -2   4  -1 2915.51   49.30
  -2   4  -1 2965.70   51.49
   2   4   1 2900.61   51.59
  -2   4  -1 2825.02   51.69
   3  -4   1   84.89    4.70
  -3  -4  -1   96.89    4.90
  -3  -4  -1   86.59    4.50
  -3  -4  -1   87.39    4.30
   3  -4   1   91.49    3.50
  -3   4  -1   84.89    3.50
   3   4   1   89.19    4.40
   3   4   1   87.09    4.60
  -3   4  -1   83.39    4.60
   3   4   1   82.49    4.40
  -4  -4  -1   -0.70    1.80
   4  -4   1    2.10    1.80
  -4  -4  -1    1.40    1.40
  -4  -4  -1    2.00    1.70
   4  -4   1    2.60    1.20
  -4   4  -1    2.40    1.40
   4   4   1    2.10    1.70
  -4   4  -1    3.40    1.90
   4   4   1   -1.30    1.40
  -4   4  -1    1.00    1.40
   4   4   1    3.30    1.70
  -5  -4  -1   65.09    4.90
   5  -4   1   74.79    5.50
   5  -4   1   76.69    4.40
  -5  -4  -1   73.79    5.40
  -5  -4  -1   64.39    5.00
   5   4   1   65.99    5.30
   5   4   1   69.19    5.10
  -5   4  -1   72.09    4.50
  -5   4  -1   63.69    4.70
   5   4   1   70.29    5.30
  -5   4  -1   61.99    5.20
  -6  -4  -1   95.09    7.00
  -6  -4  -1   96.79    6.40
   6  -4   1   90.39    5.40
  -6  -4  -1   89.19    7.60
   6  -4   1  100.39    7.20
   6   4   1   86.59    8.10
  -6   4  -1   92.99    5.90
  -6   4  -1   91.79    6.60
   6   4   1   80.69    6.30
   6   4   1   84.39    6.50
  -6   4  -1   90.39    5.90
  -7  -4  -1    0.20    3.00
   7  -4   1    2.30    3.30
  -7  -4  -1    1.70    2.80
   7  -4   1   -3.80    2.50
  -7   4  -1   -2.50    3.10
  -7   4  -1   -1.00    2.70
  -7   4  -1    5.20    2.60
   7   4   1   -5.20    3.20
   7   4   1    0.70    3.00
   7   4   1   -2.10    3.30
  -8  -4  -1    9.80    4.70
   8  -4   1   13.70    3.60
   8  -4   1    7.00    4.80
  -8  -4  -1    9.80    4.00
  -8  -4  -1    1.80    4.40
   8   4   1    8.40    4.60
  -8   4  -1    3.40    3.20
  -8   4  -1    8.70    4.30
  -8   4  -1    8.20    3.70
  -9  -5   1    5.20    3.70
  -9  -5   1    6.70    5.00
  -9  -5   1   18.30    5.90
   9  -5  -1   -3.90    5.00
   9  -5  -1   12.10    4.20
  -9   5   1    3.20    3.40
   9   5  -1   17.60    5.70
   9   5  -1    4.40    5.20
  -9   5   1    8.80    5.20
  -9   5   1   10.30    3.60
  -9   5   1    0.80    4.40
  -8  -5   1    0.00    3.70
   8  -5  -1    5.80    3.90
   8  -5  -1    1.20    3.10
  -8  -5   1   -0.30    3.90
  -8  -5   1    6.20    3.20
   8   5  -1   -0.30    3.00
  -8   5   1    2.00    2.50
   8   5  -1   -2.70    3.50
  -8   5   1   -1.00    3.40
   8   5  -1    0.20    3.60
  -8   5   1    0.90    2.60
  -7  -5   1   23.10    5.50
  -7  -5   1   26.20    4.30
   7  -5  -1   14.00    6.90
  -7  -5   1   12.80    3.70
   7  -5  -1   13.00    2.90
  -7   5   1   19.30    2.90
  -7   5   1   19.10    3.70
   7   5  -1   21.20    3.70
  -7   5   1   24.40    4.00
   7   5  -1   15.60    5.20
  -7   5   1   15.30    3.20
   7   5  -1   10.90    3.60
  -6  -5   1   16.50    3.40
   6  -5  -1   11.80    3.20
  -6  -5   1   13.90    3.40
   6  -5  -1   11.50    2.40
  -6  -5   1   15.30    2.90
  -6   5   1    9.80    2.50
  -6   5   1   13.10    2.30
   6   5  -1    7.70    2.70
  -6   5   1   15.00    2.40
   6   5  -1   11.60    2.60
   6   5  -1   13.10    3.90
   5  -5  -1   23.70    3.20
  -5  -5   1   24.60    3.60
  -5  -5   1   23.70    3.80
  -5  -5   1   30.10    3.50
   5  -5  -1   26.90    3.90
   5   5  -1   27.20    3.90
  -5   5   1   20.60    2.70
  -5   5   1   25.80    2.90
   5   5  -1   28.60    3.40
  -5   5   1   24.40    3.50
  -5   5   1   20.60    2.70
   5   5  -1   32.30    3.90
   4  -5  -1   27.10    3.50
  -4  -5   1   21.30    3.50
   4  -5  -1   21.40    2.50
  -4  -5   1   23.20    3.00
  -4  -5   1   23.80    2.90
  -4   5   1   22.10    2.40
   4   5  -1   27.60    3.20
  -4   5   1   25.30    3.10
   4   5  -1   24.00    3.50
  -4   5   1   28.60    2.70
   4   5  -1   21.10    2.80
  -3  -5   1    2.60    1.20
  -3  -5   1    2.10    1.30
   3  -5  -1    1.00    0.90
  -3  -5   1    1.00    1.30
   3  -5  -1    1.10    1.20
  -3   5   1    0.40    1.00
   3   5  -1    1.90    1.20
  -3   5   1    0.00    0.90
   3   5  -1    2.10    1.40
   3   5  -1    1.30    1.40
  -3   5   1    1.40    1.00
   2  -5  -1  618.94   12.30
   2  -5  -1  618.44   12.30
  -2  -5   1  623.84   13.30
  -2  -5   1  632.34   13.10
  -2  -5   1  617.84   13.20
   2  -5  -1  635.84   13.00
   2   5  -1  636.24   13.10
   2   5  -1  628.24   13.30
  -2   5   1  599.24   12.80
   2   5  -1  616.44   13.40
  -2   5   1  618.04   12.30
  -1  -5   1  604.74   12.00
   1  -5  -1  604.64   11.50
  -1  -5   1  595.74   12.30
   1  -5  -1  610.44   11.80
   1  -5  -1  605.14   11.90
  -1  -5   1  588.34   12.40
   1   5  -1  609.14   12.30
  -1   5   1  590.74   11.50
   1   5  -1  606.14   12.10
   1   5  -1  617.04   12.50
  -1   5   1  610.74   12.00
   0  -5   1 1243.68   21.40
   0  -5  -1 1232.48   22.80
   0  -5  -1 1254.47   22.70
   0  -5   1 1225.68   22.90
   0   5   1 1262.67   21.30
   0   5  -1 1264.67   23.00
   0   5  -1 1234.78   21.40
   0   5   1 1275.17   22.90
   0   5   1 1232.38   22.60
   1  -5   1 1752.42   32.00
  -1  -5  -1 1783.02   32.20
   1  -5   1 1779.22   32.00
  -1  -5  -1 1795.92   30.70
  -1  -5  -1 1767.22   32.10
  -1   5  -1 1792.12   32.00
  -1   5  -1 1729.43   32.00
   1   5   1 1821.82   30.70
   1   5   1 1787.02   32.10
   1   5   1 1798.22   32.20
   2  -5   1   11.20    1.10
   2  -5   1   12.30    2.00
  -2  -5  -1   11.80    1.80
  -2  -5  -1    8.80    1.60
  -2  -5  -1   16.00    2.60
  -2   5  -1   12.20    1.90
   2   5   1   10.50    2.00
   2   5   1   12.60    2.00
  -2   5  -1    9.70    1.90
  -2   5  -1   11.70    1.20
   2   5   1   13.00    2.10
  -3  -5  -1  994.60   21.10
  -3  -5  -1 1006.10   20.40
   3  -5   1  954.30   18.40
   3  -5   1 1026.30   21.50
  -3  -5  -1  996.30   21.00
  -3   5  -1 1007.30   18.50
   3   5   1  985.30   21.10
   3   5   1 1014.10   21.10
  -3   5  -1  981.60   21.20
   3   5   1 1016.20   20.50
  -3   5  -1 1001.30   20.60
  -4  -5  -1  328.87   10.20
   4  -5   1  324.17    8.40
  -4  -5  -1  318.67    9.80
  -4  -5  -1  335.57   10.50
   4  -5   1  326.17   10.70
  -4   5  -1  314.47   10.30
   4   5   1  317.47   10.00
   4   5   1  327.27   10.20
  -4   5  -1  329.37    8.40
   4   5   1  322.97    9.90
  -4   5  -1  341.27    9.90
  -5  -5  -1  158.88    7.40
   5  -5   1  164.58    8.10
  -5  -5  -1  165.08    7.50
  -5  -5  -1  163.48    7.90
   5  -5   1  167.28    6.30
  -5   5  -1  177.98    7.30
  -5   5  -1  165.28    6.30
   5   5   1  163.18    7.50
  -5   5  -1  157.88    7.70
   5   5   1  166.48    7.60
   5   5   1  164.88    7.50
   6  -5   1   75.89    6.90
  -6  -5  -1  105.89    8.10
  -6  -5  -1   91.19    6.90
  -6  -5  -1   95.39    6.70
   6  -5   1  102.89    5.40
  -6   5  -1   86.89    5.60
   6   5   1   88.49    6.80
  -6   5  -1   93.09    5.90
   6   5   1   91.49    6.50
  -6   5  -1   86.89    6.80
   6   5   1   90.29    6.50
  -7  -5  -1    2.80    3.10
   7  -5   1   -0.20    3.50
  -7  -5  -1    6.30    3.50
  -7  -5  -1   -0.50    3.50
   7  -5   1    3.20    2.50
   7   5   1   -4.70    3.30
  -7   5  -1    0.00    2.40
  -7   5  -1   -0.50    2.80
   7   5   1    4.10    3.30
  -7   5  -1   -4.40    3.00
  -7   5  -1    2.30    2.80
   7   5   1    4.80    3.10
   8  -5   1    3.50    3.50
  -8  -5  -1   -1.00    4.00
  -8  -5  -1   -1.30    4.00
  -8  -5  -1    8.70    4.70
   8  -5   1   -8.80    4.10
  -8   5  -1    5.10    3.40
  -8   5  -1    3.20    3.40
   8   5   1   -2.30    4.30
   8   5   1   -7.90    7.40
  -8   5  -1    5.80    3.20
  -8   5  -1    6.10    4.00
   9  -6  -1   15.10    5.90
   9  -6  -1   12.10    4.30
  -9  -6   1   15.30    4.10
  -9  -6   1   17.20    5.50
  -9  -6   1   12.70    5.40
  -9   6   1   -0.80    5.40
  -9   6   1   18.20    5.20
   9   6  -1    3.10    5.50
  -9   6   1   15.10    3.50
   9   6  -1   19.20    5.90
  -8  -6   1   25.00    5.40
   8  -6  -1   26.20    4.40
  -8  -6   1   28.20    4.30
  -8  -6   1   25.00    4.90
   8  -6  -1   24.10    5.20
   8   6  -1   32.00    5.50
   8   6  -1   14.50    4.30
  -8   6   1   26.60    3.60
  -8   6   1   23.70    4.40
   8   6  -1   23.50    4.50
  -8   6   1   16.00    5.30
  -8   6   1   31.30    4.70
   7  -6  -1   11.50    4.00
  -7  -6   1   22.00    3.40
   7  -6  -1   15.90    3.10
  -7  -6   1   13.20    4.00
  -7   6   1   16.00    2.90
   7   6  -1   12.30    3.90
  -7   6   1   14.80    3.30
   7   6  -1   15.20    3.70
  -7   6   1   13.70    3.60
  -7   6   1   15.30    2.80
   7   6  -1   12.40    3.40
   6  -6  -1    2.10    2.30
  -6  -6   1    3.50    2.80
  -6  -6   1   -0.90    2.50
   6  -6  -1    1.60    1.60
  -6  -6   1    3.70    2.00
  -6   6   1   -1.20    2.70
   6   6  -1    1.90    2.20
  -6   6   1    1.80    1.80
   6   6  -1    4.20    2.40
  -6   6   1    2.40    2.20
  -6   6   1    1.90    1.70
   6   6  -1   -0.10    3.10
   5  -6  -1   31.70    3.20
  -5  -6   1   29.20    4.10
  -5  -6   1   34.70    3.60
  -5  -6   1   32.10    4.00
   5  -6  -1   41.70    4.40
   5   6  -1   32.80    3.80
   5   6  -1   36.10    4.30
   5   6  -1   31.50    4.20
  -5   6   1   36.50    3.30
  -5   6   1   32.80    3.90
  -5   6   1   37.90    3.50
   4  -6  -1   71.69    3.80
  -4  -6   1   70.89    4.50
   4  -6  -1   72.19    4.70
  -4  -6   1   72.29    4.10
  -4  -6   1   75.49    5.00
   4   6  -1   73.49    4.40
  -4   6   1   65.79    4.30
   4   6  -1   74.19    4.70
  -4   6   1   74.69    3.90
   4   6  -1   72.49    4.70
  -4   6   1   74.99    3.80
   3  -6  -1  290.37    7.40
   3  -6  -1  287.07    8.40
  -3  -6   1  297.97    8.50
  -3  -6   1  290.67    8.80
  -3  -6   1  290.87    8.20
   3   6  -1  297.07    8.80
  -3   6   1  281.07    8.30
   3   6  -1  297.77    8.60
   3   6  -1  290.27    8.30
  -3   6   1  299.87    7.50
  -2  -6   1  196.68    6.20
  -2  -6   1  207.68    6.20
  -2  -6   1  200.88    6.30
   2  -6  -1  201.48    5.30
   2  -6  -1  202.48    6.00
   2  -6  -1  205.08    5.60
  -2   6   1  209.48    5.70
  -2   6   1  203.48    5.90
   2   6  -1  208.78    6.30
   2   6  -1  205.18    6.30
   2   6  -1  207.68    6.30
   1  -6  -1   79.49    3.10
   1  -6  -1   83.59    3.40
   1  -6  -1   84.49    3.00
  -1  -6   1   80.79    3.40
  -1  -6   1   79.09    3.60
  -1   6   1   84.39    3.50
   1   6  -1   85.39    3.40
   1   6  -1   80.99    3.70
  -1   6   1   79.29    2.90
   1   6  -1   86.19    3.60
   0  -6  -1    0.30    1.00
   0  -6   1   -0.10    0.70
   0  -6   1    0.70    1.00
   0  -6  -1   -0.80    0.90
   0   6   1    1.00    1.10
   0   6   1    0.10    0.60
   0   6  -1    0.60    0.60
   0   6  -1   -0.10    1.00
   0   6   1    0.70    1.00
   1  -6   1  165.98    5.50
  -1  -6  -1  169.58    5.60
  -1  -6  -1  175.28    5.60
  -1  -6  -1  175.78    4.50
   1  -6   1  173.38    5.60
  -1   6  -1  167.88    5.50
   1   6   1  174.68    4.50
   1   6   1  166.18    5.50
   1   6   1  169.88    5.70
  -1   6  -1  176.98    5.60
  -2  -6  -1  505.65   12.10
   2  -6   1  490.35    9.00
  -2  -6  -1  500.65   11.00
   2  -6   1  501.95   12.10
  -2  -6  -1  500.35   12.10
   2   6   1  494.05   12.10
   2   6   1  504.55   12.10
  -2   6  -1  485.25   12.00
   2   6   1  525.45   11.10
  -2   6  -1  513.65   11.90
  -3  -6  -1 1108.49   23.10
   3  -6   1 1076.69   20.00
  -3  -6  -1 1111.49   22.20
   3  -6   1 1092.49   23.20
  -3  -6  -1 1096.69   23.20
   3   6   1 1123.09   23.20
  -3   6  -1 1148.89   22.80
   3   6   1 1092.69   23.10
  -3   6  -1 1115.89   20.10
  -3   6  -1 1084.99   23.20
   3   6   1 1122.69   22.30
  -4  -6  -1   19.10    3.20
  -4  -6  -1   20.60    3.10
   4  -6   1   16.30    2.20
  -4  -6  -1   17.30    2.90
   4  -6   1   24.80    3.60
  -4   6  -1   20.00    2.40
   4   6   1   23.00    3.40
  -4   6  -1   22.10    3.20
   4   6   1   23.10    3.30
   4   6   1   24.30    3.60
  -4   6  -1   19.90    2.80
   5  -6   1   55.19    5.50
  -5  -6  -1   52.89    5.20
  -5  -6  -1   53.79    4.80
  -5  -6  -1   58.79    5.00
   5  -6   1   60.79    3.90
  -5   6  -1   53.09    4.00
  -5   6  -1   47.70    4.30
   5   6   1   57.09    4.80
   5   6   1   47.90    4.80
  -5   6  -1   51.19    4.80
  -5   6  -1   54.19    4.80
   5   6   1   52.79    5.00
   6  -6   1  170.68    9.40
  -6  -6  -1  179.38    9.10
   6  -6   1  178.18    7.00
  -6  -6  -1  169.08    9.20
   6   6   1  180.78    8.80
   6   6   1  170.58    8.60
   6   6   1  167.78    8.60
  -6   6  -1  164.68    7.70
  -6   6  -1  174.48    8.10
  -6   6  -1  179.68    7.30
  -6   6  -1  160.78   13.70
  -7  -6  -1   29.10    5.60
  -7  -6  -1   30.50    5.00
   7  -6   1   19.30    4.80
   7  -6   1   22.80    3.40
  -7  -6  -1   20.90    4.60
   7   6   1   23.50    4.80
  -7   6  -1   33.50    5.20
  -7   6  -1   24.40    3.90
  -7   6  -1   28.30    4.80
   7   6   1   28.80    4.60
  -7   6  -1   24.20    3.70
   7   6   1   21.50    4.30
   8  -6   1   -1.30    4.90
  -8  -6  -1   -2.90    4.20
  -8  -6  -1    5.90    5.00
  -8  -6  -1   -1.90    3.80
  -8   6  -1   -2.10    3.60
   8   6   1    4.00    4.20
  -8   6  -1    6.20    3.30
  -8   6  -1   -5.50    3.90
  -8   6  -1    9.70    3.30
   8   6   1    3.40    4.50
   8   6   1    6.20    4.60
   9  -7  -1   12.90    6.00
  -9  -7   1   14.80    5.70
  -9  -7   1   13.80    4.40
   9  -7  -1   12.20    4.20
  -9  -7   1   12.60    5.50
  -9   7   1    6.90    5.70
   9   7  -1   11.10    4.80
   9   7  -1    3.60    5.80
  -9   7   1    6.80    3.50
  -9   7   1    6.10    3.30
   9   7  -1    7.50    5.80
   8  -7  -1    2.90    4.10
  -8  -7   1   -1.70    4.80
  -8  -7   1    1.00    4.20
  -8  -7   1    3.10    3.90
   8   7  -1   -5.40    6.20
  -8   7   1    2.70    3.10
  -8   7   1    1.40    2.60
  -8   7   1   -1.10    2.50
   8   7  -1    0.60    3.40
  -8   7   1    4.30    3.80
   8   7  -1   -1.60    3.60
  -7  -7   1   15.50    3.90
  -7  -7   1    6.70    3.80
   7  -7  -1    8.80    3.70
  -7  -7   1    9.50    3.20
   7  -7  -1   13.90    3.00
  -7   7   1   10.60    3.10
   7   7  -1    8.70    3.20
  -7   7   1   12.70    3.20
  -7   7   1    6.40    2.20
  -7   7   1   13.40    2.70
   7   7  -1    8.20    3.50
  -6  -7   1    2.90    2.40
   6  -7  -1    3.70    1.90
  -6  -7   1    7.70    2.90
   6  -7  -1    4.90    2.70
  -6   7   1    4.80    1.90
  -6   7   1    8.10    2.30
  -6   7   1    4.30    2.50
   6   7  -1    3.30    2.40
   6   7  -1    3.10    2.60
  -6   7   1    4.50    1.90
   6   7  -1    2.70    2.80
  -5  -7   1   24.50    3.50
  -5  -7   1   20.30    3.40
   5  -7  -1   21.30    3.40
   5  -7  -1   27.30    3.00
  -5  -7   1   29.40    3.90
   5   7  -1   27.70    4.20
  -5   7   1   27.20    3.80
  -5   7   1   28.80    3.10
   5   7  -1   31.10    4.30
   5   7  -1   28.70    3.80
  -5   7   1   27.90    3.30
  -4  -7   1   38.80    3.60
  -4  -7   1   30.90    3.30
   4  -7  -1   32.00    3.60
  -4  -7   1   33.00    4.00
   4  -7  -1   35.30    2.90
  -4   7   1   31.40    2.90
  -4   7   1   34.40    2.90
   4   7  -1   39.30    3.70
   4   7  -1   39.50    3.90
  -4   7   1   35.20    3.30
   4   7  -1   33.20    3.60
  -3  -7   1  472.15   12.20
   3  -7  -1  476.55   11.90
   3  -7  -1  471.15   10.40
  -3  -7   1  469.95   11.70
  -3  -7   1  477.65   11.90
   3  -7  -1  467.55   10.90
   3   7  -1  472.45   11.80
  -3   7   1  478.75   10.90
  -3   7   1  462.95   11.60
   3   7  -1  470.45   12.20
   3   7  -1  483.45   11.80
   2  -7  -1   32.80    2.10
  -2  -7   1   31.50    3.00
  -2  -7   1   30.70    2.70
  -2  -7   1   32.00    2.70
   2  -7  -1   30.10    2.50
   2  -7  -1   28.40    2.40
   2   7  -1   32.00    3.00
   2   7  -1   32.50    3.00
  -2   7   1   32.80    2.60
  -2   7   1   37.90    2.60
   2   7  -1   31.10    2.70
   1  -7  -1  160.18    4.70
  -1  -7   1  159.68    5.00
  -1  -7   1  154.08    5.40
   1  -7  -1  160.68    4.50
   1  -7  -1  160.88    5.10
   1   7  -1  153.18    4.90
  -1   7   1  157.38    4.50
   1   7  -1  160.18    5.20
  -1   7   1  161.18    5.20
   0  -7   1   74.69    3.70
   0  -7   1   79.19    2.70
   0  -7  -1   72.89    3.60
   0  -7  -1   78.69    3.60
   0   7   1   79.59    3.70
   0   7  -1   76.09    3.80
   0   7   1   80.19    2.70
   0   7   1   74.19    3.40
   0   7  -1   74.29    2.60
   1  -7   1  810.32   16.70
   1  -7   1  794.42   16.70
  -1  -7  -1  805.02   17.00
  -1  -7  -1  822.82   15.20
   1  -7   1  792.12   13.70
  -1  -7  -1  809.62   16.70
   1   7   1  826.02   15.20
  -1   7  -1  781.22   16.60
   1   7   1  794.72   16.70
   1   7   1  808.92   17.00
  -1   7  -1  812.32   16.80
  -2  -7  -1  108.99    5.10
   2  -7   1  111.09    5.10
   2  -7   1  109.29    2.50
   2  -7   1  108.79    4.80
  -2  -7  -1  115.59    5.20
  -2  -7  -1  114.09    4.30
  -2   7  -1  112.89    5.00
   2   7   1  119.89    4.40
   2   7   1  110.79    5.20
  -2   7  -1  119.49    5.00
   2   7   1  115.19    5.10
   3  -7   1  602.94   11.90
   3  -7   1  615.14   15.30
  -3  -7  -1  636.24   15.50
  -3  -7  -1  609.64   15.10
  -3  -7  -1  615.44   14.10
  -3   7  -1  601.74   15.20
  -3   7  -1  646.74   12.00
   3   7   1  635.04   15.30
   3   7   1  625.04   14.20
   3   7   1  624.94   15.30
  -3   7  -1  631.74   14.70
   4  -7   1    3.80    1.20
  -4  -7  -1    4.60    2.10
  -4  -7  -1    2.70    1.80
  -4  -7  -1    4.40    1.80
   4  -7   1    8.90    2.20
   4   7   1    2.90    1.90
   4   7   1    4.00    1.90
   4   7   1    1.80    2.00
  -4   7  -1    5.40    2.00
  -4   7  -1    4.30    1.90
  -4   7  -1    4.00    1.30
  -5  -7  -1    2.40    2.40
   5  -7   1    3.50    2.40
   5  -7   1    3.20    1.50
  -5  -7  -1    3.60    2.10
  -5  -7  -1    1.00    2.10
  -5   7  -1    1.00    1.50
  -5   7  -1    2.00    2.10
  -5   7  -1   -2.20    1.90
   5   7   1    3.30    2.10
   5   7   1   -4.10    2.00
   5   7   1    3.40    2.30
   6  -7   1  110.69    8.10
  -6  -7  -1  102.59    7.50
  -6  -7  -1  104.29    7.50
  -6  -7  -1  109.39    7.20
   6  -7   1  107.59    5.40
  -6   7  -1  100.29    6.40
  -6   7  -1   94.09    9.00
   6   7   1  105.39    7.00
   6   7   1   93.29    8.30
   6   7   1  100.79    7.20
  -6   7  -1  106.89    5.70
  -6   7  -1  108.99    6.70
  -7  -7  -1    1.60    3.50
   7  -7   1    3.50    3.90
  -7  -7  -1   10.30    3.40
  -7  -7  -1    8.00    3.80
   7  -7   1    6.60    2.60
  -7   7  -1    6.50    2.80
   7   7   1   14.10    6.70
  -7   7  -1    4.80    3.40
   7   7   1    8.10    4.20
   7   7   1    7.60    3.60
  -7   7  -1    0.90    3.00
  -7   7  -1    9.00    3.00
  -8  -7  -1   23.80    5.10
   8  -7   1   18.60    3.80
  -8  -7  -1   22.60    5.30
   8  -7   1   35.00    6.60
  -8  -7  -1   17.70    5.30
  -8   7  -1   22.50    4.50
   8   7   1    9.20    5.10
   8   7   1   23.80    5.40
  -8   7  -1   20.60    4.40
  -8   7  -1   14.60    4.90
  -8   7  -1   16.90    4.10
   8   7   1   10.90    5.10
   9  -8  -1   12.80    5.10
  -9  -8   1   14.00    6.30
  -9  -8   1   -0.30    4.40
  -9  -8   1    9.50    5.90
   9  -8  -1    8.90    6.30
  -9   8   1   13.10    3.90
  -9   8   1    9.60    4.80
   9   8  -1    1.50    4.70
   9   8  -1    7.20    6.10
  -9   8   1   10.90    3.70
  -9   8   1    9.90    5.80
   9   8  -1    4.90    5.50
   8  -8  -1  105.59    9.30
  -8  -8   1  100.29    7.70
   8  -8  -1  100.99    7.40
  -8  -8   1   93.79    9.20
   8   8  -1   70.29    8.40
  -8   8   1  104.39    6.40
  -8   8   1   78.19    8.50
   8   8  -1   98.69    9.20
  -8   8   1  100.69    7.60
  -8   8   1   89.89    6.20
   8   8  -1  103.49   10.00
  -7  -8   1   15.40    4.00
  -7  -8   1   10.80    4.10
  -7  -8   1   16.00    3.50
   7  -8  -1    9.40    2.70
   7  -8  -1   19.80    4.30
   7   8  -1   18.10    6.60
   7   8  -1   15.20    4.00
  -7   8   1    9.10    3.40
   7   8  -1   11.10    3.20
  -7   8   1   17.50    3.50
  -7   8   1   12.00    2.60
  -7   8   1   13.10    3.00
  -6  -8   1  154.88    9.80
   6  -8  -1  144.69    6.30
  -6  -8   1  153.38    7.50
  -6  -8   1  152.18    8.30
   6  -8  -1  153.58    8.30
  -6   8   1  147.99    8.00
  -6   8   1  139.99    6.30
  -6   8   1  143.39    6.70
   6   8  -1  154.38    7.70
  -6   8   1  152.08    6.60
   6   8  -1  151.98    8.10
   6   8  -1  142.49    8.10
  -5  -8   1   -0.70    1.80
  -5  -8   1   -1.80    1.90
  -5  -8   1    1.90    2.10
   5  -8  -1    0.90    1.80
   5  -8  -1   -0.50    1.30
  -5   8   1   -0.40    1.40
   5   8  -1    1.40    1.80
   5   8  -1   -1.00    2.00
  -5   8   1    1.80    1.50
   5   8  -1    0.00    2.10
  -5   8   1   -0.80    1.80
  -4  -8   1   10.00    1.90
   4  -8  -1    6.60    2.00
   4  -8  -1    5.40    1.60
  -4  -8   1    7.80    1.90
  -4  -8   1    9.10    2.50
   4   8  -1    5.00    2.00
   4   8  -1    7.70    2.30
  -4   8   1    8.30    1.70
  -4   8   1    7.60    1.90
   4   8  -1    4.20    1.90
  -3  -8   1  559.34   13.50
   3  -8  -1  556.04   12.70
  -3  -8   1  556.64   13.70
  -3  -8   1  563.94   13.90
   3  -8  -1  577.24   13.60
   3  -8  -1  551.54   11.90
   3   8  -1  566.24   14.00
  -3   8   1  567.34   12.80
   3   8  -1  570.14   13.60
   3   8  -1  561.34   13.70
  -3   8   1  549.05   13.30
   2  -8  -1   34.00    2.30
  -2  -8   1   33.50    3.00
  -2  -8   1   33.80    2.90
  -2  -8   1   32.50    3.20
   2  -8  -1   33.70    2.70
   2  -8  -1   37.60    2.80
  -2   8   1   34.10    2.60
   2   8  -1   38.20    3.20
  -2   8   1   32.50    2.80
   2   8  -1   35.40    3.10
   2   8  -1   35.20    3.00
   1  -8  -1   22.80    2.00
  -1  -8   1   21.50    2.50
   1  -8  -1   20.00    2.00
   1  -8  -1   20.10    2.30
  -1  -8   1   23.50    2.50
   1   8  -1   21.10    2.40
   1   8  -1   22.50    2.30
   1   8  -1   19.40    2.70
  -1   8   1   23.70    2.10
  -1   8   1   20.50    2.50
  -1   8   1   23.70    1.90
   0  -8   1    1.20    0.80
   0  -8  -1    2.40    1.20
   0  -8   1    0.80    1.10
   0  -8  -1    0.60    1.00
   0   8   1    0.60    1.20
   0   8  -1    1.70    0.80
   0   8   1    1.50    0.80
   0   8   1   -0.20    0.90
   0   8  -1    1.70    1.20
  -1  -8  -1    1.70    1.00
  -1  -8  -1    0.30    1.10
  -1  -8  -1    0.20    1.20
   1  -8   1   -0.20    1.00
  -1   8  -1   -0.30    1.10
   1   8   1    2.10    1.00
   1   8   1    1.60    1.30
  -1   8  -1    1.50    1.30
   1   8   1    0.70    1.10
   2  -8   1   19.20    2.80
   2  -8   1   24.30    3.20
  -2  -8  -1   25.20    2.40
  -2  -8  -1   25.20    3.30
  -2  -8  -1   24.40    3.00
  -2   8  -1   23.30    2.70
   2   8   1   20.10    2.30
   2   8   1   26.50    3.20
   2   8   1   26.10    3.20
  -2   8  -1   25.70    2.90
   3  -8   1   46.80    2.00
  -3  -8  -1   46.50    3.50
  -3  -8  -1   53.99    4.60
  -3  -8  -1   49.20    4.00
   3  -8   1   49.00    4.20
   3   8   1   52.39    4.20
  -3   8  -1   50.39    3.80
   3   8   1   46.80    4.20
   3   8   1   50.19    3.50
  -3   8  -1   49.40    3.80
  -4  -8  -1  126.39    6.80
   4  -8   1  114.09    4.00
  -4  -8  -1  116.69    6.30
   4  -8   1  121.19    6.60
  -4  -8  -1  119.19    5.80
   4   8   1  112.59    6.40
  -4   8  -1  113.19    5.80
  -4   8  -1  125.79    4.30
   4   8   1  116.39    5.90
  -4   8  -1  114.29    6.30
   4   8   1  125.39    6.70
  -5  -8  -1   92.39    6.00
  -5  -8  -1   94.99    6.40
   5  -8   1   98.69    4.40
  -5  -8  -1   97.79    6.80
   5  -8   1   93.49    6.50
  -5   8  -1  100.49    4.60
  -5   8  -1   98.49    5.90
   5   8   1   98.49    6.50
   5   8   1   96.49    6.10
  -6  -8  -1  155.08    8.20
  -6  -8  -1  135.59    8.20
  -6  -8  -1  140.99   10.00
   6  -8   1  143.59    5.90
   6   8   1  124.69    8.40
  -6   8  -1  144.09    8.50
   6   8   1  139.19    7.80
  -6   8  -1  137.69    7.40
   6   8   1  136.89    8.20
  -6   8  -1  132.89    6.00
  -6   8  -1  145.19    7.50
  -7  -8  -1    7.90    4.20
  -7  -8  -1    5.10    3.50
   7  -8   1    5.90    3.60
   7  -8   1    6.70    2.50
  -7  -8  -1    6.60    3.50
   7   8   1    0.70    3.30
   7   8   1   11.90    3.90
  -7   8  -1    6.10    3.10
  -7   8  -1    5.90    2.60
  -7   8  -1    5.60    3.80
   7   8   1   10.90    4.20
  -7   8  -1    4.80    3.00
   8  -8   1   42.30    5.70
  -8  -8  -1   43.40    6.30
  -8  -8  -1   45.80    6.90
   8  -8   1   38.40    6.40
   8   8   1   59.69    9.20
  -8   8  -1   49.20    6.80
   8   8   1   48.80    8.00
  -8   8  -1   54.09    6.60
   8   8   1   37.10    6.00
  -8   8  -1   59.99    7.00
  -8   8  -1   40.10    6.70
  -8  -9   1   12.90    5.10
  -8  -9   1   14.90    6.10
   8  -9  -1    3.20    4.80
  -8  -9   1   10.10    3.60
   8  -9  -1    8.90    3.30
  -8   9   1   10.30    4.30
   8   9  -1    3.40    4.10
  -8   9   1   10.20    3.70
   8   9  -1   -0.20    4.40
  -8   9   1    8.80    3.00
   8   9  -1   14.00    4.50
  -7  -9   1   22.80    3.90
   7  -9  -1   25.20    3.30
  -7  -9   1   35.40    5.60
  -7  -9   1   26.80    4.70
   7  -9  -1   20.80    4.60
   7   9  -1   30.60    5.00
   7   9  -1   25.00    4.20
   7   9  -1   25.80    5.20
  -7   9   1   26.00    3.70
  -7   9   1   26.30    3.60
  -7   9   1   31.70    4.80
   6  -9  -1    4.90    2.80
  -6  -9   1    7.50    3.10
  -6  -9   1    8.40    3.20
   6  -9  -1   10.70    2.40
  -6  -9   1   12.90    3.00
  -6   9   1    5.90    3.00
  -6   9   1   12.80    2.60
   6   9  -1    8.60    3.00
   6   9  -1   13.40    3.10
  -6   9   1   12.10    2.50
   6   9  -1   13.10    3.70
   5  -9  -1    9.70    2.70
  -5  -9   1   11.90    2.80
   5  -9  -1   12.40    2.10
  -5  -9   1   12.90    3.40
  -5  -9   1   15.00    2.60
   5   9  -1   10.40    3.00
   5   9  -1   11.30    2.80
  -5   9   1   14.30    2.70
  -5   9   1   11.50    2.20
   5   9  -1   20.30    3.40
  -4  -9   1   70.79    4.70
  -4  -9   1   74.89    4.80
  -4  -9   1   76.39    5.40
   4  -9  -1   80.49    5.20
   4  -9  -1   71.59    3.60
  -4   9   1   72.39    4.70
   4   9  -1   75.39    4.80
   4   9  -1   78.09    5.10
   4   9  -1   77.69    5.30
  -4   9   1   74.69    4.20
  -3  -9   1  126.19    5.90
  -3  -9   1  123.19    5.60
   3  -9  -1  118.99    5.00
   3  -9  -1  124.29    4.40
   3  -9  -1  121.99    5.50
  -3  -9   1  131.49    5.80
   3   9  -1  130.39    5.90
   3   9  -1  116.79    5.80
   3   9  -1  126.79    5.70
  -3   9   1  124.79    5.30
  -3   9   1  125.19    5.20
  -2  -9   1  433.96   10.90
   2  -9  -1  424.86   10.60
   2  -9  -1  446.26   10.60
  -2  -9   1  433.26   11.10
   2  -9  -1  445.86    9.80
  -2  -9   1  431.56   11.30
   2   9  -1  435.16   11.10
  -2   9   1  452.85   10.90
   2   9  -1  444.26   11.00
   2   9  -1  425.06   11.30
  -2   9   1  427.16   10.40
   1  -9  -1  132.39    4.60
   1  -9  -1  119.19    5.00
  -1  -9   1  132.29    5.40
  -1  -9   1  134.09    4.90
   1   9  -1  132.99    4.80
  -1   9   1  126.49    5.20
   1   9  -1  127.09    5.50
   1   9  -1  132.59    5.00
  -1   9   1  124.79    4.30
  -1   9   1  129.29    4.50
   0  -9   1  215.98    5.60
   0  -9  -1  207.58    6.90
   0  -9  -1  210.58    6.50
   0   9   1  212.58    6.40
   0   9   1  211.58    7.00
   0   9  -1  215.88    5.60
   0   9   1  227.58    5.70
   0   9  -1  213.38    7.10
   1  -9   1  358.66    9.90
  -1  -9  -1  378.06    9.90
   1  -9   1  374.56    7.30
  -1  -9  -1  373.76   10.30
   1   9   1  390.26    8.60
  -1   9  -1  377.06   10.20
   1   9   1  375.56   10.30
   1   9   1  374.46    9.90
  -1   9  -1  372.56    9.90
   2  -9   1 1279.37   26.00
  -2  -9  -1 1312.67   24.50
  -2  -9  -1 1295.37   26.20
  -2  -9  -1 1291.47   26.50
   2  -9   1 1281.67   26.10
  -2   9  -1 1302.27   26.30
   2   9   1 1280.27   24.50
  -2   9  -1 1325.07   26.10
   2   9   1 1289.47   26.30
   2   9   1 1282.87   26.40
   3  -9   1   63.19    4.80
  -3  -9  -1   62.99    4.90
  -3  -9  -1   62.39    3.90
  -3  -9  -1   66.29    4.50
   3  -9   1   59.29    2.10
  -3   9  -1   67.19    4.50
   3   9   1   69.89    4.80
  -3   9  -1   67.09    4.60
   3   9   1   64.19    4.70
   3   9   1   65.69    4.10
   4  -9   1  107.19    3.70
  -4  -9  -1  117.59    6.40
  -4  -9  -1  106.49    5.60
   4  -9   1  111.69    6.50
  -4  -9  -1  108.89    6.60
  -4   9  -1  110.29    5.80
   4   9   1  103.49    6.30
   4   9   1  112.39    5.80
   4   9   1  119.19    6.70
  -4   9  -1  109.59    6.30
  -5  -9  -1    2.20    2.00
   5  -9   1    0.80    1.40
  -5  -9  -1    2.20    2.60
   5  -9   1    1.40    2.70
  -5  -9  -1    6.30    2.50
  -5   9  -1    2.60    2.50
   5   9   1    2.80    2.60
  -5   9  -1    1.70    1.50
   5   9   1    5.00    2.60
   5   9   1    1.60    2.50
  -5   9  -1   -1.10    1.80
  -6  -9  -1    4.30    3.10
   6  -9   1    0.40    1.70
  -6  -9  -1   -1.20    2.60
   6  -9   1   -1.10    3.00
  -6  -9  -1   -0.50    3.40
   6   9   1   -2.70    2.80
  -6   9  -1    5.20    2.00
  -6   9  -1    1.80    4.30
   6   9   1    1.00    3.00
   6   9   1   -2.50    2.40
  -6   9  -1    3.40    2.40
  -6   9  -1    1.70    2.80
   7  -9   1    9.30    2.60
  -7  -9  -1    9.50    3.80
   7  -9   1    4.50    4.00
  -7  -9  -1    8.50    4.40
  -7  -9  -1    6.60    3.80
  -7   9  -1   14.70    3.20
   7   9   1   20.00    5.40
  -7   9  -1   11.00    5.00
  -7   9  -1    5.70    6.20
   7   9   1   10.50    3.70
   7   9   1    6.20    3.60
  -7   9  -1   17.10    3.60
  -8  -9  -1   27.20    5.70
   8  -9   1   25.50    3.70
  -8  -9  -1   22.70    5.40
   8  -9   1   12.60    5.70
  -8  -9  -1   10.40    5.10
   8   9   1   26.70    5.60
  -8   9  -1   20.50    4.30
   8   9   1   22.70    6.10
   8   9   1   13.80    5.50
  -8   9  -1   24.30    4.20
  -8   9  -1   21.80    5.40
  -8 -10   1    9.80    5.20
   8 -10  -1   12.30    3.30
  -8 -10   1   13.60    3.90
   8 -10  -1    9.10    4.90
  -8 -10   1    7.40    4.40
  -8  10   1    7.50    4.40
   8  10  -1    5.40    4.60
  -8  10   1   11.00    3.70
   8  10  -1    9.10    4.40
  -8  10   1   12.60    3.50
   8  10  -1   12.50    5.50
  -8  10   1    5.40    3.10
  -7 -10   1    4.60    3.50
   7 -10  -1    9.10    2.50
   7 -10  -1    6.60    3.90
  -7 -10   1   11.70    4.50
  -7 -10   1   11.90    3.40
  -7  10   1    3.20    2.30
  -7  10   1    7.80    3.60
  -7  10   1    4.20    2.50
   7  10  -1    8.70    3.90
   7  10  -1    5.10    3.50
   7  10  -1    4.30    3.50
  -6 -10   1    2.90    3.30
   6 -10  -1    4.00    3.10
  -6 -10   1    2.10    2.60
  -6 -10   1    8.10    4.70
   6 -10  -1    2.20    1.90
   6  10  -1    6.10    2.80
  -6  10   1    5.20    2.10
   6  10  -1    0.40    3.30
   6  10  -1    5.50    3.20
  -6  10   1    4.30    2.50
  -5 -10   1   31.00    4.40
  -5 -10   1   32.70    5.00
   5 -10  -1   30.70    4.50
   5 -10  -1   31.80    3.20
  -5 -10   1   28.30    4.10
   5  10  -1   34.80    4.70
   5  10  -1   34.50    4.40
  -5  10   1   32.80    3.70
  -5  10   1   29.60    4.30
   4 -10  -1  119.79    4.60
  -4 -10   1  110.99    5.90
  -4 -10   1  121.09    6.50
  -4 -10   1  121.69    6.10
   4 -10  -1  113.99    6.00
   4  10  -1  121.99    6.60
   4  10  -1  120.59    6.40
   4  10  -1  112.89    6.00
  -4  10   1  120.29    6.00
  -4  10   1  125.59    5.50
   3 -10  -1  398.16    9.30
  -3 -10   1  402.46   11.40
   3 -10  -1  387.46    9.20
  -3 -10   1  402.16   11.40
   3 -10  -1  404.36   10.90
  -3 -10   1  391.56   11.00
   3 -10  -1  396.46   10.50
  -3  10   1  399.76   10.60
   3  10  -1  393.36   11.30
  -3  10   1  386.86   10.70
   3  10  -1  388.86   10.90
   3  10  -1  380.76   11.20
  -2 -10   1   23.60    3.10
   2 -10  -1   24.10    2.70
  -2 -10   1   17.50    2.60
  -2 -10   1   20.00    2.80
   2 -10  -1   23.80    2.20
   2 -10  -1   18.30    2.70
  -2  10   1   21.10    2.80
   2  10  -1   22.70    2.90
   2  10  -1   23.30    3.10
  -2  10   1   22.90    2.60
   2  10  -1   18.00    2.60
   1 -10  -1   33.00    2.70
  -1 -10   1   32.20    3.20
   1 -10  -1   34.80    3.10
  -1 -10   1   34.30    2.90
   1  10  -1   33.00    2.90
   1  10  -1   36.00    3.10
  -1  10   1   34.00    3.30
   1  10  -1   30.90    3.30
  -1  10   1   35.30    2.60
  -1  10   1   34.70    2.50
   0 -10   1   32.60    2.30
   0 -10  -1   31.80    2.90
   0 -10   1   29.50    3.10
   0 -10  -1   27.20    3.00
   0  10  -1   29.60    2.80
   0  10  -1   27.80    3.30
   0  10   1   30.70    2.80
   0  10  -1   29.30    2.20
   0  10   1   28.70    3.10
   0  10   1   32.00    2.20
   0  10   1   30.20    2.20
  -1 -10  -1    6.80    2.00
   1 -10   1    7.50    1.90
  -1 -10  -1    8.40    1.90
   1 -10   1   10.00    1.30
   1  10   1    7.10    1.70
  -1  10  -1    8.50    1.70
  -1  10  -1    7.70    1.90
   1  10   1    5.10    2.00
  -1  10  -1    7.30    1.00
   1  10   1    8.60    1.50
  -2 -10  -1   10.10    2.40
   2 -10   1   13.60    2.50
  -2 -10  -1   10.70    1.80
  -2 -10  -1   12.30    2.40
   2 -10   1    8.50    2.00
   2  10   1    6.30    2.00
  -2  10  -1    9.80    2.10
   2  10   1    9.60    1.80
   2  10   1    8.70    2.20
  -2  10  -1    9.50    1.90
  -3 -10  -1    2.10    2.00
   3 -10   1    4.90    2.10
   3 -10   1    3.60    0.70
   3 -10   1    4.60    0.60
  -3 -10  -1    1.90    1.80
  -3 -10  -1    5.90    1.80
   3  10   1    5.10    1.90
  -3  10  -1    2.00    1.40
  -3  10  -1    4.00    1.70
   3  10   1    6.60    2.10
   3  10   1    5.10    2.00
  -4 -10  -1    0.10    1.80
  -4 -10  -1    2.60    2.20
   4 -10   1   -0.40    0.90
  -4 -10  -1    0.70    2.00
   4 -10   1   -2.20    2.00
  -4  10  -1   -2.40    1.70
   4  10   1   -0.30    2.10
   4  10   1    0.60    2.00
   4  10   1    0.00    1.80
  -4  10  -1    1.80    1.80
   5 -10   1   72.59    6.20
  -5 -10  -1   76.09    6.80
  -5 -10  -1   78.19    6.40
   5 -10   1   72.29    3.60
  -5 -10  -1   75.39    5.60
   5  10   1   79.29    6.50
   5  10   1   75.09    5.60
  -5  10  -1   74.69    5.70
  -5  10  -1   78.49    6.10
   5  10   1   70.89    6.30
   6 -10   1    0.70    3.20
   6 -10   1    1.90    1.70
  -6 -10  -1   -3.20    3.20
  -6 -10  -1    2.20    3.60
  -6 -10  -1   -1.90    2.70
  -6  10  -1    4.90    2.90
   6  10   1   -0.40    3.00
  -6  10  -1    0.80    2.40
   6  10   1   -2.70    2.50
  -6  10  -1   -1.20    1.70
   6  10   1    5.50    3.30
  -7 -10  -1   60.69    8.10
   7 -10   1   30.50    5.80
   7 -10   1   41.00    4.30
  -7 -10  -1   40.00    5.40
  -7 -10  -1   48.80    7.20
  -7  10  -1   43.20    5.10
  -7  10  -1   37.30    5.50
  -7  10  -1   50.19    7.40
   7  10   1   36.50    5.00
   7  10   1   52.79    7.70
   7  10   1   35.50    5.80
  -7  10  -1   34.00    5.10
  -8 -10  -1    5.50    5.40
   8 -10   1    9.00    3.20
  -8 -10  -1    4.90    4.90
  -8 -10  -1    7.80    5.50
   8 -10   1    2.90    5.90
   8  10   1   11.80    5.30
   8  10   1    8.60    5.80
  -8  10  -1    6.70    4.90
  -8  10  -1    7.30    3.80
   8  10   1    5.70    5.00
  -8  10  -1   11.30    4.10
  -8  10  -1   11.80    3.90
  -8 -11   1  188.78   11.70
   8 -11  -1  185.38    8.60
  -8 -11   1  185.28   10.50
  -8 -11   1  177.28   12.20
   8 -11  -1  179.38   12.30
  -8  11   1  183.08   11.20
   8  11  -1  182.58   11.10
  -8  11   1  174.68    9.10
  -8  11   1  185.28    8.90
   8  11  -1  207.58   12.20
   8  11  -1  191.88   11.80
  -7 -11   1   25.30    4.80
   7 -11  -1   15.70    4.70
   7 -11  -1   25.90    4.20
  -7 -11   1   24.50    5.10
  -7 -11   1   25.30    4.30
   7  11  -1   25.90    5.80
  -7  11   1   16.40    3.30
  -7  11   1   22.10    4.50
  -7  11   1   24.40    3.60
   7  11  -1   18.70    4.30
   7  11  -1   19.40    5.40
  -6 -11   1   59.19    6.20
  -6 -11   1   63.99    6.00
   6 -11  -1   56.19    6.40
  -6 -11   1   49.60    7.60
   6 -11  -1   56.99    4.20
   6  11  -1   51.19    6.10
  -6  11   1   56.09    6.80
  -6  11   1   58.09    5.10
   6  11  -1   50.49    6.30
   6  11  -1   57.49    6.10
  -5 -11   1   58.59    5.80
  -5 -11   1   57.49    5.10
   5 -11  -1   51.79    3.80
   5 -11  -1   61.39    5.50
  -5 -11   1   52.49    5.10
   5  11  -1   53.09    5.30
   5  11  -1   55.89    5.50
  -5  11   1   61.99    5.10
   5  11  -1   53.59    5.50
  -5  11   1   62.39    4.40
   4 -11  -1   48.30    4.40
  -4 -11   1   48.80    4.40
   4 -11  -1   37.50    3.80
   4 -11  -1   44.40    3.00
  -4 -11   1   50.09    4.80
  -4 -11   1   48.80    4.60
  -4  11   1   48.80    4.20
   4  11  -1   47.60    4.70
   4  11  -1   47.80    4.70
   4  11  -1   42.30    4.30
  -4  11   1   46.50    4.00
   3 -11  -1    3.00    1.60
  -3 -11   1    3.90    1.90
  -3 -11   1    4.70    1.90
   3 -11  -1    4.80    1.80
  -3 -11   1    4.00    1.50
   3 -11  -1    2.70    1.10
   3 -11  -1    3.70    1.20
   3  11  -1    3.00    1.80
   3  11  -1    0.90    1.70
   3  11  -1    0.60    1.80
  -3  11   1    4.70    1.80
  -3  11   1    1.40    1.50
  -2 -11   1   26.10    3.20
   2 -11  -1   25.50    3.10
  -2 -11   1   27.50    3.40
   2 -11  -1   27.10    2.50
   2 -11  -1   30.00    2.90
  -2  11   1   33.00    3.20
   2  11  -1   29.50    3.20
   2  11  -1   24.90    3.50
  -2  11   1   26.70    2.60
   2  11  -1   22.40    3.00
   1 -11  -1  484.55   11.10
  -1 -11   1  475.55   11.30
   1 -11  -1  462.25   12.10
  -1 -11   1  467.75   12.50
  -1  11   1  474.65   10.90
  -1  11   1  479.75   12.30
   1  11  -1  484.05   12.70
  -1  11   1  464.55   11.00
   1  11  -1  469.65   11.30
   1  11  -1  472.25   11.70
   0 -11   1   80.39    4.70
   0 -11   1   94.99    3.80
   0 -11  -1   87.19    4.80
   0 -11  -1   88.79    4.40
   0  11   1   88.19    4.40
   0  11   1   86.79    4.80
   0  11   1   92.69    3.80
   0  11  -1   91.49    3.60
   0  11   1   94.29    3.80
   0  11  -1   90.09    5.00
   0  11  -1   94.09    4.50
  -1 -11  -1  189.98    6.90
   1 -11   1  190.88    7.20
  -1 -11  -1  190.98    7.40
   1 -11   1  186.18    4.70
  -1  11  -1  198.78    7.40
   1  11   1  188.98    7.30
   1  11   1  188.28    6.90
  -1  11  -1  189.48    4.80
   1  11   1  196.78    5.80
  -1  11  -1  187.18    6.90
  -2 -11  -1  185.78    6.10
   2 -11   1  180.68    7.20
   2 -11   1  182.08    7.10
  -2 -11  -1  182.18    7.30
   2 -11   1  182.78    3.80
  -2 -11  -1  179.68    7.50
   2  11   1  193.58    6.20
   2  11   1  180.08    7.60
  -2  11  -1  174.58    7.00
  -2  11  -1  179.98    7.20
   2  11   1  185.48    7.50
  -3 -11  -1  231.68    9.00
  -3 -11  -1  240.58    7.70
   3 -11   1  227.48    8.50
  -3 -11  -1  231.48    8.90
   3 -11   1  235.58    8.90
   3  11   1  240.28    7.80
  -3  11  -1  225.48    8.40
   3  11   1  231.78    9.10
  -3  11  -1  228.28    8.70
   3  11   1  228.98    9.00
   4 -11   1  160.48    8.10
  -4 -11  -1  168.28    8.30
  -4 -11  -1  161.58    7.80
   4 -11   1  151.08    4.10
  -4 -11  -1  159.68    7.00
  -4  11  -1  152.18    7.20
  -4  11  -1  152.88    7.60
   4  11   1  154.28    9.50
   4  11   1  165.98    8.20
   4  11   1  154.28    6.90
   5 -11   1   25.60    4.40
  -5 -11  -1   20.70    3.60
  -5 -11  -1   21.80    3.40
  -5 -11  -1   22.10    4.40
   5 -11   1   20.60    2.30
  -5  11  -1   21.40    3.60
  -5  11  -1   17.90    3.40
   5  11   1   24.70    3.70
   5  11   1   20.30    5.60
   5  11   1   27.10    4.50
  -6 -11  -1   15.60    3.80
  -6 -11  -1   11.30    3.50
  -6 -11  -1   13.20    3.80
   6 -11   1   13.60    3.70
   6 -11   1    9.30    1.80
  -6  11  -1    7.50    2.80
   6  11   1    9.40    3.90
  -6  11  -1   11.00    3.40
   6  11   1    4.80    3.50
   6  11   1   10.80    3.30
   7 -11   1   29.10    6.20
   7 -11   1   33.80    4.10
  -7 -11  -1   31.20    4.90
  -7 -11  -1   38.50    5.50
  -7  11  -1   28.40    4.90
   7  11   1   29.80    5.70
   7  11   1   39.30    5.90
   7  11   1   25.70    4.80
  -7  11  -1   36.60    5.80
  -7  11  -1   36.40    5.10
  -8 -11  -1    6.70    4.80
   8 -11   1    0.30    6.10
  -8 -11  -1    6.60    6.10
   8 -11   1   12.80    3.10
  -8 -11  -1   17.20    5.30
  -8  11  -1    4.00    3.90
   8  11   1   20.90    6.50
  -8  11  -1   13.70    4.50
   8  11   1   -7.40    4.80
  -8  11  -1    7.70    5.40
   8  11   1   13.00    5.50
   8 -12  -1    0.80    3.30
  -8 -12   1   -1.90    5.20
  -8 -12   1   -3.00    4.30
  -8 -12   1   -3.90    4.80
   8 -12  -1    0.00    4.70
   8  12  -1    6.80    5.00
  -8  12   1   -2.70    3.40
   8  12  -1   -1.10    4.70
  -8  12   1    5.80    4.70
  -8  12   1    3.10    3.10
   7 -12  -1   75.79    5.20
  -7 -12   1   73.59    8.40
  -7 -12   1   84.19    7.70
   7 -12  -1   75.89    8.20
  -7 -12   1   78.39    7.30
  -7  12   1   76.69    6.20
   7  12  -1   67.39    7.70
   7  12  -1   64.39    7.80
  -7  12   1   96.49    8.30
   7  12  -1   93.29    9.30
  -6 -12   1    1.50    2.90
   6 -12  -1    4.00    2.00
  -6 -12   1    5.90    3.30
  -6 -12   1    5.50    2.90
   6 -12  -1   -2.80    3.10
   6  12  -1    0.00    3.20
  -6  12   1    4.30    3.70
   6  12  -1    1.20    3.30
   6  12  -1   12.40    3.60
  -6  12   1    4.80    2.30
   5 -12  -1   12.00    3.00
  -5 -12   1   10.70    3.60
  -5 -12   1   18.60    3.80
   5 -12  -1   25.70    3.10
  -5  12   1   15.90    3.10
  -5  12   1   17.20    2.90
   5  12  -1   17.20    3.50
   5  12  -1   20.40    3.60
   5  12  -1   15.10    3.50
   4 -12  -1   48.90    3.30
   4 -12  -1   53.39    3.30
  -4 -12   1   53.99    4.90
  -4 -12   1   57.99    5.20
   4 -12  -1   56.19    5.10
  -4 -12   1   49.50    4.70
   4 -12  -1   52.99    4.30
  -4  12   1   52.09    4.30
   4  12  -1   55.39    5.10
  -4  12   1   54.19    4.60
   4  12  -1   49.60    5.10
   4  12  -1   53.39    4.80
   3 -12  -1   72.79    4.50
  -3 -12   1   73.09    5.20
   3 -12  -1   66.29    3.50
   3 -12  -1   73.09    4.70
  -3 -12   1   66.79    4.90
  -3 -12   1   71.39    4.70
   3 -12  -1   70.39    3.40
   3  12  -1   77.09    5.50
   3  12  -1   77.79    5.20
  -3  12   1   76.99    4.70
   3  12  -1   73.69    4.90
  -3  12   1   75.39    4.80
  -2 -12   1   10.80    2.00
  -2 -12   1   10.10    2.20
   2 -12  -1    6.00    1.70
   2 -12  -1    6.30    2.00
   2 -12  -1   13.80    2.10
  -2  12   1    9.90    1.90
   2  12  -1    5.50    1.90
  -2  12   1   10.10    2.20
   2  12  -1    9.40    2.20
   2  12  -1    5.90    1.90
   1 -12  -1  154.78    5.60
  -1 -12   1  156.78    5.80
  -1 -12   1  143.89    6.50
   1 -12  -1  147.49    6.30
  -1  12   1  149.69    5.40
   1  12  -1  147.89    5.70
   1  12  -1  152.38    6.10
  -1  12   1  150.08    6.50
  -1  12   1  152.98    5.50
   1  12  -1  153.98    6.90
   0 -12   1  127.09    6.00
   0 -12  -1  128.59    5.40
   0 -12   1  130.99    4.70
   0 -12  -1  130.09    6.00
   0  12   1  133.49    4.80
   0  12  -1  140.99    6.40
   0  12  -1  127.99    4.60
   0  12  -1  130.09    5.60
   0  12   1  129.99    5.30
   0  12   1  130.49    6.10
   0  12   1  136.09    4.80
  -1 -12  -1    0.00    1.50
   1 -12   1    2.80    1.70
  -1 -12  -1    0.80    1.50
   1 -12   1    1.40    0.90
  -1  12  -1    3.60    1.60
   1  12   1   -0.40    1.30
   1  12   1   -1.80    1.10
  -1  12  -1    0.90    0.80
  -1  12  -1   -1.40    1.50
   1  12   1    0.70    1.80
  -2 -12  -1   50.09    3.40
   2 -12   1   58.79    4.50
  -2 -12  -1   55.69    4.60
   2 -12   1   53.79    1.90
  -2 -12  -1   58.79    4.70
   2 -12   1   54.09    1.90
   2  12   1   59.59    3.60
   2  12   1   59.19    4.60
  -2  12  -1   53.79    4.10
  -2  12  -1   54.79    4.50
   2  12   1   55.39    4.80
  -3 -12  -1  224.88    9.00
   3 -12   1  233.08    9.00
  -3 -12  -1  222.18    7.60
  -3 -12  -1  223.28    9.10
   3 -12   1  217.98    8.60
   3  12   1  218.98    7.60
   3  12   1  230.28    9.20
   3  12   1  219.18    8.90
  -3  12  -1  225.08    8.60
  -3  12  -1  225.28    8.70
  -4 -12  -1  509.65   15.30
   4 -12   1  491.05   15.00
  -4 -12  -1  506.95   13.60
   4  12   1  506.35   13.60
  -4  12  -1  473.85   15.10
  -4  12  -1  495.05   14.30
   4  12   1  507.85   15.30
   4  12   1  492.35   15.40
  -5 -12  -1    1.10    2.30
   5 -12   1    3.50    3.00
  -5 -12  -1    7.90    6.20
  -5 -12  -1    2.60    2.90
   5 -12   1    4.70    1.10
   5  12   1    4.00    2.60
  -5  12  -1    1.00    2.40
   5  12   1    3.90    3.10
  -5  12  -1   11.10    4.40
   5  12   1    7.90    3.30
  -6 -12  -1   26.40    5.40
  -6 -12  -1   32.00    5.20
   6 -12   1   28.20    2.90
   6 -12   1   34.00    5.40
  -6 -12  -1   33.10    4.90
   6  12   1   30.80    5.30
  -6  12  -1   35.30    5.70
   6  12   1   28.60    5.20
  -6  12  -1   29.10    4.10
   6  12   1   27.10    4.60
   7 -12   1   -0.90    4.60
  -7 -12  -1    4.60    4.10
  -7 -12  -1    2.60    4.80
  -7 -12  -1    3.70    5.90
   7 -12   1    2.60    2.20
  -7  12  -1   -5.90    3.90
   7  12   1   -4.20    4.00
   7  12   1    1.40    3.90
  -7  12  -1    1.20    3.40
  -7  12  -1   -5.10    3.20
   7  12   1    0.90    5.00
   8 -13  -1    4.80    3.40
   8 -13  -1   -0.60    5.10
  -8 -13   1    2.60    4.40
  -8 -13   1    0.70    5.60
  -8 -13   1   -2.90    5.10
  -8  13   1    1.70    6.70
   8  13  -1   -0.40    4.70
   8  13  -1    8.00    5.50
  -8  13   1   -2.40    4.80
  -8  13   1    4.20    3.80
  -7 -13   1    2.40    4.00
  -7 -13   1    1.60    3.80
   7 -13  -1    0.80    2.30
  -7 -13   1    0.30    3.60
   7 -13  -1    3.80    4.10
   7  13  -1    2.60    3.90
   7  13  -1   -4.00    4.40
   7  13  -1   -1.40    3.80
  -7  13   1    6.40    4.40
  -7  13   1    3.90    3.00
   6 -13  -1    5.10    2.00
  -6 -13   1    2.50    3.10
  -6 -13   1    6.50    4.00
  -6 -13   1    4.50    3.20
   6  13  -1    6.30    3.60
   6  13  -1    1.30    2.90
  -6  13   1    5.50    3.20
  -6  13   1    3.10    2.70
   6  13  -1    5.00    3.50
  -5 -13   1   14.00    3.50
  -5 -13   1   14.20    3.10
   5 -13  -1   13.80    2.10
  -5 -13   1   13.70    3.40
   5 -13  -1   14.70    3.40
   5  13  -1   14.60    3.40
   5  13  -1   16.40    3.50
  -5  13   1   17.40    3.00
   5  13  -1   12.50    3.10
  -4 -13   1  207.68    9.00
  -4 -13   1  200.88    8.70
   4 -13  -1  199.98    6.30
   4 -13  -1  203.18    7.90
   4 -13  -1  200.78    8.50
   4 -13  -1  195.38    6.20
  -4 -13   1  203.38    8.40
   4  13  -1  205.38    9.00
  -4  13   1  196.88    7.90
  -4  13   1  198.58    8.30
   4  13  -1  198.58    8.50
   4  13  -1  184.98    8.70
   3 -13  -1  130.19    4.90
  -3 -13   1  124.89    6.20
   3 -13  -1  121.59    4.70
   3 -13  -1  140.39    6.40
  -3 -13   1  134.59    6.70
   3 -13  -1  133.19    6.30
  -3 -13   1  130.49    6.90
   3  13  -1  132.29    6.40
  -3  13   1  131.09    6.10
  -3  13   1  138.29    6.60
   3  13  -1  137.49    7.10
   3  13  -1  136.19    6.80
   2 -13  -1  118.19    5.90
  -2 -13   1  124.59    6.40
  -2 -13   1  127.19    6.00
   2 -13  -1  123.69    4.80
   2  13  -1  121.79    6.50
   2  13  -1  118.79    5.80
   2  13  -1  128.09    6.00
  -2  13   1  123.89    5.40
  -2  13   1  125.39    6.10
  -1 -13   1  163.18    6.20
  -1 -13   1  166.18    7.20
   1 -13  -1  166.28    6.90
   1 -13  -1  164.48    6.00
  -1  13   1  166.48    7.10
   1  13  -1  163.28    6.10
   1  13  -1  161.78    6.40
  -1  13   1  165.58    6.00
  -1  13   1  164.58    5.80
   1  13  -1  171.48    7.50
   0 -13   1   66.39    3.50
   0 -13  -1   71.99    4.90
   0 -13  -1   66.09    4.20
   0 -13   1   66.29    4.70
   0  13   1   65.69    3.60
   0  13  -1   71.29    5.00
   0  13   1   70.49    3.70
   0  13  -1   67.09    4.20
   0  13   1   67.89    4.20
   0  13  -1   68.59    3.50
   0  13   1   65.09    4.80
   1 -13   1   36.30    2.30
  -1 -13  -1   30.50    3.90
   1 -13   1   38.80    3.90
  -1 -13  -1   37.20    3.60
  -1  13  -1   33.30    3.50
   1  13   1   31.50    3.60
   1  13   1   34.80    4.00
   1  13   1   37.50    3.00
  -1  13  -1   34.40    2.30
  -1  13  -1   35.30    3.90
  -2 -13  -1    6.80    2.30
   2 -13   1   10.10    2.40
   2 -13   1   10.40    1.30
  -2 -13  -1   12.80    2.80
   2 -13   1   12.60    1.20
   2  13   1    9.80    2.70
  -2  13  -1    9.40    2.30
   2  13   1   12.40    2.60
   2  13   1   11.20    2.00
  -2  13  -1   10.80    2.50
  -3 -13  -1   22.10    3.60
  -3 -13  -1   20.60    3.50
   3 -13   1   18.90    3.20
  -3 -13  -1   24.80    3.40
   3 -13   1   25.70    4.00
   3  13   1   17.80    2.70
   3  13   1   27.20    4.40
  -3  13  -1   22.00    3.40
   3  13   1   30.20    4.60
  -3  13  -1   24.50    3.70
   4 -13   1    5.40    2.70
  -4 -13  -1    3.20    2.60
  -4 -13  -1    2.10    2.30
  -4 -13  -1    3.80    2.20
  -4  13  -1    5.30    3.00
   4  13   1    4.80    2.80
  -4  13  -1    4.40    2.60
   4  13   1    5.20    2.70
   4  13   1    0.40    2.00
   5 -13   1   13.00    1.50
  -5 -13  -1   12.50    4.10
  -5 -13  -1   16.70    3.80
   5 -13   1   11.00    4.20
  -5 -13  -1   11.80    3.20
  -5  13  -1    5.40    2.60
   5  13   1   21.10    4.40
   5  13   1   13.20    5.40
   5  13   1    7.60    2.90
   6 -13   1   -4.70    3.90
  -6 -13  -1    9.00    3.90
   6 -13   1    5.20    1.50
  -6 -13  -1   -2.00    3.80
  -6 -13  -1    2.10    3.50
   6  13   1   -2.40    3.60
   6  13   1   -0.50    5.30
   6  13   1    1.60    3.20
  -6  13  -1    1.90    3.00
  -6  13  -1    2.20    3.30
  -7 -13  -1    9.00    4.90
   7 -13   1    5.90    4.80
   7 -13   1    4.90    2.10
  -7 -13  -1   -2.30    4.40
  -7 -13  -1    0.70    4.10
   7  13   1    4.60    5.20
   7  13   1   -2.30    4.20
  -7  13  -1    6.80    4.30
  -7  13  -1    1.00    3.50
   7  13   1   -0.80    3.90
   8 -14  -1    1.30    3.20
  -8 -14   1   -5.10    5.30
   8 -14  -1   -0.10    5.70
  -8 -14   1   -2.60    4.80
  -8 -14   1   -0.50    5.50
   8  14  -1    0.70    5.50
   8  14  -1    3.60    5.10
  -8  14   1   -5.80    4.50
  -8  14   1   -6.00    3.50
   8  14  -1    0.20    5.50
   7 -14  -1    4.00    4.30
  -7 -14   1   -6.40    3.80
  -7 -14   1    9.10    3.90
  -7 -14   1    5.40    4.60
   7 -14  -1    1.00    2.40
  -7  14   1    1.10    4.90
   7  14  -1   -7.00    4.30
   7  14  -1   -0.60    3.80
  -7  14   1    3.90    3.20
   7  14  -1   -0.20    4.20
  -6 -14   1   40.90    6.80
  -6 -14   1   42.20    7.90
  -6 -14   1   27.60    4.60
   6 -14  -1   47.20    7.00
   6 -14  -1   37.30    3.70
  -6  14   1   40.10    5.70
   6  14  -1   37.60    5.60
   6  14  -1   41.10    5.80
   6  14  -1   29.20    4.80
  -6  14   1   30.80    5.10
  -5 -14   1  259.47   12.10
   5 -14  -1  243.58    7.40
   5 -14  -1  246.68   10.70
  -5 -14   1  249.97   10.50
   5 -14  -1  246.48    7.50
   5  14  -1  246.58   10.00
  -5  14   1  252.37   10.40
  -5  14   1  245.18    9.50
   5  14  -1  246.88   10.80
   5  14  -1  240.28   11.20
   4 -14  -1   51.29    3.40
  -4 -14   1   48.20    4.70
   4 -14  -1   53.59    5.30
  -4 -14   1   49.50    5.60
  -4 -14   1   58.09    5.80
   4 -14  -1   48.50    3.40
   4 -14  -1   47.60    4.70
   4  14  -1   42.50    5.40
  -4  14   1   47.70    4.80
   4  14  -1   56.09    5.20
  -4  14   1   51.79    5.10
   4  14  -1   58.69    6.90
   3 -14  -1    6.50    2.20
  -3 -14   1    6.30    2.40
   3 -14  -1    4.80    2.20
   3 -14  -1    5.30    1.50
  -3 -14   1    7.80    2.70
   3 -14  -1    4.20    1.50
   3  14  -1    5.50    2.20
  -3  14   1    7.10    2.20
  -3  14   1    5.40    2.10
   3  14  -1    7.00    2.70
   3  14  -1    8.90    2.30
   2 -14  -1  200.48    6.50
  -2 -14   1  199.58    8.40
  -2 -14   1  200.88    7.90
   2 -14  -1  189.78    7.80
   2  14  -1  191.88    7.60
   2  14  -1  200.08    7.60
  -2  14   1  198.28    8.00
   2  14  -1  199.28    8.50
  -2  14   1  198.88    7.20
  -1 -14   1   45.40    3.70
  -1 -14   1   40.60    4.30
   1 -14  -1   42.50    4.10
   1 -14  -1   41.20    3.50
   1  14  -1   40.40    4.50
  -1  14   1   46.20    3.40
  -1  14   1   41.40    4.30
   1  14  -1   42.50    3.90
   1  14  -1   41.60    3.70
  -1  14   1   45.30    3.40
   0 -14   1    3.90    1.20
   0 -14   1    6.00    2.20
   0 -14  -1    3.60    1.90
   0 -14  -1    6.20    1.90
   0  14   1    5.10    1.50
   0  14   1    3.00    1.40
   0  14   1    3.50    2.20
   0  14  -1    2.60    2.10
   0  14  -1    5.90    1.70
   0  14  -1    4.90    1.50
   0  14   1    4.00    1.60
   1 -14   1   42.90    4.30
  -1 -14  -1   54.49    4.20
  -1 -14  -1   44.80    4.50
   1 -14   1   47.90    2.70
  -1  14  -1   43.90    3.80
   1  14   1   39.30    3.20
   1  14   1   43.80    4.40
  -1  14  -1   44.80    4.50
  -1  14  -1   48.20    2.70
   1  14   1   40.20    4.00
   2 -14   1   37.50    1.90
   2 -14   1   38.40    1.90
   2 -14   1   34.60    4.20
  -2 -14  -1   39.60    4.50
  -2 -14  -1   34.60    4.60
   2  14   1   34.20    3.40
   2  14   1   34.30    4.30
  -2  14  -1   34.30    4.20
  -2  14  -1   41.40    3.90
   2  14   1   40.70    4.80
  -3 -14  -1   35.50    3.80
   3 -14   1   34.20    4.60
   3 -14   1   37.50    4.80
  -3 -14  -1   33.80    4.90
  -3 -14  -1   32.80    5.10
  -3  14  -1   32.80    4.60
   3  14   1   31.80    3.70
  -3  14  -1   31.50    4.30
   3  14   1   39.60    5.20
   3  14   1   35.30    5.10
  -4 -14  -1   50.49    4.90
  -4 -14  -1   42.20    5.80
  -4 -14  -1   53.79    6.00
   4 -14   1   45.90    5.90
   4  14   1   48.00    6.10
   4  14   1   45.30    5.90
  -4  14  -1   51.09    5.40
   4  14   1   51.59    4.60
  -4  14  -1   51.49    5.40
  -5 -14  -1   18.30    4.10
  -5 -14  -1   16.60    3.80
   5 -14   1   11.20    4.10
  -5 -14  -1   10.90    3.30
   5  14   1    9.70    3.90
   5  14   1   11.30    3.30
  -5  14  -1   13.30    3.50
  -5  14  -1   16.80    3.50
   5  14   1   13.90    4.40
  -6 -14  -1    3.20    3.80
   6 -14   1   -3.30    3.80
  -6 -14  -1   -1.80    3.40
  -6 -14  -1    7.60    4.50
   6  14   1   -2.00    4.10
   6  14   1   -3.70    3.80
  -6  14  -1    2.00    4.40
   6  14   1    8.50    3.60
  -6  14  -1    3.00    4.10
   7 -14   1   -4.60    5.10
  -7 -14  -1    5.70    5.40
  -7 -14  -1    1.90    4.50
   7 -14   1   -0.30    1.80
  -7 -14  -1    3.50    4.80
   7  14   1    6.50    5.40
  -7  14  -1   10.40    4.70
   7  14   1    1.00    5.00
  -7 -15   1   14.10    5.20
  -7 -15   1    6.60    5.90
   7 -15  -1   11.10    5.30
   7 -15  -1    6.90    2.50
  -7 -15   1   11.80    4.70
   7  15  -1    4.20    5.20
   7  15  -1   18.40    5.30
  -7  15   1   10.10    3.30
   7  15  -1    7.00    4.60
  -7  15   1    9.40    4.60
   6 -15  -1  174.38    6.50
   6 -15  -1  157.28   10.10
  -6 -15   1  167.48   10.10
  -6 -15   1  181.18    9.90
   6 -15  -1  167.98    6.30
  -6 -15   1  174.18   10.60
   6  15  -1  191.48   12.70
   6  15  -1  185.28   10.80
  -6  15   1  169.78    9.70
  -6  15   1  166.68    8.60
   5 -15  -1    2.40    3.40
   5 -15  -1    0.00    1.70
   5 -15  -1    1.80    1.80
  -5 -15   1   -3.50    2.50
  -5 -15   1    1.60    3.50
  -5 -15   1   -3.50    2.80
   5  15  -1    1.30    3.60
  -5  15   1    0.10    2.50
   5  15  -1   -2.20    2.50
  -5  15   1    2.30    2.60
   5  15  -1    2.10    3.30
   4 -15  -1    9.00    3.20
   4 -15  -1   11.80    1.80
  -4 -15   1   10.70    2.90
   4 -15  -1   11.40    2.80
  -4 -15   1    9.20    3.30
  -4 -15   1    9.20    2.80
   4 -15  -1    9.80    1.90
   4  15  -1   14.30    3.00
   4  15  -1   11.10    3.50
  -4  15   1   11.80    2.70
  -4  15   1   12.50    2.60
   4  15  -1   12.80    3.80
  -3 -15   1  117.99    6.90
   3 -15  -1  116.49    6.40
  -3 -15   1  136.89   10.90
   3 -15  -1  115.39    4.70
   3 -15  -1  120.69    6.60
   3 -15  -1  116.69    5.00
   3  15  -1  121.89    6.50
  -3  15   1  120.29    6.70
  -3  15   1  121.39    6.20
   3  15  -1  120.89    7.00
   3  15  -1  114.59    7.20
  -2 -15   1   12.90    2.60
   2 -15  -1    7.90    1.70
  -2 -15   1    7.70    2.70
   2 -15  -1    4.10    1.80
   2  15  -1    9.40    2.30
   2  15  -1    9.80    2.70
  -2  15   1    6.40    1.90
  -2  15   1    8.20    2.60
   2  15  -1    7.00    2.60
   1 -15  -1   73.69    5.30
  -1 -15   1   75.69    5.50
   1 -15  -1   74.69    4.40
  -1 -15   1   82.79    4.80
   1  15  -1   79.29    5.00
  -1  15   1   76.29    4.50
  -1  15   1   77.09    4.30
  -1  15   1   78.29    5.60
   1  15  -1   71.19    5.60
   1  15  -1   81.19    4.70
   0 -15  -1   53.89    4.70
   0 -15  -1   53.19    4.20
   0 -15   1   57.79    5.00
   0 -15   1   50.99    3.50
   0  15   1   58.99    3.80
   0  15  -1   56.59    5.10
   0  15  -1   64.19    3.80
   0  15   1   53.49    4.20
   0  15  -1   57.49    4.40
   0  15   1   52.69    3.60
   0  15   1   48.60    4.70
  -1 -15  -1   -0.40    2.10
   1 -15   1    3.20    1.20
   1 -15   1    1.10    2.10
  -1 -15  -1    3.40    2.10
  -1  15  -1    1.00    1.70
   1  15   1    4.50    2.30
  -1  15  -1    0.80    1.20
   1  15   1    1.40    1.50
   1  15   1    1.20    1.90
   2 -15   1   27.60    1.80
   2 -15   1   30.70    1.90
  -2 -15  -1   33.60    4.20
   2 -15   1   24.20    3.40
   2  15   1   25.80    4.10
  -2  15  -1   29.10    3.90
   2  15   1   25.30    3.30
  -2  15  -1   29.80    4.60
   2  15   1   22.10    3.70
  -3 -15  -1    1.50    1.90
  -3 -15  -1    3.30    2.50
  -3 -15  -1    4.50    2.70
   3  15   1    1.30    2.00
   3  15   1    4.50    2.60
  -3  15  -1    5.50    2.60
   3  15   1    3.60    2.70
  -3  15  -1    1.60    2.40
  -4 -15  -1  100.59    6.10
   4 -15   1  109.19    7.70
  -4 -15  -1   90.49    7.40
  -4 -15  -1   89.09    7.80
   4  15   1   89.79    7.80
  -4  15  -1   86.59    7.00
   4  15   1  102.99    6.20
   4  15   1   91.99   10.00
  -4  15  -1   91.19    6.70
   5 -15   1    1.50    3.90
  -5 -15  -1    2.70    2.80
  -5 -15  -1   10.50    3.90
  -5 -15  -1    8.60    3.50
  -5  15  -1    8.70    3.70
   5  15   1    4.80    3.80
   5  15   1    1.90    2.90
  -5  15  -1    9.10    3.20
   5  15   1    7.10    3.90
  -6 -15  -1    8.60    4.50
   6 -15   1    7.80    5.00
  -6 -15  -1   17.30    4.90
   6  15   1   10.30    3.60
  -6  15  -1   11.60    3.60
   6  15   1    6.70    4.70
   6  15   1   14.10    5.10
  -6  15  -1    7.30    4.60
   7 -15   1    0.10    6.00
  -7 -15  -1   -1.90    5.40
  -7 -15  -1   -0.40    4.60
  -7 -15  -1    6.90    4.90
   7  15   1   -7.80    4.10
  -7  15  -1    1.80    4.20
   7  15   1   -4.70    5.00
   7  15   1   -8.00    5.50
  -7  15  -1    5.60    5.10
   7 -16  -1   32.30    4.30
  -7 -16   1   30.60    5.90
   7 -16  -1   26.40    4.30
   7 -16  -1   18.60    6.00
  -7 -16   1   22.60    5.40
  -7  16   1   20.10    4.90
   7  16  -1   19.00    5.70
   7  16  -1   18.00    4.90
   7  16  -1   27.30    6.20
  -7  16   1   23.40    4.80
   6 -16  -1   30.40    3.60
  -6 -16   1   29.10    5.10
   6 -16  -1   26.50    5.30
  -6 -16   1   34.60    5.20
   6 -16  -1   31.60    3.70
  -6 -16   1   31.70    5.30
   6  16  -1   33.10    5.70
  -6  16   1   45.40    6.80
   6  16  -1   36.90    6.10
  -6  16   1   33.60    4.30
   6  16  -1   42.30    6.60
  -5 -16   1   -5.60    3.20
   5 -16  -1    0.50    1.70
   5 -16  -1   -1.60    1.80
  -5 -16   1   -0.30    2.80
   5 -16  -1    3.30    3.60
  -5 -16   1    4.50    3.40
   5  16  -1    5.80    3.80
   5  16  -1    0.90    3.10
  -5  16   1    1.10    2.70
  -5  16   1   -1.90    2.70
   5  16  -1    1.50    2.80
   4 -16  -1   19.70    3.50
   4 -16  -1   18.30    3.60
   4 -16  -1   15.60    2.20
  -4 -16   1   19.20    4.00
  -4 -16   1   21.20    3.50
   4 -16  -1   23.50    2.90
   4  16  -1   24.50    4.40
  -4  16   1   22.10    3.50
   4  16  -1   23.20    4.20
   4  16  -1   16.70    3.40
  -4  16   1   16.50    3.10
   3 -16  -1   54.29    5.20
   3 -16  -1   51.69    3.50
  -3 -16   1   56.19    5.40
  -3 -16   1   54.69    5.60
   3 -16  -1   53.19    3.80
  -3  16   1   53.09    4.70
  -3  16   1   51.39    5.30
   3  16  -1   53.19    5.50
   3  16  -1   52.39    5.80
   3  16  -1   54.69    5.00
  -2 -16   1   17.30    3.20
   2 -16  -1   19.30    3.10
  -2 -16   1   17.50    3.20
   2 -16  -1   16.40    3.30
   2  16  -1   19.80    3.20
   2  16  -1   14.40    3.50
   2  16  -1   23.20    3.80
  -2  16   1   12.70    2.40
  -2  16   1   15.40    3.10
   1 -16  -1   -3.30    1.50
  -1 -16   1    3.30    1.80
   1 -16  -1    3.00    1.90
  -1 -16   1   -1.00    2.10
  -1  16   1    0.10    1.60
   1  16  -1    0.40    2.20
  -1  16   1    2.10    2.40
   1  16  -1    1.40    1.80
  -1  16   1    0.90    1.40
   1  16  -1    0.50    1.90
   0 -16   1  362.26    9.70
   0 -16   1  357.56   12.40
   0 -16  -1  361.26   10.80
   0 -16  -1  357.66   12.10
   0  16   1  355.66   10.80
   0  16   1  368.56   10.00
   0  16  -1  355.66    9.80
   0  16  -1  370.56   12.50
   0  16   1  368.66   12.30
   0  16   1  355.96    9.90
   0  16  -1  375.86   11.40
   0  16  -1  356.36   11.10
   1 -16   1  106.19    4.30
   1 -16   1  104.59    7.00
  -1 -16  -1  112.69    6.40
  -1  16  -1  100.89    5.90
   1  16   1  102.09    6.20
   1  16   1   99.69    6.60
   1  16   1  105.49    5.00
  -1  16  -1  105.29    6.60
  -1  16  -1  103.69    4.30
  -2 -16  -1   12.00    3.10
  -2 -16  -1   15.50    3.50
   2 -16   1   16.70    1.90
  -2  16  -1   17.90    3.40
  -2  16  -1   17.30    3.10
   2  16   1   15.00    3.00
   2  16   1   18.40    3.80
   2  16   1   20.00    2.80
  -3 -16  -1    2.20    2.60
   3 -16   1    4.70    2.70
   3  16   1    1.50    2.80
   3  16   1    2.90    2.80
  -3  16  -1   -2.00    2.20
   3  16   1    2.10    1.90
   4 -16   1   21.40    4.00
  -4 -16  -1   16.70    4.00
  -4 -16  -1   29.10    4.80
  -4 -16  -1   20.20    3.30
   4  16   1   20.30    4.00
  -4  16  -1   24.40    4.30
   4  16   1   22.30    4.20
   4  16   1   27.90    4.50
  -5 -16  -1    2.80    3.40
  -5 -16  -1   12.40    4.70
   5 -16   1    1.00    3.90
  -5  16  -1   15.60    4.10
   5  16   1    5.50    3.20
   5  16   1    2.40    4.00
   5  16   1   10.10    4.20
  -5  16  -1   10.60    3.80
  -6 -16  -1   11.90    4.80
   6 -16   1    4.80    4.70
  -6 -16  -1    7.40    4.50
  -6 -16  -1    7.30    4.10
   6  16   1    8.90    5.10
   6  16   1   12.90    5.10
   6  16   1    4.30    4.90
  -6  16  -1    9.60    4.70
  -6  16  -1   11.50    4.10
   7 -17  -1   19.70    2.90
  -7 -17   1   20.20    5.80
  -7 -17   1   23.00    5.70
   7 -17  -1   14.90    6.50
  -7 -17   1   23.70    5.70
   7 -17  -1   14.20    2.70
  -7  17   1   21.60    4.60
   7  17  -1   24.30    6.30
  -7  17   1   26.10    5.50
   7  17  -1    9.80    5.30
   7  17  -1   23.90    6.30
  -6 -17   1    9.30    4.00
   6 -17  -1    1.50    4.80
   6 -17  -1    3.40    2.10
  -6 -17   1    5.00    5.10
   6 -17  -1    1.30    2.00
  -6 -17   1   -1.40    3.90
   6  17  -1   16.60    5.50
  -6  17   1    6.20    3.80
   6  17  -1   -1.50    4.10
  -6  17   1   -2.30    3.60
   6  17  -1    3.10    4.00
  -5 -17   1    3.20    3.50
  -5 -17   1   -1.30    3.20
   5 -17  -1    3.60    3.60
   5 -17  -1    6.00    1.90
   5 -17  -1    3.30    1.80
  -5 -17   1    7.20    3.80
  -5  17   1   13.10    5.00
  -5  17   1    5.70    3.00
   5  17  -1    8.80    4.20
   5  17  -1    7.30    3.80
   5  17  -1    7.20    3.40
  -4 -17   1   13.30    3.90
   4 -17  -1   15.30    3.50
   4 -17  -1   14.40    3.60
   4 -17  -1   15.80    2.20
   4 -17  -1   19.90    3.10
  -4 -17   1   18.50    4.10
   4  17  -1   16.70    3.60
   4  17  -1   16.40    3.90
  -4  17   1   23.40    3.90
   4  17  -1   11.00    6.30
   3 -17  -1  322.87    8.90
   3 -17  -1  308.47    8.50
  -3 -17   1  308.37   11.30
  -3  17   1  300.67   10.50
  -3  17   1  315.77   11.50
   3  17  -1  316.17   10.80
   3  17  -1  306.27   12.30
   2 -17  -1   -2.40    4.10
  -2 -17   1   -0.30    2.20
   2 -17  -1    0.00    1.60
  -2 -17   1    0.90    2.40
  -2  17   1    0.30    2.40
   2  17  -1    1.00    2.50
   2  17  -1   -2.00    2.00
  -2  17   1    0.20    1.80
   2  17  -1    0.10    2.10
  -1 -17   1   31.40    4.00
   1 -17  -1   31.30    3.60
  -1 -17   1   36.10    5.00
   1  17  -1   26.60    3.60
  -1  17   1   31.90    3.80
  -1  17   1   24.50    3.80
   1  17  -1   25.50    3.90
  -1  17   1   28.60    3.30
   1  17  -1   37.70    5.20
   0 -17   1   11.10    2.70
   0 -17  -1    9.00    2.10
   0 -17  -1    5.50    2.50
   0 -17   1    8.20    2.00
   0  17  -1    8.50    2.50
   0  17   1   10.20    2.30
   0  17  -1   11.30    3.00
   0  17  -1    9.80    2.20
   0  17   1    9.60    3.00
   0  17   1    9.10    2.40
   0  17   1    8.50    2.10
   0  17  -1   11.60    2.30
   1 -17   1   16.90    3.80
   1 -17   1   19.10    2.80
  -1 -17  -1   12.00    3.20
  -1 -17  -1   15.00    3.00
   1  17   1   16.50    2.50
   1  17   1   17.20    3.00
   1  17   1   14.80    3.20
  -1  17  -1   17.80    3.00
  -1  17  -1   18.00    3.80
   2 -17   1   23.20    3.60
  -2 -17  -1   37.00    5.00
   2 -17   1   30.40    2.20
  -2 -17  -1   26.50    5.00
   2  17   1   33.20    3.90
   2  17   1   34.00    5.50
  -2  17  -1   33.90    5.10
  -2  17  -1   33.40    4.50
   3 -17   1   54.89    6.20
  -3 -17  -1   53.29    6.00
  -3 -17  -1   49.30    6.40
   3  17   1   55.69    4.60
   3  17   1   49.40    6.90
  -3  17  -1   55.19    6.10
   3  17   1   42.30    6.80
  -3  17  -1   52.19    5.80
  -4 -17  -1   -0.20    3.40
  -4 -17  -1    2.70    3.20
  -4 -17  -1    5.90    2.70
   4  17   1    3.50    3.70
   4  17   1    6.10    3.50
  -4  17  -1    3.50    3.20
   4  17   1    2.20    3.00
  -4  17  -1    9.70    5.70
  -5 -17  -1   18.90    4.80
  -5 -17  -1   16.80    4.00
  -5 -17  -1   19.90    5.80
   5 -17   1    7.10    4.40
   5  17   1   15.70    4.80
   5  17   1   12.50    3.70
  -5  17  -1   14.70    3.80
   5  17   1    5.60    4.50
  -5  17  -1   25.20    4.80
  -6 -17  -1   14.80    5.40
   6 -17   1    1.30    5.80
  -6 -17  -1    7.60    4.60
  -6 -17  -1   13.00    6.00
  -6  17  -1   19.30    5.20
   6  17   1    7.10    5.00
  -6  17  -1    1.80    4.10
   6  17   1   19.40    5.70
  -6 -18   1    5.90    4.70
   6 -18  -1    5.80    2.10
   6 -18  -1    6.70    4.90
  -6 -18   1    0.10    3.80
  -6 -18   1    5.30    4.90
   6  18  -1    5.00    4.80
  -6  18   1    3.40    3.80
   6  18  -1    5.70    5.00
  -6  18   1   12.20    4.40
   6  18  -1    0.40    3.70
  -5 -18   1    5.00    4.00
   5 -18  -1    3.40    5.30
  -5 -18   1    5.20    3.90
   5 -18  -1    8.00    1.90
   5 -18  -1    4.00    1.90
   5  18  -1    3.50    3.30
  -5  18   1   11.50    3.80
  -5  18   1    8.90    3.70
   5  18  -1    4.10    4.10
   5  18  -1    7.90    3.90
   4 -18  -1    2.40    2.90
  -4 -18   1    4.90    3.40
  -4 -18   1    5.40    5.50
   4 -18  -1    4.30    1.80
   4 -18  -1    4.20    1.90
  -4  18   1    2.10    2.90
   4  18  -1    5.00    3.50
   4  18  -1    5.10    3.00
   4  18  -1    8.70    3.60
  -4  18   1    4.20    3.10
  -3 -18   1   17.30    3.40
  -3 -18   1   11.20    3.40
   3 -18  -1   23.10    3.10
   3 -18  -1   13.30    3.30
   3 -18  -1   17.10    2.50
  -3  18   1   12.80    3.00
   3  18  -1   17.70    3.80
   3  18  -1    9.60    3.70
  -3  18   1   18.10    3.70
   3  18  -1   19.20    3.40
  -2 -18   1   68.09    5.50
   2 -18  -1   71.09    4.40
   2 -18  -1   65.29    6.30
  -2 -18   1   49.80    7.50
   2  18  -1   66.69    5.20
   2  18  -1   53.19    5.30
  -2  18   1   69.89    6.50
  -2  18   1   51.99    4.80
   2  18  -1   69.09    6.70
  -1 -18   1    4.20    2.30
   1 -18  -1    3.40    2.90
  -1 -18   1    7.00    3.00
   1 -18  -1    8.40    2.50
   1  18  -1    5.10    2.90
   1  18  -1    7.80    2.30
   1  18  -1    5.80    2.30
   1  18  -1    3.70    2.20
  -1  18   1    4.00    2.80
  -1  18   1    7.30    2.40
  -1  18   1    6.30    1.90
   0 -18  -1   81.99    5.50
   0 -18   1   68.59    4.60
   0 -18  -1   70.99    6.20
   0 -18   1   70.69    6.30
   0  18   1   76.49    5.40
   0  18  -1   73.89    4.60
   0  18   1   68.19    4.60
   0  18   1   67.39    6.40
   0  18  -1   70.59    5.20
   0  18  -1   66.19    6.50
   0  18  -1   73.69    5.40
   0  18   1   75.29    4.60
   1 -18   1   14.80    2.10
  -1 -18  -1   13.40    5.40
  -1 -18  -1   21.00    3.40
   1 -18   1   11.50    3.00
   1  18   1   19.30    2.90
   1  18   1   21.50    3.40
  -1  18  -1   17.20    3.00
  -1  18  -1   14.50    3.50
   1  18   1   15.60    3.10
   1  18   1   19.80    3.90
  -2 -18  -1    5.50    3.00
  -2 -18  -1   10.70    3.20
   2 -18   1   15.40    2.10
   2  18   1   10.90    2.40
   2  18   1   10.20    3.40
  -2  18  -1   11.70    4.60
  -2  18  -1    6.10    3.00
  -3 -18  -1   11.90    4.40
  -3 -18  -1    7.60    3.60
   3 -18   1   14.80    3.60
   3  18   1   11.90    2.70
  -3  18  -1   15.60    3.70
   3  18   1    8.00    3.30
   3  18   1    6.80    3.40
  -3  18  -1   12.90    6.20
  -4 -18  -1   54.49    7.60
  -4 -18  -1   60.89    7.40
   4 -18   1   53.89    6.80
   4  18   1   58.99    7.70
  -4  18  -1   50.89    6.90
   4  18   1   56.39    5.60
   4  18   1   57.39    8.00
  -4  18  -1   59.59    7.00
  -5 -18  -1   19.70    4.80
  -5 -18  -1   18.50    5.10
   5 -18   1    8.70    4.70
  -5 -18  -1   10.00    3.90
   5  18   1   13.10    3.90
   5  18   1   20.10    5.00
  -5  18  -1   17.50    4.20
   5  18   1   14.10    5.10
  -5  18  -1   19.00    6.60
   6 -18   1   13.70    6.00
  -6 -18  -1    4.20    5.20
  -6 -18  -1   11.70    4.60
  -6 -18  -1    9.70    5.80
  -6  18  -1   -1.10    4.80
   6  18   1    6.60    5.60
  -6  18  -1   -0.20    4.20
   6  18   1    4.90    5.40
   6  18   1    3.70    4.10
   6 -19  -1   -2.70    2.10
  -6 -19   1    5.20    5.40
   6 -19  -1    0.00    4.90
  -6 -19   1    3.90    4.60
   6 -19  -1    1.60    2.00
   6  19  -1    1.70    4.20
   6  19  -1   -5.20    5.10
  -6  19   1    0.90    4.70
   6  19  -1    2.20    5.50
  -6  19   1   -1.10    3.70
   5 -19  -1    0.50    1.90
   5 -19  -1    2.40    3.60
   5 -19  -1    0.60    4.30
  -5 -19   1    2.80    4.30
  -5 -19   1   -3.40    4.20
   5 -19  -1    4.10    1.90
  -5  19   1    0.80    3.60
   5  19  -1    5.60    6.00
   5  19  -1    0.70    4.20
  -5  19   1    2.90    3.50
  -4 -19   1    6.60    4.00
  -4 -19   1    6.30    3.70
   4 -19  -1    9.50    1.90
   4 -19  -1    9.70    2.10
   4 -19  -1    4.10    3.40
   4  19  -1    5.60    3.50
   4  19  -1    2.40    3.60
   4  19  -1    1.30    3.40
  -4  19   1    4.40    3.00
   3 -19  -1   24.20    3.40
  -3 -19   1   19.50    4.30
  -3 -19   1   25.80    4.30
  -3  19   1   26.10    4.60
  -3  19   1   22.30    3.60
   3  19  -1   20.20    5.10
   3  19  -1   32.10    5.20
   2 -19  -1  195.78   12.50
   2 -19  -1  211.98    7.50
  -2 -19   1  215.98   10.40
  -2 -19   1  217.48    9.20
  -2  19   1  220.18   10.40
  -2  19   1  213.68    8.50
   2  19  -1  205.98    9.10
   2  19  -1  204.48    8.80
   2  19  -1  220.38   10.80
  -1 -19   1   30.20    4.40
   1 -19  -1   27.10    4.10
  -1 -19   1   16.20    3.30
   1  19  -1   20.80    6.20
  -1  19   1   27.30    4.00
   1  19  -1   24.70    3.60
   1  19  -1   24.70    4.00
  -1  19   1   20.50    3.90
  -1  19   1   26.70    3.90
   1  19  -1   23.00    3.40
   0 -19  -1   79.89    7.60
   0 -19   1   79.79    5.00
   0 -19  -1   76.09    5.70
   0 -19   1   81.59    7.10
   0  19  -1   80.69    5.90
   0  19   1   85.19    5.40
   0  19  -1   80.49    5.90
   0  19   1   74.19    5.70
   0  19  -1   61.69   11.20
   0  19   1   86.29    5.10
   0  19  -1   79.59    5.00
   0  19   1   85.49    7.10
  -1 -19  -1  368.86   12.30
   1 -19   1  360.26   13.20
  -1 -19  -1  365.56   13.60
   1 -19   1  363.46    9.50
   1  19   1  353.36   12.10
  -1  19  -1  344.07   11.80
   1  19   1  330.17   15.60
   1  19   1  353.26   10.60
   1  19   1  370.26   10.80
   2 -19   1   58.89    6.90
   2 -19   1   63.69    2.90
  -2 -19  -1   46.10    6.10
  -2 -19  -1   50.89    6.80
  -2  19  -1   48.50    5.60
   2  19   1   63.49    5.00
   2  19   1   54.39    7.00
   2  19   1   47.70    6.10
  -2  19  -1   56.39    6.80
  -3 -19  -1   13.80    4.20
   3 -19   1   19.30    4.00
  -3 -19  -1   26.00    4.30
   3  19   1   11.20    3.70
  -3  19  -1   16.90    3.90
   3  19   1    9.20    4.40
   3  19   1   18.10    3.20
  -4 -19  -1    5.60    4.20
   4 -19   1   11.30    4.00
  -4 -19  -1   11.70    4.50
  -4  19  -1    0.60    3.80
   4  19   1    6.40    4.40
   4  19   1    6.30    4.30
  -4  19  -1    9.40    3.70
   4  19   1   12.30    3.00
  -5 -19  -1   -9.80    4.50
  -5 -19  -1    0.40    3.80
  -5 -19  -1    3.80    4.50
  -5  19  -1    1.40    4.20
   5  19   1    3.90    3.90
  -5  19  -1    1.00    3.80
   5  19   1    6.80    4.40
   5  19   1   -0.30    5.00
  -6 -20   1    9.50    6.00
   6 -20  -1    9.60    6.50
  -6 -20   1   20.80    6.20
   6 -20  -1    5.30    2.00
   6 -20  -1    5.20    2.00
  -6 -20   1    9.50    5.80
   6  20  -1   -3.00    4.30
   6  20  -1   -0.80    5.70
   6  20  -1    7.30    6.20
  -6  20   1   16.40    4.80
  -6  20   1   12.70    4.50
   5 -20  -1   -3.80    1.90
   5 -20  -1    4.20    2.00
   5 -20  -1   -7.50    3.60
  -5 -20   1   -5.10    4.00
  -5 -20   1    0.40    4.30
   5  20  -1   -0.20    3.80
   5  20  -1   -0.70    5.00
  -5  20   1   -2.50    3.90
   5  20  -1    4.60    4.50
  -4 -20   1   27.50    4.90
   4 -20  -1   29.90    4.50
  -4 -20   1   38.70    6.40
   4 -20  -1   32.60    3.60
   4 -20  -1   40.80    3.80
  -4  20   1   49.10    6.70
   4  20  -1   39.90    6.40
   4  20  -1   30.90    5.20
   4  20  -1   51.79    7.70
  -4  20   1   28.70    4.90
   3 -20  -1   28.00    4.50
  -3 -20   1   35.60    5.50
   3 -20  -1   30.80    3.80
  -3 -20   1   29.70    4.70
   3 -20  -1   38.30    3.80
   3  20  -1   38.00    5.60
   3  20  -1   20.00    4.70
  -3  20   1   43.10    6.40
  -2 -20   1   74.49    7.80
  -2 -20   1   98.29    6.80
   2 -20  -1   90.89    7.80
   2 -20  -1   86.09    5.50
   2  20  -1   90.09    6.50
  -2  20   1   84.99    6.10
  -2  20   1   91.09    8.70
   2  20  -1   90.19    8.00
   2  20  -1   81.79   10.70
   1 -20  -1  148.89    9.00
   1 -20  -1  148.79    6.90
  -1 -20   1  137.09    9.00
  -1 -20   1  139.59    7.10
   1  20  -1  139.39    7.40
  -1  20   1  135.69    9.10
  -1  20   1  133.29    6.60
   1  20  -1  141.59    9.30
   1  20  -1  143.59    7.60
   1  20  -1  141.89    7.30
  -1  20   1  141.19    6.90
   0 -20  -1   10.20    3.70
   0 -20  -1   14.50    3.10
   0 -20   1   23.00    4.60
   0  20   1   17.90    3.00
   0  20  -1   23.10    3.80
   0  20   1   10.00    2.60
   0  20   1   17.20    3.20
   0  20  -1   17.60    3.30
   0  20   1   13.70    3.90
   0  20  -1   14.90    4.00
   1 -20   1    8.10    3.60
  -1 -20  -1    8.90    3.30
  -1 -20  -1   12.70    4.00
   1  20   1    9.60    2.90
   1  20   1   10.00    2.40
  -1  20  -1    8.30    3.80
   1  20   1    6.30    3.40
  -1  20  -1   13.30    4.00
   1  20   1   11.40    2.60
   2 -20   1    8.60    1.60
   2 -20   1    5.60    3.50
  -2 -20  -1    5.10    3.70
  -2 -20  -1    5.80    3.10
  -2  20  -1    9.90    3.80
   2  20   1    5.80    2.60
  -2  20  -1    5.20    2.90
   2  20   1    3.60    3.90
  -3 -20  -1    4.20    5.20
   3 -20   1   15.90    4.30
  -3 -20  -1   14.10    4.00
  -3  20  -1    7.10    3.40
  -3  20  -1    7.30    4.20
   3  20   1    4.60    4.10
   3  20   1    4.20    2.70
   3  20   1    6.40    3.50
  -4 -20  -1    7.30    4.20
   4 -20   1    8.50    6.70
  -4 -20  -1   -3.50    4.40
   4  20   1    7.70    4.90
  -4  20  -1   10.20    3.90
   4  20   1    3.60    4.70
  -4  20  -1    1.00    3.90
   4  20   1    7.40    3.10
  -5 -20  -1   14.20    5.60
  -5 -20  -1    2.20    5.40
   5  20   1    1.30    4.80
   5  20   1   -3.40    3.90
   5  20   1    4.20    5.80
  -5  20  -1    2.00    4.60
  -5  20  -1   -6.10    4.50
   5 -21  -1   -0.60    2.00
  -5 -21   1   -4.30    4.70
   5 -21  -1    4.50    2.10
  -5 -21   1    9.10    5.10
   5 -21  -1   -0.60    4.80
  -5  21   1    1.60    4.30
   5  21  -1    4.90    3.70
   5  21  -1    5.70    5.40
   5  21  -1    2.30    5.20
  -5  21   1    6.30    4.50
   4 -21  -1    7.60    4.20
  -4 -21   1   13.60    5.00
   4 -21  -1    9.70    2.30
  -4 -21   1    2.30    4.20
  -4  21   1    6.90    4.60
  -4  21   1    9.00    3.70
   4  21  -1   13.40    4.20
   4  21  -1   12.20    4.50
   4  21  -1    6.50    4.60
   3 -21  -1   16.90    2.80
  -3 -21   1   11.10    4.50
   3 -21  -1   21.00    4.40
  -3 -21   1   11.20    6.30
   3  21  -1    7.90    4.70
  -3  21   1   20.70    4.50
   3  21  -1   18.40    3.80
   3  21  -1   21.40    4.70
  -3  21   1   13.30    3.80
   2 -21  -1   75.09    5.00
  -2 -21   1   89.29    9.70
  -2 -21   1   85.69    6.80
   2 -21  -1   89.29    8.50
  -2  21   1   74.09    7.70
   2  21  -1   67.79    6.40
  -2  21   1   73.59    6.20
   2  21  -1   78.79    6.50
   2  21  -1   76.09    8.20
  -1 -21   1  121.99    9.10
   1 -21  -1  132.79    6.90
  -1 -21   1  130.89    7.10
   1 -21  -1  124.89    9.20
  -1  21   1  140.39    7.00
  -1  21   1  142.09    9.00
   1  21  -1  129.99    9.50
   1  21  -1  135.39    7.30
  -1  21   1  121.09    6.60
   1  21  -1  141.79    7.90
   0 -21   1   26.60    4.10
   0 -21  -1   16.60    4.00
   0 -21   1    9.20    3.90
   0 -21  -1   21.30    3.50
   0  21   1   18.60    3.10
   0  21   1   22.30    3.40
   0  21  -1   10.10    4.00
   0  21   1    7.90    4.00
   0  21  -1   14.30    2.90
   0  21  -1   15.50    3.60
   0  21   1   18.60    3.60
   0  21  -1   16.60    3.60
   1 -21   1    1.20    3.80
   1 -21   1    4.70    2.00
  -1 -21  -1    2.10    3.20
  -1 -21  -1    3.10    3.70
   1  21   1    5.90    2.30
   1  21   1    5.00    2.50
  -1  21  -1    6.70    4.10
   1  21   1    3.70    3.20
   1  21   1    3.30    3.60
  -1  21  -1    8.40    3.20
   2 -21   1   24.50    4.90
   2 -21   1   29.90    2.80
  -2 -21  -1   54.89    8.30
  -2 -21  -1   31.40    7.10
   2  21   1   32.10    6.00
  -2  21  -1   37.40    5.90
   2  21   1   29.60    4.80
   2  21   1   31.40    4.70
  -3 -21  -1   10.00    4.50
  -3 -21  -1    7.90    4.40
  -3  21  -1   11.10    4.10
   3  21   1    8.90    3.00
  -3  21  -1    8.80    4.40
   3  21   1   12.60    4.50
   3  21   1   12.80    4.80
  -4 -21  -1    9.60    4.60
  -4 -21  -1   -3.20    4.80
   4 -21   1    0.10    4.60
   4  21   1   -2.80    5.00
  -4  21  -1    1.80    6.70
   4  21   1    3.30    4.70
  -4  21  -1    1.00    4.00
   4  21   1    5.10    3.60
   4 -22  -1   38.10    4.00
   4 -22  -1   50.09    4.40
  -4 -22   1   39.30    6.00
  -4 -22   1   38.40    6.30
  -4  22   1   40.30    5.90
   4  22  -1   28.90    5.70
  -4  22   1   53.39    7.10
   4  22  -1   60.89    7.20
   4  22  -1   35.70    7.60
   3 -22  -1   89.49    5.40
  -3 -22   1   97.49    9.30
  -3 -22   1  102.59    8.70
   3 -22  -1  110.59    5.40
   3 -22  -1  104.99    9.10
  -3  22   1   93.59    8.80
   3  22  -1   98.89    7.80
   3  22  -1   71.39    9.30
   3  22  -1   93.19    8.20
  -2 -22   1    8.50    4.20
  -2 -22   1    5.80    3.40
   2 -22  -1   11.00    4.40
  -2  22   1    2.40    3.60
  -2  22   1   12.70    3.30
   2  22  -1   -5.90    4.30
   2  22  -1    5.40    3.30
   2  22  -1    4.40    3.10
   1 -22  -1  243.28   12.60
   1 -22  -1  213.18    8.70
  -1 -22   1  228.28   12.30
  -1 -22   1  232.38    9.30
  -1  22   1  219.68    9.00
   1  22  -1  228.18   12.20
   1  22  -1  223.88    9.50
   1  22  -1  219.48    9.70
   1  22  -1  212.98    9.70
  -1  22   1  227.08    9.00
  -1  22   1  231.58   11.80
   0 -22  -1  143.19    7.80
   0 -22   1  129.89   15.30
   0 -22  -1  145.69   12.50
   0 -22   1  143.29    6.70
   0  22   1  123.49    6.80
   0  22  -1  132.99    9.80
   0  22   1  130.79    6.80
   0  22   1  125.89    9.80
   0  22  -1  137.69    7.90
   0  22  -1  139.39    8.20
   0  22  -1  138.79    7.20
  -1 -22  -1   38.70    6.00
   1 -22   1   30.80    7.10
  -1 -22  -1   41.20    5.40
   1 -22   1   37.20    4.20
  -1  22  -1   34.40    5.00
   1  22   1   38.30    6.10
  -1  22  -1   39.00    5.20
   1  22   1   30.60    4.70
   1  22   1   34.70    5.90
   1  22   1   42.20    5.00
  -1  22  -1   39.40    6.30
  -2 -22  -1    6.90    3.70
  -2 -22  -1   13.00    5.00
   2 -22   1   12.60    4.30
   2 -22   1   10.50    1.80
  -2  22  -1   11.70    3.70
   2  22   1    5.70    4.10
   2  22   1   11.70    2.80
   2  22   1    8.50    3.00
   2  22   1    6.90    4.40
  -2  22  -1    9.60    4.40
  -3 -22  -1   26.90    5.50
   3 -22   1   24.80    5.70
  -3 -22  -1   25.50    5.80
  -3  22  -1   28.90    5.90
   3  22   1   15.40    3.60
  -3  22  -1   21.10    4.70
   3  22   1   16.60    5.60
  -4 -22  -1   42.80    7.20
   4 -22   1   27.10    6.00
  -4 -22  -1   58.29    9.10
  -4  22  -1   37.20    5.70
  -4  22  -1   65.69    9.10
   4  22   1   44.80    6.50
   4  22   1   51.49    6.80
  -4 -23   1   30.20    6.00
   4 -23  -1   22.20    2.80
   4 -23  -1   15.80    2.80
   4 -23  -1   20.10    5.50
  -4 -23   1   16.90    6.30
  -4  23   1   28.30    5.00
   4  23  -1   24.40    5.10
   4  23  -1   25.20    6.50
  -4  23   1   26.70    5.80
   4  23  -1   23.20    5.40
   3 -23  -1   43.80    4.50
  -3 -23   1   39.00    6.70
   3 -23  -1   33.50    4.70
  -3 -23   1   41.50    6.00
   3 -23  -1   32.80    5.80
  -3  23   1   36.90    5.80
   3  23  -1   32.40    6.10
   3  23  -1   33.10    5.40
   3  23  -1   34.20    7.90
  -2 -23   1    6.50    3.70
  -2 -23   1    2.30    4.30
   2 -23  -1    4.60    2.80
   2 -23  -1    5.70    4.30
   2  23  -1    3.90    4.70
   2  23  -1    9.60    3.60
  -2  23   1    9.10    3.70
   2  23  -1    8.80    3.30
  -2  23   1   14.00    4.70
  -1 -23   1  261.47   10.50
   1 -23  -1  277.87   10.30
  -1 -23   1  284.17   13.70
   1 -23  -1  287.57   13.70
  -1  23   1  267.67   10.10
   1  23  -1  284.17   11.40
   1  23  -1  276.77   11.10
   1  23  -1  273.17   14.00
  -1  23   1  277.07   10.30
  -1  23   1  268.57   13.60
   0 -23   1   73.19    5.90
   0 -23  -1   51.29    6.40
   0 -23   1   69.49    9.20
   0 -23  -1   45.00    6.10
   0  23   1   59.19    8.50
   0  23   1   63.09    5.40
   0  23  -1   62.09    6.50
   0  23  -1   46.60    5.80
   0  23   1   71.99    5.70
   0  23  -1   55.49    8.20
   0  23   1   63.99    6.70
  -1 -23  -1   -2.30    4.50
   1 -23   1    1.90    2.50
  -1 -23  -1    9.30    6.20
   1 -23   1    4.70    4.20
  -1  23  -1    1.80    3.10
  -1  23  -1    3.60    4.60
   1  23   1    6.30    3.80
   1  23   1   -7.70    4.20
   1  23   1   -0.70    2.70
   1  23   1    6.20    3.00
   2 -23   1   21.80    2.90
  -2 -23  -1   21.70    5.10
   2 -23   1   21.90    5.40
  -2 -23  -1   18.10    4.90
   2  23   1   23.70    4.70
   2  23   1   27.20    4.00
  -2  23  -1   12.30    3.90
   2  23   1   14.40    3.30
  -2  23  -1   14.40    5.90
   2  23   1   15.70    6.00
  -3 -23  -1   37.00    6.10
  -3 -23  -1   33.30    6.50
   3 -23   1   23.50    5.90
   3  23   1   37.70    6.50
  -3  23  -1   19.00    5.50
   3  23   1   26.30    4.20
  -3  23  -1   39.70    6.40
   3  23   1   18.60    6.10
   3 -24  -1    6.70    3.00
  -3 -24   1    6.90    4.60
   3 -24  -1    5.10    2.70
  -3 -24   1   20.10    5.60
   3 -24  -1   12.30    5.30
  -3  24   1   14.50    4.10
   3  24  -1    5.70    4.10
  -3  24   1    3.30    5.10
   3  24  -1    8.60    5.60
   3  24  -1   -1.50    5.00
  -2 -24   1   20.60    5.60
   2 -24  -1   19.80    3.60
  -2 -24   1    5.10    5.50
   2 -24  -1   30.80    6.10
  -2  24   1   21.80    4.30
   2  24  -1   24.30    4.40
   2  24  -1   26.30    6.30
   2  24  -1   32.40    5.80
  -2  24   1   19.50    4.10
   2  24  -1   16.50    8.10
  -2  24   1   17.30    5.50
  -1 -24   1    5.40    4.90
   1 -24  -1   16.30    5.50
   1 -24  -1   -1.80    3.40
  -1 -24   1    7.40    3.70
  -1  24   1    5.70    4.90
   1  24  -1    5.80    5.20
   1  24  -1   10.90    3.70
   1  24  -1    1.00    3.40
  -1  24   1    6.80    3.30
  -1  24   1   13.50    5.40
   0 -24  -1    7.30    5.60
   0 -24   1   20.50    5.60
   0 -24   1   16.80    3.70
   0 -24  -1   23.40    4.20
   0  24   1   21.40    4.60
   0  24  -1   11.80    5.50
   0  24   1   17.40    3.70
   0  24   1   18.80    5.40
   0  24   1   21.10    3.60
   0  24  -1   11.10    5.10
   0  24  -1   17.60    3.80
   0  24  -1   16.30    3.90
   1 -24   1   30.80    6.20
  -1 -24  -1   50.09    6.90
  -1 -24  -1   21.30    6.20
   1 -24   1   37.40    4.90
  -1  24  -1   36.20    6.40
  -1  24  -1   28.20    4.60
  -1  24  -1   34.20    5.00
   1  24   1   28.10    5.20
   1  24   1   41.40    5.90
   1  24   1   33.90    5.30
   1  24   1   27.30    6.10
  -2 -24  -1   82.79   10.60
   2 -24   1   82.29    4.00
   2 -24   1   89.99    4.10
  -2 -24  -1   68.29    8.80
   2 -24   1   66.09   10.00
   2  24   1   88.09    7.10
   2  24   1   86.09    6.80
  -2  24  -1   82.19    8.20
  -2  24  -1   86.79   10.50
   2  24   1   72.89   10.20
   2  24   1   91.19   10.60
  -2 -25   1   31.40    5.20
   2 -25  -1   41.50    6.40
   2 -25  -1   39.70    6.90
  -2 -25   1   35.00    6.40
  -2  25   1   31.00    6.70
  -2  25   1   44.60    6.70
   2  25  -1   48.30    7.70
   2  25  -1   36.60    6.10
   2  25  -1   32.70    6.80
  -1 -25   1   76.69   10.90
   1 -25  -1   80.89   11.70
   1 -25  -1   74.89    7.20
  -1 -25   1   70.49    7.50
   1  25  -1   57.89    7.30
  -1  25   1   57.29    7.90
   1  25  -1   75.29    8.20
   1  25  -1   45.50    7.10
   1  25  -1   47.00    6.00
  -1  25   1   58.59    6.80
  -1  25   1   64.49    6.90
   0 -25  -1    4.70    4.00
   0 -25  -1    1.40    5.10
   0 -25   1    5.60    3.50
   0 -25   1    3.90    6.10
   0  25  -1    0.50    3.40
   0  25   1    5.50    4.80
   0  25  -1    7.20    5.60
   0  25  -1   -0.20    3.70
   0  25  -1   -3.40    4.00
   0  25   1    9.30    5.60
   0  25   1    7.50    3.50
   0  25   1    1.00    4.90
   1 -25   1   -4.50    2.90
  -1 -25  -1   -4.70    5.50
  -1 -25  -1    0.70    4.70
   1 -25   1    1.70    5.40
  -1  25  -1    6.70    6.20
   1  25   1    2.40    3.60
   1  25   1   -4.80    5.50
  -1  25  -1    7.90    4.20
  -1  25  -1    0.10    4.10
   1  25   1   -3.30    3.30
   1  25   1    3.20    4.60
  -9   0   2    0.90    4.50
  -9   0   2    0.20    2.90
   9   0  -2    6.10    5.10
  -9   0   2    6.20    4.60
   9   0  -2   -9.00    4.10
  -8   0   2   67.99   11.30
   8   0  -2   62.89    6.90
  -8   0   2   84.59    5.50
  -8   0   2   77.99    7.40
   8   0  -2   75.79    7.80
  -7   0   2    0.20    2.60
  -7   0   2    1.10    1.90
   7   0  -2   -3.30    2.40
  -7   0   2   -2.20    2.40
  -6   0   2   65.39    5.20
  -6   0   2   60.19    5.20
  -6   0   2   54.89    3.70
   6   0  -2   57.69    4.80
   6   0  -2   52.09    5.10
   5   0  -2   -0.70    1.60
  -5   0   2   -1.50    1.50
  -5   0   2   -1.10    1.10
   5   0  -2    0.40    1.60
   4   0  -2   40.60    2.40
  -4   0   2   40.40    2.30
  -4   0   2   38.50    3.40
   4   0  -2   42.50    3.50
  -4   0   2   35.10    3.50
   4   0  -2   36.30    3.50
   3   0  -2    0.50    1.20
   3   0  -2    0.00    1.20
   3   0  -2    0.50    0.70
  -3   0   2   -0.20    0.60
  -3   0   2   -0.20    0.90
  -3   0   2    0.30    1.10
  -2   0   2  209.18    5.80
   2   0  -2  222.48    5.90
  -2   0   2  218.88    6.00
   2   0  -2  214.58    5.90
  -1   0   2    0.20    0.70
   1   0  -2   -0.60    0.70
   1   0  -2    0.30    0.70
   0   0  -2  738.33   13.90
   0   0  -2  761.32   14.10
   0   0  -2  775.62   14.30
   1   0   2   -0.90    0.80
   1   0   2    1.20    0.80
  -1   0  -2    1.10    0.90
  -1   0  -2   -1.20    0.90
  -1   0  -2   -0.30    0.80
   2   0   2 1023.30   19.90
   2   0   2 1095.19   20.80
  -2   0  -2 1042.30   20.00
  -2   0  -2 1032.20   20.80
  -2   0  -2 1034.80   20.50
  -3   0  -2    0.60    1.30
   3   0   2   -0.70    1.00
  -3   0  -2   -0.40    1.10
  -3   0  -2   -0.50    1.30
   3   0   2   -0.90    1.30
  -4   0  -2  122.09    6.10
  -4   0  -2  122.99    5.90
   4   0   2  121.39    6.10
  -4   0  -2  124.89    5.70
   4   0   2  120.19    5.30
  -5   0  -2    1.90    2.10
   5   0   2    1.70    1.80
  -5   0  -2   -0.40    1.80
  -5   0  -2   -2.60    1.60
   5   0   2   -0.50    1.90
  -6   0  -2   21.50    3.70
   6   0   2   21.50    3.80
  -6   0  -2   19.80    3.70
   6   0   2   31.30    4.40
  -7   0  -2   -1.10    3.10
   7   0   2   -5.00    3.20
  -7   0  -2   -1.40    2.80
  -7   0  -2   -3.30    3.10
   7   0   2    5.00    3.10
  -8   0  -2   10.90    4.40
  -8   0  -2    8.70    4.30
   8   0   2   13.40    4.50
  -8   0  -2   12.30    5.40
   8   0   2    7.80    4.10
   9  -1  -2   12.40    4.80
   9  -1  -2   15.80    5.30
  -9  -1   2   13.20    3.50
  -9  -1   2    9.40    4.40
  -9  -1   2    8.80    5.30
  -9   1   2    9.20    4.90
   9   1  -2    5.60    4.90
  -9   1   2   10.20    3.20
  -9   1   2   14.70    4.30
  -8  -1   2  141.09   11.00
   8  -1  -2  143.99   10.50
  -8  -1   2  146.99    7.20
  -8  -1   2  161.68    9.80
   8  -1  -2  151.18    9.90
  -8   1   2  171.78    9.80
  -8   1   2  152.08    7.00
   8   1  -2  156.18    9.20
  -8   1   2  164.38    9.40
   8   1  -2  149.19    9.80
  -7  -1   2    3.10    2.60
   7  -1  -2    2.20    2.70
  -7  -1   2    4.30    2.00
  -7  -1   2    1.30    2.70
   7  -1  -2    4.60    2.90
  -7   1   2    2.60    1.90
   7   1  -2    0.40    2.90
  -7   1   2    5.80    2.70
   7   1  -2    3.20    2.70
  -7   1   2    5.00    2.90
   6  -1  -2   63.49    5.50
  -6  -1   2   73.09    4.20
   6  -1  -2   61.99    4.90
  -6  -1   2   79.39    5.60
  -6  -1   2   72.79    5.60
   6   1  -2   72.79    6.00
  -6   1   2   61.89    5.40
   6   1  -2   76.99    5.40
  -6   1   2   67.99    3.90
  -6   1   2   77.09    5.60
  -5  -1   2  240.18    8.70
  -5  -1   2  238.18    8.60
  -5  -1   2  241.48    7.00
   5  -1  -2  248.28    9.00
   5  -1  -2  236.98    8.30
   5   1  -2  246.68    7.00
   5   1  -2  246.48    8.60
   5   1  -2  241.58    9.00
  -5   1   2  258.57    9.00
  -5   1   2  240.88    6.70
  -5   1   2  244.88    8.40
  -4  -1   2   84.09    3.40
  -4  -1   2   87.49    4.60
   4  -1  -2   88.29    4.70
  -4  -1   2   82.49    4.50
   4  -1  -2   86.29    4.60
   4   1  -2   85.19    4.80
   4   1  -2   86.79    4.70
  -4   1   2   83.69    4.50
   4   1  -2   87.89    3.40
  -4   1   2   82.69    3.10
  -4   1   2   81.49    4.50
  -3  -1   2  134.69    5.10
   3  -1  -2  131.59    4.90
   3  -1  -2  132.59    5.10
  -3  -1   2  131.39    5.10
  -3  -1   2  134.49    3.70
   3   1  -2  137.19    3.70
   3   1  -2  134.29    5.10
  -3   1   2  134.09    4.90
  -3   1   2  131.69    5.00
  -3   1   2  130.99    3.30
   3   1  -2  134.89    5.10
   2  -1  -2   86.99    3.40
   2  -1  -2   82.29    3.40
  -2  -1   2   83.79    2.30
  -2  -1   2   84.99    3.60
  -2  -1   2   81.99    3.40
   2   1  -2   80.19    3.50
  -2   1   2   85.79    3.50
  -2   1   2   85.69    3.30
   2   1  -2   83.69    2.30
   2   1  -2   83.29    3.50
  -1  -1   2 1336.37   22.80
  -1  -1   2 1312.37   23.60
   1  -1  -2 1321.87   23.00
  -1  -1   2 1367.86   23.70
   1  -1  -2 1333.37   22.50
   1   1  -2 1343.67   23.60
   1   1  -2 1330.37   22.80
  -1   1   2 1329.47   23.00
   1   1  -2 1296.07   23.50
  -1   1   2 1332.17   22.50
   0  -1  -2  345.87    6.80
   0  -1  -2  336.67    7.30
   0  -1  -2  344.37    7.50
   0   1   2  343.87    7.50
   0   1  -2  339.77    7.40
   0   1   2  341.67    7.40
   1  -1   2 1381.56   24.40
  -1  -1  -2 1377.76   25.00
  -1  -1  -2 1405.56   24.80
   1  -1   2 1395.46   25.20
  -1  -1  -2 1375.26   25.40
   1   1   2 1418.26   24.80
  -1   1  -2 1349.77   25.10
   1   1   2 1424.76   25.50
   1   1   2 1356.26   25.00
  -1   1  -2 1346.67   24.40
   2  -1   2  461.05   10.90
  -2  -1  -2  435.36   10.80
  -2  -1  -2  451.55   10.40
   2  -1   2  440.76    9.80
  -2  -1  -2  441.96   10.30
  -2   1  -2  447.16   10.70
  -2   1  -2  450.95   10.90
   2   1   2  439.56   10.30
  -2   1  -2  445.96    9.80
   2   1   2  442.16   10.80
   2   1   2  469.05   10.60
   3  -1   2    1.40    1.30
   3  -1   2    1.60    1.20
  -3  -1  -2    0.10    1.30
  -3  -1  -2    0.50    1.20
  -3  -1  -2    1.00    1.40
  -3   1  -2    0.60    1.20
   3   1   2    0.70    1.30
  -3   1  -2    2.10    1.40
   3   1   2   -0.90    1.20
  -3   1  -2    0.40    1.20
   3   1   2   -0.80    1.20
  -4  -1  -2  129.09    6.10
  -4  -1  -2  127.89    6.00
   4  -1   2  137.09    6.50
   4  -1   2  123.69    5.40
  -4  -1  -2  136.49    6.30
  -4   1  -2  133.49    6.30
   4   1   2  132.09    6.20
  -4   1  -2  133.09    5.80
   4   1   2  132.89    5.90
  -4   1  -2  126.29    6.00
   5  -1   2   79.79    5.70
  -5  -1  -2   86.69    5.60
  -5  -1  -2   84.49    5.60
   5  -1   2   79.39    5.00
  -5  -1  -2   74.39    5.70
   5   1   2   81.09    5.80
  -5   1  -2   77.39    5.70
   5   1   2   80.59    5.30
  -5   1  -2   89.89    5.50
  -5   1  -2   84.89    5.50
   6  -1   2   11.10    3.00
  -6  -1  -2   13.10    3.70
  -6  -1  -2   15.10    3.10
  -6  -1  -2   13.30    3.30
  -6   1  -2   15.40    3.50
  -6   1  -2   14.20    3.40
   6   1   2   11.40    3.50
   6   1   2   14.50    3.10
  -7  -1  -2   41.00    6.80
  -7  -1  -2   25.70    4.40
  -7  -1  -2   36.00    5.00
   7  -1   2   40.20    5.60
   7  -1   2   46.30    6.60
  -7   1  -2   35.20    5.40
   7   1   2   27.00    4.30
  -7   1  -2   26.70    4.40
   7   1   2   50.49    6.10
  -7   1  -2   39.50    5.20
   8  -1   2   -2.50    3.90
   8  -1   2   19.20    5.20
  -8  -1  -2    8.60    4.70
  -8  -1  -2    2.60    4.30
   8   1   2    9.00    4.30
  -8   1  -2   14.60    5.20
  -8   1  -2    4.30    4.10
  -8   1  -2   10.90    4.00
   8   1   2    4.70    4.70
   9  -2  -2  411.26   17.40
   9  -2  -2  456.45   16.10
  -9  -2   2  412.56   16.60
  -9  -2   2  368.36   18.00
  -9  -2   2  423.86   16.70
  -9   2   2  402.26   12.70
   9   2  -2  429.76   17.20
  -9   2   2  415.26   15.90
  -9   2   2  448.16   17.40
   9   2  -2  416.56   17.00
  -8  -2   2   18.20    4.10
  -8  -2   2   14.00    2.90
  -8  -2   2   13.30    4.10
   8  -2  -2    9.60    3.70
  -8   2   2   15.20    2.80
   8   2  -2   17.80    4.70
   8   2  -2   15.70    4.10
  -8   2   2    7.40    3.70
  -8   2   2   18.80    4.10
   7  -2  -2    5.80    2.60
  -7  -2   2    5.70    1.90
  -7  -2   2    7.10    3.20
   7  -2  -2    4.40    3.00
  -7  -2   2    5.30    2.90
  -7   2   2   12.20    3.50
  -7   2   2    4.50    1.90
   7   2  -2    8.00    3.20
   7   2  -2    7.90    2.90
  -7   2   2    9.80    3.10
  -6  -2   2    2.60    2.20
  -6  -2   2    1.30    2.10
   6  -2  -2    2.40    1.90
  -6  -2   2    2.60    1.60
   6  -2  -2    2.50    2.20
  -6   2   2    4.60    1.60
   6   2  -2    0.60    1.70
   6   2  -2    2.80    2.30
   6   2  -2    3.40    2.10
  -6   2   2    2.00    2.00
  -6   2   2    1.20    2.00
  -5  -2   2   74.09    4.90
  -5  -2   2   80.19    5.30
  -5  -2   2   83.39    4.00
   5  -2  -2   81.89    4.70
  -5   2   2   81.59    5.00
   5   2  -2   86.29    4.00
  -5   2   2   80.89    3.60
  -5   2   2   83.39    5.00
   5   2  -2   80.39    5.00
   5   2  -2   82.69    5.40
  -4  -2   2   22.80    2.80
  -4  -2   2   17.30    2.50
  -4  -2   2   16.50    2.00
   4  -2  -2   18.80    2.90
   4  -2  -2   12.80    2.10
  -4   2   2   16.70    2.70
   4   2  -2   14.30    2.30
  -4   2   2   18.20    1.70
   4   2  -2   18.20    2.10
  -4   2   2   18.60    2.80
  -3  -2   2  119.79    3.70
   3  -2  -2  119.89    4.60
  -3  -2   2  113.39    4.70
   3  -2  -2  115.89    4.70
  -3  -2   2  126.19    5.00
  -3   2   2  121.19    3.00
  -3   2   2  123.49    4.70
  -3   2   2  122.89    3.00
  -3   2   2  121.09    4.60
   3   2  -2  118.99    3.70
   3   2  -2  118.39    4.90
   3   2  -2  117.49    4.80
   2  -2  -2  116.29    3.90
   2  -2  -2  112.99    4.00
  -2  -2   2  111.89    4.20
  -2  -2   2  111.59    4.10
  -2  -2   2  115.49    3.20
  -2   2   2  111.29    3.80
   2   2  -2  112.99    3.20
  -2   2   2  115.29    4.10
   2   2  -2  112.59    4.20
   2   2  -2  110.79    4.20
  -1  -2   2   82.49    2.70
   1  -2  -2   81.19    2.30
  -1  -2   2   83.59    3.00
   1  -2  -2   83.29    2.50
  -1   2   2   83.59    2.40
   1   2  -2   82.09    3.00
   1   2  -2   86.79    2.80
   1   2  -2   83.39    3.20
  -1   2   2   82.39    2.50
   0  -2  -2    6.50    1.20
   0  -2  -2    6.70    1.10
   0  -2  -2    7.20    0.90
   0   2   2    6.70    1.20
   0   2   2    7.70    1.30
   0   2  -2    7.90    1.20
   0   2  -2    7.10    1.30
   1  -2   2    2.90    1.20
  -1  -2  -2    3.20    0.90
  -1  -2  -2    5.00    1.30
  -1  -2  -2    3.80    1.20
   1  -2   2    2.30    0.70
  -1   2  -2    3.70    0.80
  -1   2  -2    1.90    1.10
   1   2   2    3.80    1.00
   1   2   2    3.70    1.30
   1   2   2    4.80    1.20
  -2  -2  -2   61.89    3.60
   2  -2   2   65.79    2.80
  -2  -2  -2   61.39    3.20
  -2  -2  -2   64.99    3.60
   2  -2   2   59.59    3.60
  -2   2  -2   63.09    2.90
   2   2   2   69.79    3.40
  -2   2  -2   59.09    3.40
   2   2   2   60.89    3.70
   2   2   2   67.19    3.60
  -3  -2  -2   12.40    2.10
   3  -2   2   11.30    2.10
  -3  -2  -2   10.60    2.10
  -3  -2  -2   11.40    2.10
   3  -2   2   10.50    1.60
   3   2   2   11.30    1.90
   3   2   2   11.20    2.30
  -3   2  -2   13.10    2.00
  -3   2  -2   11.80    2.10
   3   2   2   10.10    2.00
  -3   2  -2    9.40    1.90
  -4  -2  -2   60.79    4.40
  -4  -2  -2   54.59    4.30
   4  -2   2   59.89    3.80
   4  -2   2   71.79    5.00
  -4  -2  -2   65.89    4.70
  -4   2  -2   64.89    4.60
   4   2   2   61.09    4.30
   4   2   2   63.29    4.60
   4   2   2   67.59    4.80
  -4   2  -2   61.99    4.40
  -4   2  -2   64.79    4.10
   5  -2   2  315.67    9.60
  -5  -2  -2  316.57   10.70
  -5  -2  -2  306.97   10.70
   5  -2   2  320.37   11.40
  -5  -2  -2  302.47   10.70
   5   2   2  326.37   11.10
  -5   2  -2  325.87   10.60
  -5   2  -2  303.87   11.00
   5   2   2  306.67   10.40
  -5   2  -2  321.17    9.90
  -6  -2  -2   48.50    5.70
   6  -2   2   59.79    4.90
   6  -2   2   59.29    6.10
  -6  -2  -2   60.79    6.10
  -6  -2  -2   45.60    5.40
   6   2   2   66.59    6.80
   6   2   2   47.10    5.80
  -6   2  -2   61.89    5.60
  -6   2  -2   54.79    6.60
  -7  -2  -2   -0.50    3.40
   7  -2   2    6.40    3.50
  -7  -2  -2    1.80    3.50
  -7  -2  -2    3.70    3.30
  -7   2  -2    5.20    3.30
   7   2   2    4.40    4.10
  -7   2  -2    6.50    3.70
  -7   2  -2   10.50    3.70
   7   2   2   13.00    3.80
  -8  -2  -2    1.80    4.40
  -8  -2  -2   -7.60    3.80
  -8  -2  -2    1.60    4.60
   8  -2   2   -5.40    4.60
   8   2   2   -5.30    4.20
  -8   2  -2   -1.60    4.20
  -8   2  -2   -2.30    3.50
   8   2   2   -0.20    4.60
  -9  -3   2   11.60    3.80
  -9  -3   2    7.40    4.90
   9  -3  -2   -1.90    4.80
  -9  -3   2   12.20    4.90
   9  -3  -2   -0.70    4.30
  -9   3   2    9.30    4.80
  -9   3   2   16.00    3.30
   9   3  -2    7.90    5.00
   9   3  -2    6.20    4.50
  -9   3   2    7.10    4.80
  -9   3   2    9.00    3.10
   8  -3  -2   93.59    7.10
   8  -3  -2   95.19    8.60
  -8  -3   2   94.79    6.20
  -8  -3   2   85.49    8.00
  -8  -3   2  107.89    8.40
   8   3  -2   86.29    8.10
  -8   3   2   88.79    5.50
   8   3  -2   88.79    7.90
  -8   3   2  100.79    8.00
  -8   3   2   97.99    5.70
  -8   3   2   90.09    8.30
  -7  -3   2   16.70    2.70
   7  -3  -2   11.00    3.50
   7  -3  -2   12.50    3.00
  -7  -3   2   12.10    3.70
  -7  -3   2   12.60    3.50
  -7   3   2   13.70    2.50
   7   3  -2   12.00    3.60
   7   3  -2   15.10    4.10
  -7   3   2   19.40    3.50
  -7   3   2   20.70    4.00
   7   3  -2   12.40    2.80
  -6  -3   2    2.30    2.30
  -6  -3   2    4.70    2.60
   6  -3  -2    0.60    2.20
   6  -3  -2    3.80    2.00
  -6  -3   2    4.20    1.70
  -6   3   2    3.30    2.10
  -6   3   2    0.30    2.10
  -6   3   2    1.10    1.30
   6   3  -2    2.80    1.90
   6   3  -2    3.40    2.30
   6   3  -2    2.40    2.10
  -5  -3   2   11.40    2.00
   5  -3  -2    9.10    2.00
  -5  -3   2   11.20    2.60
  -5  -3   2    7.70    2.00
   5  -3  -2   10.60    2.40
  -5   3   2   12.30    2.40
   5   3  -2   12.20    2.10
  -5   3   2   11.70    1.60
  -5   3   2   16.40    2.80
   5   3  -2   12.70    2.60
   5   3  -2   11.60    2.60
  -4  -3   2   11.60    2.40
   4  -3  -2   12.50    2.40
  -4  -3   2   10.00    2.00
  -4  -3   2   11.20    1.80
   4   3  -2   10.60    2.20
  -4   3   2   11.40    2.10
   4   3  -2   14.50    2.10
  -4   3   2   13.70    1.70
  -4   3   2    9.90    1.60
   4   3  -2    9.70    2.20
  -4   3   2   10.80    2.10
  -3  -3   2  180.48    6.20
  -3  -3   2  176.48    5.00
  -3  -3   2  175.58    6.10
   3  -3  -2  180.28    5.80
   3  -3  -2  177.38    5.90
  -3   3   2  179.78    4.20
  -3   3   2  188.28    5.90
   3   3  -2  177.68    5.00
   3   3  -2  179.38    6.20
   3   3  -2  180.38    6.20
  -3   3   2  175.98    5.80
  -2  -3   2  476.85    9.50
  -2  -3   2  473.25   10.50
  -2  -3   2  453.05   10.50
   2  -3  -2  463.65    9.80
   2  -3  -2  457.55   10.10
   2  -3  -2  469.85    8.50
   2   3  -2  458.25    9.50
   2   3  -2  464.15   10.40
  -2   3   2  456.45    9.80
  -2   3   2  478.05    8.50
   1  -3  -2  245.38    5.30
  -1  -3   2  245.08    5.90
   1  -3  -2  249.68    5.10
  -1  -3   2  244.78    5.80
   1   3  -2  230.78    5.80
  -1   3   2  248.98    5.40
   1   3  -2  235.88    6.20
   1   3  -2  250.67    5.80
  -1   3   2  246.78    5.00
   0  -3   2  729.83   14.40
   0  -3  -2  739.83   14.30
   0  -3  -2  758.82   14.60
   0   3   2  747.63   14.30
   0   3  -2  736.13   13.20
   0   3   2  732.33   14.50
   0   3  -2  731.23   14.40
   1  -3   2 2245.78   40.00
  -1  -3  -2 2308.77   40.00
  -1  -3  -2 2240.98   40.00
  -1  -3  -2 2265.67   38.60
   1  -3   2 2217.88   37.90
   1   3   2 2223.78   39.80
  -1   3  -2 2187.08   37.90
   1   3   2 2379.46   38.70
   1   3   2 2292.97   40.10
  -1   3  -2 2216.28   39.90
   2  -3   2  106.59    4.70
  -2  -3  -2  101.69    4.70
  -2  -3  -2  102.19    4.00
   2  -3   2  106.09    3.40
  -2  -3  -2  107.99    4.70
  -2   3  -2  104.89    4.60
   2   3   2  107.19    4.20
   2   3   2  106.69    4.60
   2   3   2  104.39    4.70
  -2   3  -2  100.49    3.40
  -3  -3  -2   55.69    3.60
  -3  -3  -2   62.79    4.10
   3  -3   2   57.09    4.10
   3  -3   2   55.79    3.00
  -3  -3  -2   51.89    3.80
   3   3   2   55.89    3.90
   3   3   2   54.49    4.00
  -3   3  -2   55.09    3.80
   3   3   2   60.59    3.90
  -3   3  -2   53.49    3.90
  -3   3  -2   57.39    3.30
   4  -3   2  114.79    4.90
  -4  -3  -2  109.79    5.80
  -4  -3  -2  117.89    5.80
   4  -3   2  119.79    6.30
  -4  -3  -2  127.29    6.10
   4   3   2  119.89    6.30
  -4   3  -2  117.39    6.00
  -4   3  -2  115.19    5.70
   4   3   2  125.59    5.90
   4   3   2  120.19    5.90
  -4   3  -2  118.59    5.10
  -5  -3  -2   -0.80    2.30
  -5  -3  -2    2.10    2.00
   5  -3   2    0.60    1.60
  -5  -3  -2   -2.90    1.80
   5  -3   2    1.60    2.10
   5   3   2   -1.40    1.90
  -5   3  -2    2.00    1.80
   5   3   2    3.80    2.30
  -5   3  -2    1.80    1.80
   5   3   2    4.40    2.10
  -5   3  -2   -1.90    1.90
  -6  -3  -2   18.90    3.70
  -6  -3  -2   16.70    3.70
   6  -3   2   24.70    4.10
   6  -3   2   15.40    3.50
  -6  -3  -2   24.20    4.30
  -6   3  -2   30.30    4.80
   6   3   2   31.20    5.00
   6   3   2   23.60    4.00
   7  -3   2   10.10    3.10
  -7  -3  -2   12.60    3.90
  -7  -3  -2    0.70    3.10
  -7   3  -2    9.20    4.00
  -7   3  -2    7.30    3.10
  -7   3  -2    5.00    3.10
   7   3   2    0.60    3.70
   7   3   2   10.40    3.90
   8  -3   2    3.00    5.20
  -8  -3  -2   -4.20    4.40
   8  -3   2   -7.90    6.70
  -8  -3  -2    6.30    4.60
  -8  -3  -2    1.50    4.50
   8   3   2  -11.30    6.90
   8   3   2    5.30    4.60
  -8   3  -2    4.70    3.60
  -8   3  -2   -5.00    4.00
  -8   3  -2    8.20    4.60
  -9  -4   2   -7.10    4.40
  -9  -4   2    5.50    3.50
  -9  -4   2   -0.70    4.40
   9  -4  -2   -1.00    4.50
   9  -4  -2   -2.30    3.80
  -9   4   2   -1.70    4.20
  -9   4   2    4.50    4.20
   9   4  -2   -2.70    4.80
  -9   4   2   -4.90    2.60
  -9   4   2    1.50    2.70
   9   4  -2    0.20    4.50
   8  -4  -2   29.20    5.20
   8  -4  -2   19.60    3.80
  -8  -4   2   22.50    4.50
  -8  -4   2   23.50    3.50
  -8  -4   2   30.30    5.70
   8   4  -2   19.70    4.70
  -8   4   2   20.50    4.40
  -8   4   2   28.70    5.00
   8   4  -2   15.30    4.20
  -8   4   2   23.70    3.30
   8   4  -2   24.10    3.80
  -8   4   2   24.10    3.20
  -7  -4   2   18.60    6.50
  -7  -4   2   13.50    3.80
  -7  -4   2   13.40    2.70
   7  -4  -2   12.60    3.50
   7  -4  -2   15.60    2.90
  -7   4   2   12.50    2.30
  -7   4   2   12.40    2.30
   7   4  -2   10.80    3.80
  -7   4   2    8.40    2.90
  -7   4   2   16.90    6.50
   7   4  -2   13.80    3.70
   7   4  -2   10.70    2.80
   6  -4  -2   -1.40    1.90
  -6  -4   2   -0.20    1.50
  -6  -4   2    0.20    2.00
   6  -4  -2    1.00    2.50
  -6  -4   2    4.10    2.60
   6   4  -2   -0.60    2.30
   6   4  -2    0.90    1.70
   6   4  -2   -0.70    1.80
  -6   4   2    4.30    1.40
  -6   4   2   -2.50    1.70
  -6   4   2    2.60    2.10
  -6   4   2    0.20    1.40
   5  -4  -2    2.00    1.60
  -5  -4   2   -0.10    1.70
   5  -4  -2   -1.80    1.50
  -5  -4   2    1.40    1.30
  -5  -4   2    1.30    1.60
   5   4  -2    1.00    1.80
  -5   4   2    1.20    1.10
  -5   4   2    2.00    1.50
  -5   4   2   -0.40    1.60
   5   4  -2   -1.20    1.60
  -5   4   2    2.00    1.10
   5   4  -2    2.70    1.50
  -4  -4   2   66.09    3.30
  -4  -4   2   64.99    4.30
   4  -4  -2   63.79    4.10
   4  -4  -2   62.49    3.80
  -4  -4   2   68.19    4.60
   4   4  -2   61.99    4.20
  -4   4   2   63.59    4.00
   4   4  -2   68.29    4.40
  -4   4   2   66.59    2.80
  -4   4   2   59.79    3.80
   4   4  -2   63.69    3.50
  -3  -4   2  111.29    4.90
   3  -4  -2  121.69    4.80
   3  -4  -2  110.39    4.40
  -3  -4   2  105.99    4.90
  -3  -4   2  116.79    4.10
   3   4  -2  117.69    4.20
   3   4  -2  108.09    4.90
  -3   4   2  113.29    4.60
  -3   4   2  114.99    4.60
  -3   4   2  118.29    3.40
   3   4  -2  115.39    5.10
   2  -4  -2   92.09    3.50
  -2  -4   2   93.89    3.40
  -2  -4   2   87.69    3.90
   2  -4  -2   87.39    3.60
  -2  -4   2   94.99    4.00
   2  -4  -2   88.39    2.70
   2   4  -2   91.29    4.00
  -2   4   2   95.79    2.80
   2   4  -2   89.99    3.90
   2   4  -2   92.79    3.50
  -2   4   2   90.79    3.30
   1  -4  -2    2.40    0.60
   1  -4  -2    1.70    0.80
  -1  -4   2    2.70    1.00
  -1  -4   2    2.10    0.90
   1  -4  -2    2.70    1.10
   1   4  -2    4.80    1.30
  -1   4   2    3.20    0.90
  -1   4   2    2.70    0.60
   1   4  -2    1.50    0.90
   1   4  -2    1.20    0.90
   0  -4  -2   95.19    3.80
   0  -4   2  101.59    2.70
   0  -4  -2   95.29    3.60
   0  -4   2   96.19    3.70
   0   4  -2   97.59    2.70
   0   4   2   98.89    3.80
   0   4  -2   97.29    3.80
   0   4   2   97.89    3.70
   1  -4   2 2256.87   40.50
  -1  -4  -2 2236.98   38.70
  -1  -4  -2 2311.47   40.60
  -1  -4  -2 2344.57   40.60
  -1   4  -2 2313.57   40.60
   1   4   2 2285.77   40.50
   1   4   2 2262.07   40.40
  -1   4  -2 2206.48   37.80
  -1   4  -2 2199.48   40.40
   1   4   2 2301.77   38.70
   2  -4   2  459.75    9.30
  -2  -4  -2  478.95   10.60
   2  -4   2  478.15   11.80
  -2  -4  -2  469.55   11.70
  -2  -4  -2  478.85   11.60
   2   4   2  484.85   10.70
   2   4   2  471.65   11.60
  -2   4  -2  459.85   11.70
  -2   4  -2  485.05    9.50
   2   4   2  486.25   11.90
   3  -4   2  347.07    8.20
  -3  -4  -2  343.97    9.50
  -3  -4  -2  357.56   10.30
  -3  -4  -2  348.97   10.20
   3  -4   2  369.86   10.60
   3   4   2  351.06   10.20
  -3   4  -2  354.66   10.40
   3   4   2  361.86    9.70
  -3   4  -2  360.16    8.40
   3   4   2  347.27   10.20
  -4  -4  -2    7.20    2.00
   4  -4   2    2.60    2.10
  -4  -4  -2    4.70    1.90
   4  -4   2    6.20    1.50
  -4  -4  -2    4.50    2.00
   4   4   2    5.90    2.00
  -4   4  -2    4.70    1.80
  -4   4  -2    3.40    1.50
   4   4   2    5.40    2.00
   4   4   2    4.30    2.00
  -4   4  -2    4.50    1.90
  -5  -4  -2   -1.00    2.00
  -5  -4  -2   -0.50    1.90
   5  -4   2    0.50    2.30
  -5  -4  -2   -1.20    2.00
   5  -4   2   -1.40    1.60
   5   4   2    2.50    2.10
  -5   4  -2    2.50    2.10
   5   4   2   -1.50    2.00
   5   4   2   -1.00    2.10
  -5   4  -2   -1.80    1.80
  -5   4  -2   -0.80    1.70
   6  -4   2  155.08    6.80
   6  -4   2  164.18    9.40
  -6  -4  -2  147.69    8.30
  -6  -4  -2  154.18    8.60
  -6  -4  -2  149.59    8.30
   6   4   2  158.28    8.40
   6   4   2  165.88    8.70
  -6   4  -2  161.18    9.50
  -6   4  -2  155.78    7.30
   6   4   2  153.38    8.50
  -6   4  -2  153.88   10.00
  -7  -4  -2   22.40    4.80
  -7  -4  -2   24.80    4.90
   7  -4   2   35.00    5.00
   7  -4   2   20.40    4.70
  -7  -4  -2   40.90    6.10
  -7   4  -2   29.20    4.90
  -7   4  -2   27.00    4.50
   7   4   2   26.60    4.60
  -7   4  -2   36.60    5.90
   7   4   2   29.90    4.60
   8  -4   2   -6.30    3.50
  -8  -4  -2   -0.90    4.40
  -8  -4  -2    6.30    4.60
   8  -4   2    2.50    5.00
  -8   4  -2    7.20    4.10
   8   4   2    1.20    4.30
  -8   4  -2    1.70    3.60
  -8   4  -2    4.30    4.60
   8   4   2   11.50    5.00
  -9  -5   2  159.18   11.50
  -9  -5   2  155.88    8.70
  -9  -5   2  143.49   11.30
   9  -5  -2  148.29   11.70
   9  -5  -2  140.79    9.70
  -9   5   2  146.29    7.30
  -9   5   2  167.18   10.10
   9   5  -2  141.99   11.50
   9   5  -2  158.58   11.40
  -9   5   2  126.19    7.30
  -9   5   2  157.28   11.30
   8  -5  -2    3.50    2.90
   8  -5  -2    5.50    3.90
  -8  -5   2    2.70    3.80
  -8  -5   2    5.70    2.70
  -8  -5   2    1.90    3.70
  -8   5   2    2.40    3.40
  -8   5   2    2.50    3.40
   8   5  -2   -0.60    3.70
   8   5  -2    0.00    2.70
   8   5  -2    2.60    4.00
  -8   5   2    4.60    2.20
  -8   5   2   -1.80    2.10
   7  -5  -2  222.18    9.10
  -7  -5   2  236.88   10.70
  -7  -5   2  220.08    8.50
   7  -5  -2  219.78   10.50
  -7  -5   2  176.38   14.70
  -7   5   2  217.28    7.60
  -7   5   2  214.68    7.50
   7   5  -2  216.38   10.40
  -7   5   2  221.08    9.40
   7   5  -2  211.18    8.60
  -6  -5   2   32.40    4.50
  -6  -5   2   29.90    3.50
   6  -5  -2   26.70    3.80
  -6  -5   2   30.80    4.70
   6  -5  -2   22.50    3.80
  -6   5   2   27.80    2.90
   6   5  -2   29.90    3.80
  -6   5   2   30.80    2.90
   6   5  -2   25.80    4.30
   6   5  -2   28.70    4.30
  -6   5   2   25.50    3.80
  -6   5   2   28.80    4.00
  -5  -5   2  146.09    5.80
   5  -5  -2  155.48    6.30
  -5  -5   2  142.59    6.80
  -5  -5   2  153.98    7.20
   5  -5  -2  142.49    6.90
  -5   5   2  134.29    6.40
  -5   5   2  144.59    6.20
   5   5  -2  145.59    6.90
   5   5  -2  149.09    5.90
  -5   5   2  145.39    5.00
  -5   5   2  146.99    5.00
   5   5  -2  147.89    6.90
  -4  -5   2   97.79    4.30
   4  -5  -2   96.19    5.10
  -4  -5   2  101.39    5.10
  -4  -5   2  106.79    5.60
   4  -5  -2   99.89    4.60
  -4   5   2  101.39    5.00
  -4   5   2   96.99    3.60
   4   5  -2  102.29    4.50
  -4   5   2   99.19    4.70
   4   5  -2   91.89    5.20
   4   5  -2  103.69    5.40
   3  -5  -2   60.29    3.30
   3  -5  -2   59.49    2.50
  -3  -5   2   57.99    3.70
  -3  -5   2   55.09    3.10
   3  -5  -2   58.59    3.50
  -3  -5   2   58.99    3.90
  -3   5   2   56.09    2.50
   3   5  -2   56.09    3.30
   3   5  -2   58.29    3.80
   3   5  -2   57.99    3.80
  -3   5   2   56.69    3.30
  -2  -5   2    0.50    1.10
  -2  -5   2   -0.20    1.00
   2  -5  -2    0.10    0.70
  -2  -5   2    0.40    0.90
   2  -5  -2   -0.40    0.90
   2  -5  -2    1.00    0.90
   2   5  -2   -0.90    1.00
  -2   5   2    0.90    0.80
   2   5  -2    0.40    1.20
   2   5  -2   -0.20    0.90
  -2   5   2    0.20    0.80
   1  -5  -2   46.50    1.80
   1  -5  -2   45.80    2.70
  -1  -5   2   44.50    2.70
  -1  -5   2   45.20    2.50
   1  -5  -2   45.30    2.40
   1   5  -2   44.30    2.90
  -1   5   2   46.60    2.50
  -1   5   2   44.90    1.70
   1   5  -2   46.60    2.80
   1   5  -2   46.40    2.50
   0  -5  -2  400.96    9.30
   0  -5  -2  405.56    9.50
   0  -5   2  399.86    9.40
   0  -5   2  402.36    7.70
   0   5   2  400.16    9.40
   0   5  -2  406.76    9.50
   0   5  -2  401.26    7.70
   0   5   2  395.66    9.20
  -1  -5  -2  207.58    5.00
  -1  -5  -2  206.58    6.50
   1  -5   2  204.98    6.50
  -1  -5  -2  219.48    6.70
   1   5   2  211.98    6.60
  -1   5  -2  219.38    6.60
   1   5   2  209.18    6.40
   1   5   2  212.88    5.00
  -1   5  -2  206.88    6.50
  -2  -5  -2  935.81   18.20
  -2  -5  -2  942.51   19.60
  -2  -5  -2  902.91   19.60
   2  -5   2  937.41   19.80
   2  -5   2  910.11   16.50
   2   5   2  947.01   18.20
   2   5   2  941.21   19.70
  -2   5  -2  907.41   19.70
  -2   5  -2  918.51   16.50
  -2   5  -2  976.20   19.70
   2   5   2  955.40   19.80
  -3  -5  -2  400.56   11.30
  -3  -5  -2  404.66   10.40
   3  -5   2  387.46    8.70
  -3  -5  -2  409.76   11.40
   3  -5   2  410.06   11.70
   3   5   2  408.56   11.50
   3   5   2  396.06   11.20
  -3   5  -2  404.96    8.80
   3   5   2  393.16   10.30
  -3   5  -2  395.36   11.40
  -3   5  -2  415.16   11.30
   4  -5   2  111.79    4.40
   4  -5   2  112.29    6.30
  -4  -5  -2  113.39    6.10
  -4  -5  -2  114.29    5.60
  -4  -5  -2  117.39    6.20
   4   5   2  115.59    6.00
   4   5   2  113.19    5.70
   4   5   2  105.09    6.10
  -4   5  -2  110.89    4.60
  -4   5  -2  112.99    5.60
  -4   5  -2  116.59    6.30
   5  -5   2    3.40    2.40
  -5  -5  -2    6.30    2.90
   5  -5   2    4.50    1.70
  -5  -5  -2    3.60    2.30
  -5  -5  -2    0.60    2.00
  -5   5  -2    2.60    1.80
  -5   5  -2    3.20    2.10
   5   5   2    1.10    2.20
   5   5   2    5.00    2.20
   5   5   2    0.40    2.20
  -6  -5  -2   14.20    3.30
   6  -5   2   21.80    3.00
  -6  -5  -2   13.70    3.80
  -6  -5  -2   21.60    4.00
  -6   5  -2   20.70    3.40
  -6   5  -2   12.80    3.40
   6   5   2   17.30    3.40
   6   5   2   13.50    3.70
  -6   5  -2   15.60    3.30
   6   5   2   15.60    3.40
  -7  -5  -2    9.90    3.70
  -7  -5  -2   10.60    3.80
  -7  -5  -2    8.80    3.80
   7  -5   2   15.30    3.30
   7   5   2   13.00    4.00
   7   5   2    7.90    4.00
   7   5   2    9.90    4.20
  -7   5  -2   10.50    3.40
  -7   5  -2   17.90    3.50
  -7   5  -2   16.30    4.40
   8  -5   2   -4.80    3.50
  -8  -5  -2    5.70    4.70
  -8  -5  -2   -3.00    4.10
   8  -5   2   -6.10    4.90
  -8  -5  -2   -3.10    4.70
  -8   5  -2    6.30    3.90
  -8   5  -2   -4.50    3.60
   8   5   2    0.50    4.40
  -8   5  -2   -4.60    3.70
  -8   5  -2   -0.90    4.70
   8   5   2    4.60    4.80
  -9  -6   2    3.10    5.00
  -9  -6   2   -1.00    4.60
   9  -6  -2   -0.60    4.10
  -9  -6   2   -4.30    5.70
   9  -6  -2   -1.90    5.20
  -9   6   2   -0.50    2.90
  -9   6   2    6.80    4.40
   9   6  -2   -4.20    3.70
  -9   6   2    0.10    2.80
   9   6  -2   -1.30    4.70
   9   6  -2    5.50    4.70
  -8  -6   2   24.90    5.10
   8  -6  -2   18.00    4.80
  -8  -6   2   26.00    5.00
  -8  -6   2   25.20    4.20
   8  -6  -2   30.10    4.50
  -8   6   2   27.60    4.10
  -8   6   2   26.00    4.70
   8   6  -2   26.60    4.50
   8   6  -2   26.60    4.90
  -8   6   2   24.60    3.10
  -8   6   2   21.70    4.70
  -7  -6   2   11.40    2.80
   7  -6  -2    9.90    3.40
  -7  -6   2   11.10    4.00
  -7  -6   2    8.30    4.00
   7  -6  -2    7.80    2.50
   7   6  -2   12.20    3.60
  -7   6   2    8.80    2.30
   7   6  -2   12.40    3.00
  -7   6   2   10.80    3.00
  -7   6   2   12.60    2.50
  -7   6   2    4.10    3.60
   7   6  -2    9.70    3.30
  -6  -6   2    8.20    2.10
   6  -6  -2    3.70    2.60
  -6  -6   2    4.40    2.50
  -6  -6   2    6.70    3.00
   6  -6  -2    8.20    2.10
  -6   6   2    9.20    1.90
   6   6  -2   10.30    3.00
  -6   6   2    6.90    2.30
  -6   6   2    3.60    2.30
   6   6  -2   10.40    2.40
  -5  -6   2   91.19    4.80
  -5  -6   2   87.69    5.90
   5  -6  -2   82.89    4.90
  -5  -6   2   86.19    5.50
   5  -6  -2   89.89    5.50
   5   6  -2   86.49    5.50
   5   6  -2   88.09    5.00
  -5   6   2   88.29    5.30
  -5   6   2   88.49    4.90
  -5   6   2   90.69    3.90
   5   6  -2   83.49    5.60
  -4  -6   2   50.89    4.40
  -4  -6   2   55.69    4.20
  -4  -6   2   61.49    3.70
   4  -6  -2   56.49    3.50
   4  -6  -2   58.49    4.10
   4   6  -2   57.39    4.30
   4   6  -2   61.49    3.80
   4   6  -2   60.09    4.30
  -4   6   2   58.69    3.70
  -4   6   2   59.89    3.00
  -4   6   2   60.09    4.00
  -3  -6   2    8.40    2.00
  -3  -6   2    7.20    1.50
   3  -6  -2    8.50    1.30
  -3  -6   2    5.70    1.50
   3  -6  -2    6.30    1.60
   3  -6  -2    5.40    1.40
  -3   6   2    7.10    1.70
  -3   6   2    7.10    1.30
   3   6  -2   10.30    2.10
   3   6  -2    7.70    1.60
   3   6  -2    7.40    1.80
  -2  -6   2  583.74   12.70
   2  -6  -2  591.94   11.90
  -2  -6   2  560.34   12.50
   2  -6  -2  557.34   11.50
  -2  -6   2  575.74   13.00
  -2   6   2  571.74   11.80
  -2   6   2  578.54   11.70
   2   6  -2  569.54   12.50
   2   6  -2  574.54   12.70
   2   6  -2  560.34   12.90
   1  -6  -2  213.88    5.90
  -1  -6   2  215.18    5.70
  -1  -6   2  216.68    6.30
   1  -6  -2  210.58    6.10
   1  -6  -2  223.48    4.80
   1   6  -2  220.58    6.50
   1   6  -2  209.78    5.60
   1   6  -2  223.88    6.40
  -1   6   2  214.78    5.90
  -1   6   2  214.38    4.70
   0  -6  -2    0.80    1.00
   0  -6   2    1.60    1.00
   0  -6   2    1.80    0.60
   0  -6  -2    2.10    1.20
   0   6  -2    1.60    0.60
   0   6   2    2.50    1.10
   0   6   2    3.60    1.20
   0   6  -2    1.30    1.30
  -1  -6  -2   75.39    2.70
  -1  -6  -2   74.89    4.00
   1  -6   2   75.79    4.00
  -1   6  -2   75.49    3.90
  -1   6  -2   76.89    4.00
   1   6   2   73.79    2.70
   1   6   2   77.59    4.20
   1   6   2   79.09    4.00
  -2  -6  -2  553.74   13.30
   2  -6   2  533.45    9.60
   2  -6   2  550.54   13.50
  -2  -6  -2  522.15   13.20
  -2  -6  -2  557.74   11.70
  -2   6  -2  535.15    9.70
  -2   6  -2  562.34   13.30
  -2   6  -2  525.85   13.20
   2   6   2  543.35   13.30
   2   6   2  542.65   13.40
   2   6   2  546.15   11.70
  -3  -6  -2  603.34   13.90
  -3  -6  -2  607.44   15.30
  -3  -6  -2  621.14   15.30
   3  -6   2  584.44   11.80
   3  -6   2  609.34   15.40
  -3   6  -2  574.54   15.10
   3   6   2  617.74   15.40
   3   6   2  635.44   14.10
   3   6   2  617.84   15.30
  -3   6  -2  617.54   12.00
  -3   6  -2  618.54   15.10
   4  -6   2    7.70    2.50
   4  -6   2   13.60    2.00
  -4  -6  -2   11.40    2.60
  -4  -6  -2   12.00    2.40
  -4  -6  -2    9.90    2.60
  -4   6  -2   15.00    2.50
   4   6   2    8.90    2.10
   4   6   2    7.20    2.30
   4   6   2    8.90    2.40
  -4   6  -2   11.40    2.50
  -4   6  -2    8.00    2.20
   5  -6   2   24.90    3.00
  -5  -6  -2   19.40    3.30
  -5  -6  -2   19.80    3.30
   5  -6   2   12.80    3.10
  -5  -6  -2   19.90    3.50
  -5   6  -2   21.60    3.40
  -5   6  -2   24.50    3.40
   5   6   2   17.60    3.40
  -5   6  -2   19.70    3.30
   5   6   2   19.70    4.40
   5   6   2   28.50    4.20
  -5   6  -2   19.50    3.30
  -6  -6  -2  112.09    8.00
  -6  -6  -2  133.29    7.80
  -6  -6  -2  130.39    8.10
   6  -6   2  116.49    8.50
   6  -6   2  125.49    5.90
   6   6   2  120.19    8.30
  -6   6  -2  126.99    6.30
  -6   6  -2  125.39    7.50
  -6   6  -2  116.09    7.50
   6   6   2  131.89    7.80
  -6   6  -2  107.99    7.90
  -7  -6  -2   22.80    4.50
   7  -6   2   20.90    5.00
  -7  -6  -2   19.70    4.20
  -7  -6  -2   19.50    4.40
   7  -6   2   21.80    3.30
   7   6   2   19.60    4.50
  -7   6  -2   22.00    3.90
  -7   6  -2   15.80    3.60
   7   6   2   15.50    4.00
   7   6   2   16.00    4.90
  -7   6  -2   19.20    4.80
  -8  -6  -2   -2.90    4.80
  -8  -6  -2    1.50    4.70
   8  -6   2    6.90    5.30
   8  -6   2   -1.80    4.30
  -8  -6  -2   -4.70    4.50
  -8   6  -2    0.60    4.20
  -8   6  -2   -0.10    3.90
  -8   6  -2    8.30    4.20
   8   6   2    1.40    4.60
   8   6   2    1.50    4.90
   9  -7  -2   -3.30    5.20
  -9  -7   2   -0.30    3.60
  -9  -7   2   10.70    5.50
  -9   7   2    0.70    3.00
  -9   7   2   -0.10    2.80
  -9   7   2    5.70    4.50
   9   7  -2   -9.80    4.80
  -9   7   2   -5.20    4.20
   9   7  -2    0.30    4.40
   8  -7  -2   20.80    5.40
  -8  -7   2   29.00    5.20
  -8  -7   2   36.60    5.50
  -8  -7   2   25.40    5.00
   8  -7  -2   32.80    4.20
  -8   7   2   30.40    4.20
  -8   7   2   31.70    5.50
   8   7  -2   35.00    7.10
   8   7  -2   25.50    4.90
  -8   7   2   38.90    4.30
  -8   7   2   33.10    4.90
   8   7  -2   26.70    4.50
  -7  -7   2  278.07   11.80
  -7  -7   2  283.27   10.00
   7  -7  -2  264.67    9.90
   7  -7  -2  272.17   13.90
  -7  -7   2  255.97   13.70
  -7   7   2  268.87    8.70
  -7   7   2  248.18   11.10
  -7   7   2  282.07   10.40
   7   7  -2  257.17   15.60
  -7   7   2  268.77    8.70
   7   7  -2  262.87   10.00
   7   7  -2  269.77   11.70
  -6  -7   2    8.90    2.30
   6  -7  -2    6.60    2.00
  -6  -7   2    7.60    3.00
   6  -7  -2    1.70    2.50
  -6   7   2    4.50    1.70
   6   7  -2    4.60    2.40
  -6   7   2    1.90    2.30
  -6   7   2    4.40    2.30
   6   7  -2    3.60    2.20
  -6   7   2    4.60    1.60
   6   7  -2    6.80    2.80
  -5  -7   2   28.60    3.30
  -5  -7   2   25.70    4.20
   5  -7  -2   31.30    3.40
   5  -7  -2   30.10    3.90
  -5  -7   2   30.70    4.00
   5   7  -2   30.90    3.70
   5   7  -2   32.10    4.20
   5   7  -2   29.80    4.20
  -5   7   2   29.70    2.70
  -5   7   2   25.10    3.60
  -5   7   2   30.50    3.50
  -4  -7   2  147.99    6.40
  -4  -7   2  141.39    6.60
   4  -7  -2  149.69    5.60
   4  -7  -2  142.89    6.20
  -4  -7   2  151.18    5.90
  -4   7   2  141.89    4.90
   4   7  -2  143.79    5.90
   4   7  -2  147.59    6.60
   4   7  -2  147.89    6.60
  -4   7   2  142.59    5.90
   3  -7  -2  419.46   10.40
   3  -7  -2  411.46    9.30
   3  -7  -2  406.86    9.90
  -3  -7   2  405.96   10.40
  -3  -7   2  407.36   11.00
  -3  -7   2  411.66   11.00
  -3   7   2  408.56   10.30
   3   7  -2  414.16   10.50
   3   7  -2  407.96   11.00
  -3   7   2  415.06    9.40
   3   7  -2  401.36   10.90
   2  -7  -2   22.30    2.20
  -2  -7   2   25.10    2.50
  -2  -7   2   21.80    2.60
   2  -7  -2   23.70    2.10
  -2  -7   2   22.60    2.70
  -2   7   2   21.70    2.00
   2   7  -2   23.40    2.70
   2   7  -2   23.90    2.70
   2   7  -2   21.60    2.60
  -2   7   2   28.50    2.30
   1  -7  -2  189.08    5.70
   1  -7  -2  194.28    5.90
  -1  -7   2  188.08    6.10
   1  -7  -2  195.98    4.60
  -1  -7   2  196.28    5.50
  -1   7   2  194.78    5.80
   1   7  -2  195.78    6.30
   1   7  -2  192.08    5.40
   1   7  -2  198.68    6.30
  -1   7   2  189.08    4.50
   0  -7   2  286.17    8.10
   0  -7   2  289.67    6.10
   0  -7  -2  288.67    7.90
   0  -7  -2  302.87    8.10
   0   7   2  290.37    7.90
   0   7  -2  281.97    8.00
   0   7   2  284.97    7.90
   0   7  -2  286.47    6.10
   1  -7   2 1219.28   24.20
  -1  -7  -2 1231.18   21.60
  -1  -7  -2 1235.28   24.20
  -1  -7  -2 1217.88   24.30
  -1   7  -2 1222.98   24.20
   1   7   2 1221.08   21.60
   1   7   2 1185.18   24.00
   1   7   2 1255.77   24.40
  -1   7  -2 1186.68   24.20
  -2  -7  -2  165.98    6.60
   2  -7   2  167.58    6.70
  -2  -7  -2  174.38    6.70
  -2  -7  -2  169.38    5.30
   2   7   2  171.78    5.30
   2   7   2  163.98    6.50
   2   7   2  174.78    6.80
  -2   7  -2  164.98    6.60
  -2   7  -2  161.18    6.30
  -3  -7  -2 1102.49   24.00
  -3  -7  -2 1109.89   24.00
  -3  -7  -2 1113.99   22.30
   3  -7   2 1096.99   19.60
   3  -7   2 1122.49   24.40
   3   7   2 1117.79   24.10
  -3   7  -2 1104.19   19.60
   3   7   2 1104.69   24.00
  -3   7  -2 1150.08   23.80
  -3   7  -2 1061.39   23.90
   3   7   2 1108.59   22.30
   4  -7   2    6.60    2.40
  -4  -7  -2    7.20    1.90
  -4  -7  -2    8.40    2.50
   4  -7   2    8.60    1.50
  -4   7  -2    8.70    1.60
   4   7   2    6.10    2.10
  -4   7  -2    9.30    2.30
   4   7   2    6.10    2.20
   4   7   2    9.40    2.20
  -4   7  -2   11.20    2.60
  -5  -7  -2  369.56   11.80
   5  -7   2  366.46    9.50
  -5  -7  -2  361.76   12.90
   5  -7   2  363.36   13.20
  -5   7  -2  367.96   12.90
   5   7   2  388.26   12.20
   5   7   2  387.16   12.80
  -5   7  -2  370.96   12.00
   5   7   2  372.86   13.40
  -5   7  -2  376.46   12.40
  -5   7  -2  367.26    9.70
  -6  -7  -2  147.19    8.30
   6  -7   2  152.68    6.20
  -6  -7  -2  110.79   13.10
   6  -7   2  146.49    9.10
  -6   7  -2  149.19    6.60
  -6   7  -2  145.69    8.90
   6   7   2  156.38    8.30
  -6   7  -2  163.58    8.30
   6   7   2  160.58    9.10
   6   7   2  154.48    9.20
  -6   7  -2  141.39    8.20
   7  -7   2   77.79    5.60
   7  -7   2   89.99    8.90
  -7  -7  -2   82.79    8.50
  -7  -7  -2   78.19    7.60
  -7  -7  -2   77.69    8.10
   7   7   2   76.49    8.50
   7   7   2   76.49    8.30
  -7   7  -2   80.29    7.50
  -7   7  -2   80.29    8.50
   7   7   2   74.39    7.40
  -7   7  -2   94.79    6.50
  -7   7  -2   62.09    7.10
  -8  -7  -2    5.40    5.40
  -8  -7  -2    1.80    4.90
   8  -7   2    2.20    3.40
  -8  -7  -2    9.70    5.00
   8  -7   2   -2.20    5.20
   8   7   2    4.00    5.40
  -8   7  -2    2.60    3.90
   8   7   2   13.00    5.10
   8   7   2    2.90    4.90
  -8   7  -2   -1.60    4.00
  -8   7  -2    4.70    4.80
  -8   7  -2   -5.20    6.60
   9  -8  -2   31.20    6.70
  -9  -8   2   32.40    5.70
  -9  -8   2   30.90    6.80
  -9  -8   2   41.50    6.80
   9  -8  -2   22.60    4.70
  -9   8   2   23.00    3.80
  -9   8   2   26.50    3.80
   9   8  -2   25.40    5.40
  -9   8   2   22.70    6.00
   9   8  -2   32.20    6.50
  -9   8   2   25.80    9.60
   9   8  -2   17.30    5.50
   8  -8  -2   -0.90    3.00
  -8  -8   2   -7.30    4.40
   8  -8  -2   -4.10    3.90
  -8  -8   2    0.10    2.90
  -8  -8   2   -1.90    3.90
  -8   8   2    0.50    2.30
  -8   8   2   -1.90    3.60
   8   8  -2   -0.40    3.90
  -8   8   2    0.40    2.30
   8   8  -2   -5.00    2.80
   8   8  -2    3.00    4.00
  -7  -8   2    0.70    3.20
  -7  -8   2    0.90    2.70
   7  -8  -2   -2.10    2.40
  -7  -8   2   -0.20    2.30
  -7   8   2   -2.40    2.60
  -7   8   2    5.30    3.10
  -7   8   2    4.80    1.90
   7   8  -2    4.30    3.40
  -7   8   2    1.20    1.90
   7   8  -2    3.50    5.60
   7   8  -2   -2.80    2.50
  -6  -8   2    5.90    2.70
  -6  -8   2    9.90    3.60
   6  -8  -2   11.80    2.90
  -6  -8   2   12.70    2.50
   6  -8  -2   13.70    2.50
  -6   8   2   13.20    2.30
   6   8  -2    9.70    3.40
   6   8  -2   13.30    2.90
   6   8  -2   14.10    3.40
  -6   8   2   11.90    2.20
  -6   8   2   16.70    3.00
  -5  -8   2    6.50    2.40
  -5  -8   2    4.40    2.00
   5  -8  -2    6.90    2.30
  -5  -8   2    6.90    2.60
   5  -8  -2    6.10    1.90
   5   8  -2    4.10    1.90
   5   8  -2    5.10    2.20
   5   8  -2    3.60    2.20
  -5   8   2    7.10    2.30
  -5   8   2    6.80    1.60
  -4  -8   2  196.48    7.10
  -4  -8   2  188.88    7.60
   4  -8  -2  192.68    6.50
   4  -8  -2  202.58    7.40
  -4  -8   2  190.98    7.70
   4   8  -2  195.28    7.30
  -4   8   2  192.28    7.20
  -4   8   2  198.08    6.20
   4   8  -2  200.18    7.80
   4   8  -2  192.88    7.70
  -3  -8   2  864.11   18.50
   3  -8  -2  829.72   17.40
  -3  -8   2  846.12   18.80
  -3  -8   2  841.72   18.70
   3  -8  -2  854.41   17.10
   3  -8  -2  882.81   18.10
  -3   8   2  833.62   17.80
   3   8  -2  857.51   18.80
   3   8  -2  864.21   18.90
  -3   8   2  869.11   17.30
   3   8  -2  858.81   18.40
  -2  -8   2    4.60    1.40
   2  -8  -2    4.30    1.30
   2  -8  -2    4.00    1.30
   2  -8  -2    2.50    1.10
  -2  -8   2    1.40    1.40
  -2  -8   2    5.00    1.50
  -2   8   2    4.40    1.20
  -2   8   2    3.20    1.30
   2   8  -2    2.40    1.30
   2   8  -2    1.30    1.40
   2   8  -2    1.40    1.20
   1  -8  -2  237.58    7.00
   1  -8  -2  262.77    7.30
  -1  -8   2  263.67    6.70
  -1   8   2  244.48    5.70
   1   8  -2  258.57    6.80
   1   8  -2  255.97    7.70
  -1   8   2  261.17    7.30
   1   8  -2  254.77    7.60
   0  -8   2   43.80    2.00
   0  -8  -2   42.60    3.20
   0  -8  -2   41.20    3.20
   0  -8   2   42.10    3.20
   0   8  -2   47.80    2.10
   0   8   2   43.20    3.20
   0   8  -2   41.60    3.30
   0   8   2   43.30    3.10
   0   8  -2   43.70    3.30
  -1  -8  -2  130.59    3.80
  -1  -8  -2  123.89    5.50
  -1  -8  -2  127.89    5.50
   1  -8   2  129.09    5.50
  -1   8  -2  129.89    5.50
  -1   8  -2  132.59    5.60
   1   8   2  127.89    5.60
   1   8   2  130.79    5.40
   1   8   2  132.19    3.80
  -2  -8  -2  777.02   18.00
   2  -8   2  801.42   18.20
  -2  -8  -2  792.62   15.90
  -2  -8  -2  800.82   18.30
   2   8   2  795.52   15.90
   2   8   2  801.82   18.30
   2   8   2  789.62   18.10
  -2   8  -2  788.42   17.90
  -2   8  -2  766.42   18.00
  -3  -8  -2 1003.30   20.50
  -3  -8  -2 1014.50   22.50
  -3  -8  -2  978.30   22.30
   3  -8   2  966.60   17.30
   3  -8   2 1002.10   22.60
   3   8   2 1010.20   20.60
   3   8   2  977.60   22.40
  -3   8  -2 1024.00   22.10
  -3   8  -2 1024.70   17.30
   3   8   2  998.80   22.50
  -3   8  -2  964.40   22.30
   4  -8   2    6.40    2.40
   4  -8   2   10.30    1.40
  -4  -8  -2    8.80    2.70
  -4  -8  -2    9.10    2.60
  -4  -8  -2    8.40    2.20
   4   8   2    5.70    2.70
  -4   8  -2    8.20    2.30
   4   8   2    6.20    2.00
   4   8   2   11.30    2.70
  -4   8  -2    6.80    2.40
  -4   8  -2    7.80    1.40
  -5  -8  -2   68.29    6.40
  -5  -8  -2   61.59    5.20
   5  -8   2   72.79    6.50
   5  -8   2   67.39    3.60
  -5  -8  -2   69.29    6.10
  -5   8  -2   63.19    5.90
   5   8   2   61.49    5.10
  -5   8  -2   74.79    6.30
  -5   8  -2   72.79    4.00
   5   8   2   67.39    6.10
   5   8   2   63.69    6.20
  -6  -8  -2    9.60    3.70
  -6  -8  -2   11.20    3.30
   6  -8   2    8.50    2.10
   6  -8   2   15.60    4.40
  -6  -8  -2    6.40    3.30
   6   8   2    6.60    3.10
   6   8   2   12.10    3.40
  -6   8  -2   10.70    3.20
  -6   8  -2    6.10    2.80
  -6   8  -2    9.20    3.10
  -6   8  -2   11.50    2.40
   7  -8   2   19.30    3.20
  -7  -8  -2   15.70    4.40
  -7  -8  -2   15.40    4.40
  -7  -8  -2   19.00    4.50
   7  -8   2   14.20    4.60
  -7   8  -2   13.00    4.00
  -7   8  -2   24.20    4.20
   7   8   2   17.90    4.30
   7   8   2   16.20    5.10
  -7   8  -2   19.50    3.50
  -7   8  -2   14.10    4.20
  -8  -8  -2   13.30    5.40
   8  -8   2    8.90    6.00
  -8  -8  -2   -2.10    4.70
  -8  -8  -2   -0.90    5.70
   8  -8   2    0.50    3.40
   8   8   2    3.30    5.50
   8   8   2   10.50    5.10
   8   8   2    0.30    5.40
  -8   8  -2    0.30    5.20
  -8   8  -2   -4.20    3.80
  -8   8  -2    4.60    5.10
  -8   8  -2    0.40    3.90
  -9  -9   2   91.19    8.10
   9  -9  -2   59.19    8.00
   9  -9  -2   56.59    6.10
  -9  -9   2   76.19   10.70
  -9  -9   2   76.89   11.00
   9   9  -2   59.89    9.90
   9   9  -2   71.19    9.00
   9   9  -2   61.49    8.20
  -9   9   2   71.49    8.20
  -9   9   2   64.29    6.20
  -9   9   2   63.69    6.30
  -9   9   2   72.09    8.80
   8  -9  -2   16.90    6.50
  -8  -9   2   21.80    5.60
  -8  -9   2   11.20    3.50
   8  -9  -2   15.30    4.60
  -8   9   2   15.20    2.80
  -8   9   2    9.30    4.90
   8   9  -2   24.30    4.50
  -8   9   2   17.00    2.90
   8   9  -2    5.40    4.40
  -8   9   2   11.00    3.80
   8   9  -2   10.90    4.80
  -7  -9   2   13.60    3.40
   7  -9  -2   13.80    2.90
  -7  -9   2   10.70    3.80
   7  -9  -2    9.20    3.80
  -7  -9   2    2.70    3.40
   7   9  -2   12.20    3.80
  -7   9   2   11.00    2.40
   7   9  -2   11.60    4.00
   7   9  -2   12.30    3.80
  -7   9   2    9.60    3.10
  -7   9   2    9.70    2.50
  -7   9   2   12.20    3.10
   6  -9  -2    2.50    1.90
  -6  -9   2   -1.00    2.40
  -6  -9   2   -1.70    2.80
  -6  -9   2   -1.00    2.00
   6  -9  -2   -0.20    2.50
   6   9  -2    1.30    2.20
  -6   9   2   -4.00    2.60
   6   9  -2    0.00    2.30
   6   9  -2    5.90    2.90
  -6   9   2   -0.50    1.70
  -5  -9   2   -0.90    1.90
  -5  -9   2    0.20    2.10
  -5  -9   2    1.10    1.80
   5  -9  -2    1.30    2.10
   5  -9  -2   -1.10    1.50
   5   9  -2   -1.00    1.90
   5   9  -2    1.10    2.50
  -5   9   2   -0.70    1.30
  -5   9   2   -0.30    1.70
   5   9  -2    2.60    1.90
   4  -9  -2   30.10    3.10
   4  -9  -2   28.00    2.80
  -4  -9   2   29.10    3.90
  -4  -9   2   28.00    3.50
   4  -9  -2   28.40    3.60
  -4  -9   2   34.40    3.50
   4   9  -2   31.80    3.70
  -4   9   2   29.30    2.80
  -4   9   2   30.40    3.40
   4   9  -2   30.70    3.70
   4   9  -2   33.10    3.90
  -3  -9   2   24.80    3.10
   3  -9  -2   25.70    2.80
   3  -9  -2   21.60    2.50
   3  -9  -2   21.20    2.50
  -3  -9   2   26.20    3.30
  -3  -9   2   26.60    3.10
  -3   9   2   24.80    2.70
   3   9  -2   28.50    3.30
  -3   9   2   27.80    2.70
   3   9  -2   25.60    3.20
   3   9  -2   26.50    3.10
   2  -9  -2  211.98    6.00
   2  -9  -2  205.58    6.30
   2  -9  -2  200.28    6.30
  -2  -9   2  208.18    6.80
  -2  -9   2  203.78    7.10
  -2   9   2  208.78    5.90
   2   9  -2  209.08    7.20
   2   9  -2  198.48    7.00
   2   9  -2  199.08    6.70
  -2   9   2  210.18    6.60
   1  -9  -2    1.20    1.30
  -1  -9   2    0.00    1.20
   1  -9  -2    0.50    1.20
  -1  -9   2    0.40    1.10
  -1   9   2   -0.60    1.10
  -1   9   2    0.50    1.10
  -1   9   2   -0.40    0.70
   1   9  -2    0.30    1.30
   1   9  -2    0.30    1.10
   1   9  -2   -0.60    1.10
   0  -9  -2   68.69    4.10
   0  -9   2   69.29    4.10
   0  -9   2   70.99    2.80
   0  -9  -2   74.69    4.20
   0   9   2   74.39    2.50
   0   9  -2   71.19    2.70
   0   9   2   65.39    3.90
   0   9  -2   70.89    4.30
   0   9   2   68.99    4.10
   0   9  -2   75.39    4.10
   0   9   2   75.19    2.50
   1  -9   2   85.29    4.70
  -1  -9  -2   82.99    4.70
  -1  -9  -2   93.99    4.80
  -1  -9  -2   83.69    3.00
  -1   9  -2   81.39    4.70
   1   9   2   86.79    4.70
   1   9   2   86.19    4.90
  -1   9  -2   87.39    4.60
   1   9   2   84.19    3.10
   2  -9   2 1616.04   32.20
  -2  -9  -2 1660.43   29.80
  -2  -9  -2 1671.03   32.50
  -2  -9  -2 1620.84   32.60
   2  -9   2 1632.84   32.50
  -2   9  -2 1649.93   32.30
   2   9   2 1638.14   32.60
   2   9   2 1658.83   29.90
  -2   9  -2 1578.04   32.30
   2   9   2 1613.24   32.40
  -3  -9  -2  214.98    8.70
  -3  -9  -2  218.78    8.70
   3  -9   2  223.38    8.80
  -3  -9  -2  215.38    7.00
   3   9   2  205.48    8.50
  -3   9  -2  212.78    8.40
   3   9   2  211.98    8.60
   3   9   2  213.08    7.10
  -3   9  -2  208.18    8.20
   4  -9   2   10.50    1.60
  -4  -9  -2   11.90    2.80
  -4  -9  -2   14.20    3.00
  -4  -9  -2    9.50    2.30
   4  -9   2    8.20    2.70
   4   9   2   10.00    2.50
  -4   9  -2   11.80    2.80
   4   9   2   15.00    3.30
   4   9   2    8.90    2.70
  -4   9  -2   14.30    2.90
  -4   9  -2   12.30    1.50
   5  -9   2   16.10    3.70
   5  -9   2   15.90    2.40
  -5  -9  -2   17.30    3.90
  -5  -9  -2   17.80    3.70
  -5  -9  -2   14.30    3.10
   5   9   2   14.80    3.20
   5   9   2   10.10    3.50
  -5   9  -2   12.30    3.10
  -5   9  -2   14.00    1.90
   5   9   2   10.20    3.00
  -5   9  -2   18.80    3.70
  -6  -9  -2    4.10    3.70
  -6  -9  -2    7.30    3.30
  -6  -9  -2   11.90    3.40
   6  -9   2    9.10    2.10
   6  -9   2    3.60    3.20
   6   9   2    2.50    3.60
  -6   9  -2    6.70    3.00
  -6   9  -2    9.40    3.00
   6   9   2   10.30    4.00
   6   9   2    8.80    3.20
  -6   9  -2    9.60    2.30
  -6   9  -2    7.40    3.30
   7  -9   2    0.30    2.40
  -7  -9  -2    1.00    3.70
  -7  -9  -2   -2.70    4.40
  -7  -9  -2   -5.00    4.00
   7  -9   2    2.00    4.30
  -7   9  -2    7.50    3.60
   7   9   2    2.70    4.40
   7   9   2    5.10    4.50
  -7   9  -2   -2.60    3.20
  -7   9  -2    4.30    4.10
   7   9   2   -7.30    3.70
  -7   9  -2    1.60    2.60
  -8  -9  -2   24.30    6.40
   8  -9   2   30.50    4.20
  -8  -9  -2   23.00    5.70
  -8  -9  -2   37.60    6.70
   8  -9   2   24.50    6.20
  -8   9  -2   26.90    5.40
  -8   9  -2   27.20    4.60
   8   9   2   21.90    6.40
   8   9   2   28.50    6.80
  -8   9  -2   30.40    5.40
  -8   9  -2   35.60    6.50
   8   9   2   37.40    6.50
  -9 -10   2   -4.00    5.50
  -9  10   2    5.20    5.60
   8 -10  -2    1.60    3.90
  -8 -10   2   -3.40    4.30
  -8 -10   2    4.80    4.80
   8 -10  -2    2.10    4.60
  -8 -10   2    3.10    3.30
   8  10  -2    5.10    4.30
   8  10  -2    0.30    4.00
  -8  10   2    4.00    2.60
  -8  10   2   -1.20    4.00
   8  10  -2    9.10    4.60
  -8  10   2   -1.10    2.70
  -7 -10   2   76.79    7.70
  -7 -10   2   58.99    6.20
   7 -10  -2   59.79    7.30
   7 -10  -2   78.89    5.60
  -7 -10   2   66.49    7.30
  -7  10   2   71.59    5.10
   7  10  -2   63.19    7.70
  -7  10   2   77.89    7.00
   7  10  -2   72.19    6.80
   7  10  -2   83.19    7.80
  -7  10   2   78.79    5.20
   6 -10  -2   15.90    2.80
  -6 -10   2   15.40    2.90
  -6 -10   2   13.20    3.20
   6 -10  -2   10.20    3.20
   6  10  -2   17.80    3.60
  -6  10   2   22.80    3.40
  -6  10   2   18.20    3.40
   6  10  -2   17.10    3.50
  -5 -10   2   45.50    4.90
  -5 -10   2   49.10    4.50
  -5 -10   2   46.10    4.90
   5 -10  -2   42.70    3.70
   5 -10  -2   38.80    4.80
  -5  10   2   42.60    3.60
   5  10  -2   40.00    5.20
   5  10  -2   51.19    5.00
  -5  10   2   40.40    4.20
   5  10  -2   47.40    4.70
   4 -10  -2  156.48    5.90
  -4 -10   2  160.68    7.30
   4 -10  -2  166.28    7.00
   4 -10  -2  163.88    6.00
  -4 -10   2  164.48    7.00
  -4 -10   2  163.08    7.20
  -4  10   2  154.18    6.60
   4  10  -2  161.08    7.20
   4  10  -2  165.28    7.10
  -4  10   2  162.08    6.10
   4  10  -2  171.98    7.60
  -3 -10   2   50.09    3.90
   3 -10  -2   43.80    3.10
   3 -10  -2   45.20    3.20
   3 -10  -2   40.40    3.50
  -3 -10   2   48.50    4.10
  -3 -10   2   50.29    3.90
   3 -10  -2   46.10    3.30
   3  10  -2   48.90    4.10
   3  10  -2   45.10    3.90
   3  10  -2   44.00    4.00
  -3  10   2   49.30    3.60
  -3  10   2   45.60    3.30
   2 -10  -2   40.00    3.20
  -2 -10   2   38.90    3.50
  -2 -10   2   35.10    3.30
   2 -10  -2   37.60    3.00
   2 -10  -2   40.80    2.80
  -2  10   2   40.00    2.70
   2  10  -2   40.70    3.50
  -2  10   2   44.90    3.40
   2  10  -2   41.20    3.50
   2  10  -2   41.50    3.80
  -1 -10   2  265.77    8.60
  -1 -10   2  279.07    7.50
   1 -10  -2  281.47    8.30
   1 -10  -2  283.17    8.10
  -1  10   2  280.37    8.40
   1  10  -2  273.87    8.50
   1  10  -2  271.87    7.40
   1  10  -2  278.37    8.80
  -1  10   2  283.67    6.70
  -1  10   2  286.17    8.10
   0 -10   2  387.66   11.00
   0 -10  -2  409.86   11.10
   0 -10   2  416.66    8.80
   0 -10  -2  418.86   10.90
   0  10   2  412.66    8.50
   0  10  -2  411.56   11.40
   0  10  -2  397.26    8.60
   0  10   2  403.16   11.10
   0  10   2  414.56   10.70
   0  10   2  426.46    8.50
   0  10  -2  412.76   11.10
  -1 -10  -2  158.98    6.50
  -1 -10  -2  161.88    6.70
   1 -10   2  158.48    6.60
  -1  10  -2  166.38    6.70
   1  10   2  162.78    4.60
  -1  10  -2  159.88    6.50
   1  10   2  157.78    6.60
   1  10   2  161.28    6.40
   2 -10   2    8.10    2.30
  -2 -10  -2    5.20    2.10
  -2 -10  -2    7.00    1.40
   2 -10   2    4.60    1.90
  -2 -10  -2    6.80    2.10
   2  10   2    6.20    2.10
   2  10   2    6.10    2.10
  -2  10  -2    6.50    1.70
  -2  10  -2    8.10    2.20
   2  10   2    7.50    1.60
   3 -10   2  839.12   20.50
  -3 -10  -2  833.82   20.40
  -3 -10  -2  852.61   20.50
  -3 -10  -2  857.71   18.20
  -3  10  -2  841.12   20.40
  -3  10  -2  835.02   20.00
   3  10   2  877.51   20.70
   3  10   2  859.21   20.60
   3  10   2  838.02   18.10
  -4 -10  -2  101.79    6.80
  -4 -10  -2   94.89    7.60
  -4 -10  -2   94.69    5.40
   4 -10   2   89.49    6.70
   4  10   2   99.89   11.00
   4  10   2  101.79    6.90
  -4  10  -2   90.29    6.10
   4  10   2  101.49    5.60
  -5 -10  -2    4.30    2.60
  -5 -10  -2    5.50    3.30
   5 -10   2    6.90    1.40
   5 -10   2    2.40    3.00
  -5 -10  -2    7.20    3.00
  -5  10  -2    6.70    2.60
   5  10   2    3.50    3.20
   5  10   2    3.60    2.30
  -5  10  -2    5.00    1.50
  -6 -10  -2   10.90    3.70
  -6 -10  -2   12.40    3.90
   6 -10   2    9.50    2.00
  -6 -10  -2   14.00    3.90
   6 -10   2    6.90    3.50
   6  10   2    5.70    3.10
  -6  10  -2   13.60    4.10
  -6  10  -2    4.30    3.10
  -6  10  -2    8.80    2.20
   6  10   2    3.00    3.90
   6  10   2    8.20    3.60
  -7 -10  -2   38.90    6.20
  -7 -10  -2   42.10    5.70
   7 -10   2   36.50    6.50
  -7 -10  -2   58.69    8.90
   7 -10   2   46.90    4.60
   7  10   2   35.70    6.00
  -7  10  -2   43.40    5.10
   7  10   2   29.20    5.20
  -7  10  -2   49.10    6.60
   7  10   2   38.90    6.50
  -7  10  -2   43.60    6.80
  -7  10  -2   36.40    5.80
   8 -11  -2   18.90    5.40
  -8 -11   2   31.30    4.70
  -8 -11   2   22.40    5.60
   8 -11  -2   23.60    4.00
  -8 -11   2   22.90    5.40
  -8  11   2   29.00    3.80
  -8  11   2   26.80    3.70
   8  11  -2   26.80    5.10
   8  11  -2   23.70    5.80
  -8  11   2   29.10    5.40
   8  11  -2   21.00    5.00
   7 -11  -2   83.99    8.00
  -7 -11   2   94.09    8.20
  -7 -11   2   89.29    6.80
   7 -11  -2   85.79    5.80
  -7 -11   2   94.19    8.50
   7  11  -2   93.99    8.50
  -7  11   2   93.19    8.10
  -7  11   2   97.59    5.80
   7  11  -2   95.19    7.80
   7  11  -2   89.69    8.30
   6 -11  -2    2.60    2.90
   6 -11  -2    0.80    1.80
  -6 -11   2   -0.90    2.80
  -6 -11   2    0.50    2.60
  -6 -11   2   -1.30    4.00
   6  11  -2    1.00    2.70
  -6  11   2    3.00    2.70
  -6  11   2   -1.50    1.90
   6  11  -2    4.20    2.70
   6  11  -2    2.70    2.60
   5 -11  -2   30.20    3.30
  -5 -11   2   23.50    3.80
   5 -11  -2   21.00    3.50
  -5 -11   2   18.90    3.10
  -5 -11   2   21.30    3.60
   5  11  -2   21.70    3.30
   5  11  -2   29.60    4.20
   5  11  -2   27.20    5.10
  -5  11   2   19.40    3.20
  -5  11   2   19.00    3.10
  -4 -11   2  465.75   13.20
  -4 -11   2  470.55   13.60
   4 -11  -2  456.65   11.50
   4 -11  -2  441.76   11.70
   4 -11  -2  469.95   12.80
  -4 -11   2  468.05   13.50
   4  11  -2  455.65   13.10
   4  11  -2  483.05   13.50
   4  11  -2  460.15   13.60
  -4  11   2  455.25   12.50
  -4  11   2  475.45   12.00
   3 -11  -2    4.30    1.40
   3 -11  -2    3.40    1.50
  -3 -11   2    5.60    1.80
   3 -11  -2    8.50    1.70
  -3 -11   2    0.70    1.70
   3 -11  -2    6.20    1.60
  -3 -11   2    4.90    1.90
  -3  11   2    5.80    1.90
   3  11  -2    3.90    1.90
   3  11  -2    5.40    1.90
  -3  11   2    6.10    1.60
   3  11  -2    2.80    1.90
   2 -11  -2  424.56   11.20
   2 -11  -2  448.36   10.50
   2 -11  -2  437.36   10.90
  -2 -11   2  446.76   12.20
  -2 -11   2  436.56   11.30
  -2  11   2  428.46   10.30
  -2  11   2  445.16   11.60
   2  11  -2  448.66   12.30
   2  11  -2  445.26   11.80
   2  11  -2  439.46   11.40
  -1 -11   2  564.64   14.30
  -1 -11   2  584.64   12.80
   1 -11  -2  569.74   13.90
   1 -11  -2  580.74   13.50
   1  11  -2  571.64   14.40
  -1  11   2  576.04   11.90
   1  11  -2  573.54   12.70
  -1  11   2  557.04   13.40
  -1  11   2  566.84   13.90
   1  11  -2  587.54   14.20
   0 -11   2  128.49    4.10
   0 -11   2  131.99    6.00
   0 -11  -2  130.69    5.90
   0 -11  -2  141.79    6.00
   0  11   2  136.59    4.00
   0  11   2  130.29    4.00
   0  11   2  129.59    6.00
   0  11  -2  134.69    5.80
   0  11   2  131.89    5.70
   0  11  -2  130.09    4.10
   0  11  -2  136.99    6.30
  -1 -11  -2  132.39    6.10
   1 -11   2  132.49    6.10
  -1 -11  -2  126.39    6.10
  -1  11  -2  136.19    6.10
  -1  11  -2  131.79    6.30
   1  11   2  129.09    6.00
   1  11   2  127.49    6.20
   1  11   2  132.99    4.30
   2 -11   2   57.39    4.60
  -2 -11  -2   65.99    4.80
  -2 -11  -2   64.39    4.80
   2 -11   2   64.39    4.90
  -2 -11  -2   62.69    3.40
  -2  11  -2   67.69    4.80
   2  11   2   59.59    4.90
  -2  11  -2   65.99    4.60
   2  11   2   65.69    3.50
   2  11   2   56.69    4.50
  -3 -11  -2   50.99    4.80
   3 -11   2   55.09    5.00
  -3 -11  -2   57.99    3.90
  -3 -11  -2   58.19    5.30
  -3  11  -2   58.69    5.00
   3  11   2   52.99    5.00
   3  11   2   50.39    5.20
   3  11   2   54.89    3.80
  -3  11  -2   49.10    4.70
  -4 -11  -2   43.20    4.20
  -4 -11  -2   41.30    5.30
   4 -11   2   54.39    5.80
  -4 -11  -2   46.80    5.70
   4  11   2   48.10    5.50
  -4  11  -2   35.10    5.00
   4  11   2   38.50    5.40
  -4  11  -2   49.70    4.90
   4  11   2   46.10    4.50
  -5 -11  -2   23.30    3.70
   5 -11   2   24.30    1.90
  -5 -11  -2   27.70    5.00
  -5 -11  -2   30.60    7.50
   5  11   2   23.70    4.30
  -5  11  -2   21.90    3.60
  -5  11  -2   27.30    4.90
   5  11   2   26.70    3.90
   5  11   2   26.00    4.80
   6 -11   2   -3.10    3.40
  -6 -11  -2    7.00    3.80
   6 -11   2   -1.60    1.50
  -6 -11  -2   -6.50    3.80
  -6 -11  -2    2.60    3.30
   6  11   2   -1.60    3.70
   6  11   2    1.50    2.90
  -6  11  -2   -9.80    5.10
   6  11   2   -0.60    3.60
  -7 -11  -2   -6.20    4.40
  -7 -11  -2   -5.50    4.00
   7 -11   2   -4.20    5.00
  -7 -11  -2    5.60    4.30
  -7  11  -2    2.00    3.60
   7  11   2    1.70    3.90
  -7  11  -2    2.10    3.80
   7  11   2   -0.90    4.80
  -7  11  -2   -5.30    3.60
   7  11   2   -2.10    4.50
   8 -12  -2   -4.60    4.90
  -8 -12   2    9.00    5.50
  -8 -12   2   15.00    3.90
  -8 -12   2    8.90    5.30
   8 -12  -2    5.50    3.10
  -8  12   2    4.90    3.10
   8  12  -2    6.80    4.30
   8  12  -2    1.20    4.30
   8  12  -2    3.00    4.90
  -8  12   2   15.40    4.80
   7 -12  -2   -5.30    3.70
   7 -12  -2   -2.90    2.30
  -7 -12   2    2.70    4.00
  -7 -12   2    2.00    3.80
  -7 -12   2    2.10    3.90
   7  12  -2    3.10    3.80
   7  12  -2   -2.80    6.60
  -7  12   2    2.60    2.50
  -7  12   2   -2.20    3.30
   7  12  -2    1.40    3.70
  -6 -12   2   14.00    3.40
  -6 -12   2   14.00    4.20
   6 -12  -2   11.70    2.50
  -6 -12   2    5.50    2.90
   6 -12  -2    3.80    3.30
  -6  12   2   16.40    2.70
   6  12  -2   15.80    3.60
   6  12  -2    8.20    3.60
   6  12  -2   10.20    3.80
  -6  12   2   14.80    3.20
   5 -12  -2    7.30    1.90
   5 -12  -2    5.90    2.60
  -5 -12   2    5.80    2.50
  -5 -12   2    8.90    3.00
  -5 -12   2    3.50    2.70
   5  12  -2    7.40    2.60
   5  12  -2    7.50    2.90
  -5  12   2    7.10    2.10
  -5  12   2    4.40    2.50
   5  12  -2    7.40    2.90
  -4 -12   2    6.70    2.60
  -4 -12   2   12.30    2.80
   4 -12  -2    7.30    1.80
  -4 -12   2    6.90    2.20
   4 -12  -2    7.40    1.80
   4 -12  -2    7.30    2.10
   4 -12  -2    7.80    2.30
   4  12  -2    7.30    2.90
  -4  12   2    6.00    1.90
   4  12  -2    8.70    2.40
   4  12  -2    8.70    2.30
  -4  12   2    5.60    1.90
  -3 -12   2  123.69    6.20
  -3 -12   2  120.09    6.10
   3 -12  -2  119.09    5.50
   3 -12  -2  120.69    5.00
   3 -12  -2  120.59    5.50
  -3 -12   2  123.29    6.10
   3 -12  -2  116.39    5.00
   3  12  -2  122.59    6.30
   3  12  -2  115.79    6.00
  -3  12   2  110.79    5.20
   3  12  -2  112.79    6.20
  -3  12   2  116.29    5.60
  -2 -12   2  365.56   11.10
   2 -12  -2  373.16    9.90
  -2 -12   2  375.36   10.40
   2 -12  -2  372.26    9.50
   2 -12  -2  361.36   10.30
   2  12  -2  378.56   11.40
   2  12  -2  372.56   10.40
  -2  12   2  371.66   10.60
   2  12  -2  376.96   10.90
  -2  12   2  371.36    9.50
  -1 -12   2  584.84   15.00
  -1 -12   2  578.24   13.10
   1 -12  -2  587.84   14.50
   1 -12  -2  597.24   14.00
  -1  12   2  590.34   14.60
   1  12  -2  592.84   15.10
  -1  12   2  586.14   14.00
   1  12  -2  612.54   14.80
  -1  12   2  576.64   12.30
   1  12  -2  568.94   13.10
   0 -12   2   21.10    3.40
   0 -12  -2   16.60    2.60
   0 -12   2   15.90    1.90
   0 -12  -2   19.90    3.30
   0  12   2   23.30    2.00
   0  12  -2   19.30    2.90
   0  12   2   22.30    3.20
   0  12   2   19.80    3.20
   0  12  -2   18.60    2.00
   0  12   2   21.20    1.90
   0  12  -2   21.70    3.20
  -1 -12  -2  100.89    5.50
   1 -12   2   97.89    5.50
   1 -12   2  104.09    2.70
  -1 -12  -2  110.79    5.90
  -1  12  -2  103.79    5.60
   1  12   2  106.79    5.90
   1  12   2  101.09    5.60
   1  12   2  105.09    3.90
  -1  12  -2  106.49    5.90
  -2 -12  -2   78.19    3.80
  -2 -12  -2   80.29    5.40
   2 -12   2   79.19    5.40
  -2 -12  -2   86.09    5.50
  -2  12  -2   84.99    5.30
   2  12   2   78.39    5.30
  -2  12  -2   78.39    5.20
   2  12   2   85.29    5.70
   2  12   2   84.29    4.00
  -3 -12  -2    1.00    1.60
   3 -12   2   -0.60    2.20
  -3 -12  -2   -2.20    2.30
  -3 -12  -2    2.50    2.20
  -3  12  -2    0.20    1.90
   3  12   2   -0.70    2.10
   3  12   2   -1.50    2.20
   3  12   2    0.30    1.50
  -3  12  -2    1.70    2.10
  -4 -12  -2   44.30    5.40
   4 -12   2   38.00    5.50
  -4 -12  -2   40.80    4.30
  -4 -12  -2   49.50    5.90
   4  12   2   53.99    6.00
  -4  12  -2   36.70    5.10
  -4  12  -2   38.60    4.90
   4  12   2   44.30    4.40
   4  12   2   45.50    5.70
  -5 -12  -2   24.40    4.50
  -5 -12  -2   18.00    3.40
  -5 -12  -2   17.70    4.30
   5 -12   2   17.40    4.20
  -5  12  -2   21.50    3.90
   5  12   2   17.80    3.40
   5  12   2   23.00    4.80
  -5  12  -2   20.40    4.10
   5  12   2   20.80    4.60
   6 -12   2    9.50    1.60
  -6 -12  -2    8.40    4.00
  -6 -12  -2   11.90    3.60
  -6 -12  -2    9.40    4.10
   6 -12   2   14.30    4.40
   6  12   2    4.00    3.80
   6  12   2   10.70    6.80
  -6  12  -2   10.80    3.50
   6  12   2   10.70    3.40
   7 -12   2   52.39    7.90
  -7 -12  -2   66.69    8.20
  -7 -12  -2   69.29    9.10
   7 -12   2   52.19    4.00
  -7 -12  -2   62.49   10.00
   7  12   2   58.29    9.70
  -7  12  -2   81.09    9.20
  -7  12  -2   68.99    7.80
   7  12   2   60.09    9.90
  -7  12  -2   55.39    7.80
   7  12   2   53.79    7.90
  -8 -13   2    3.60    5.10
   8 -13  -2    4.70    3.30
  -8 -13   2   -7.10    5.20
  -8 -13   2   -0.20    4.10
   8 -13  -2    1.30    5.10
  -8  13   2   -8.50    4.40
  -8  13   2    6.50    3.30
   8  13  -2    5.90    5.30
   8  13  -2   -4.70    4.50
  -7 -13   2   74.29    7.60
   7 -13  -2   83.79    8.30
   7 -13  -2   74.89    5.50
  -7 -13   2   72.19    8.60
  -7 -13   2   78.89    7.60
  -7  13   2   85.89    7.90
  -7  13   2   82.59    5.80
   7  13  -2   83.09    8.10
   7  13  -2   97.19    8.50
   7  13  -2   88.19    8.60
  -6 -13   2   32.80    5.30
   6 -13  -2   37.20    6.00
  -6 -13   2   31.40    5.00
  -6 -13   2   31.80    8.60
   6 -13  -2   40.60    4.20
   6  13  -2   30.60    4.70
  -6  13   2   28.40    4.30
   6  13  -2   24.50    4.40
  -6  13   2   33.90    4.70
   6  13  -2   37.30    5.50
   5 -13  -2   23.60    3.30
  -5 -13   2   22.50    6.20
  -5 -13   2   16.80    3.60
   5 -13  -2   20.90    3.80
  -5  13   2   19.40    3.40
  -5  13   2   15.80    2.80
   5  13  -2   18.30    4.00
   5  13  -2   19.70    3.90
   5  13  -2   16.40    3.60
   4 -13  -2   34.50    3.80
   4 -13  -2   38.40    3.40
  -4 -13   2   28.60    4.20
   4 -13  -2   38.60    3.30
  -4 -13   2   28.30    4.30
  -4 -13   2   34.30    4.40
   4 -13  -2   33.40    4.50
  -4  13   2   34.80    3.80
  -4  13   2   37.80    4.20
   4  13  -2   40.10    4.70
   4  13  -2   29.00    4.70
   4  13  -2   36.50    4.60
   3 -13  -2   -0.50    1.20
   3 -13  -2   -0.40    1.60
  -3 -13   2    1.40    1.80
  -3 -13   2    3.10    1.70
   3 -13  -2    3.80    1.80
   3  13  -2    3.30    1.90
   3  13  -2   -1.10    1.90
  -3  13   2    0.10    1.70
  -3  13   2    1.00    1.70
   3  13  -2   -1.80    1.70
   2 -13  -2   67.39    4.60
   2 -13  -2   78.29    4.30
  -2 -13   2   75.29    4.60
  -2 -13   2   74.29    5.10
  -2  13   2   68.39    3.90
  -2  13   2   79.19    4.90
   2  13  -2   69.89    4.50
   2  13  -2   75.69    4.90
   2  13  -2   79.39    5.30
   1 -13  -2  170.38    7.10
  -1 -13   2  169.98    6.00
  -1 -13   2  166.58    7.20
   1 -13  -2  174.38    6.70
   1  13  -2  174.28    6.10
  -1  13   2  171.48    7.20
   1  13  -2  174.58    7.60
  -1  13   2  171.98    5.40
   1  13  -2  173.88    7.00
  -1  13   2  175.78    6.60
   0 -13  -2  218.88    7.90
   0 -13   2  213.48    6.00
   0 -13   2  203.98    8.20
   0 -13  -2  216.08    8.30
   0  13   2  225.98    6.00
   0  13  -2  214.08    8.50
   0  13  -2  214.08    6.00
   0  13   2  207.48    5.80
   0  13  -2  210.48    7.90
   0  13   2  214.68    7.80
   0  13   2  219.28    8.30
   1 -13   2   17.20    3.00
  -1 -13  -2   14.60    2.50
  -1 -13  -2   14.00    2.90
   1 -13   2   15.50    1.40
  -1  13  -2   19.60    2.90
  -1  13  -2   17.30    3.20
   1  13   2   14.60    2.60
   1  13   2   14.60    2.10
   1  13   2   10.60    2.50
  -2 -13  -2    5.90    2.40
   2 -13   2    9.90    2.50
  -2 -13  -2   12.50    2.60
  -2 -13  -2   10.20    1.90
   2  13   2   10.00    1.70
  -2  13  -2   10.90    2.60
  -2  13  -2   10.40    2.40
   2  13   2    9.20    2.70
   2  13   2    9.80    2.60
  -3 -13  -2   24.60    3.40
  -3 -13  -2   20.00    3.50
  -3 -13  -2   25.00    4.20
   3 -13   2   18.70    3.30
  -3  13  -2   26.10    4.00
  -3  13  -2   29.10    4.30
   3  13   2   21.70    2.90
   3  13   2   30.40    5.10
  -4 -13  -2  123.69    9.80
  -4 -13  -2  148.59    6.90
   4 -13   2  146.09    8.50
  -4 -13  -2  139.39    8.50
  -4  13  -2  133.99    8.00
   4  13   2  149.19    8.90
   4  13   2  137.79    6.70
  -4  13  -2  134.69    7.80
  -5 -13  -2    4.90    3.70
  -5 -13  -2    4.80    3.40
   5 -13   2    7.90    3.70
  -5 -13  -2    6.70    2.80
  -5  13  -2    6.80    3.60
  -5  13  -2    2.50    2.80
   5  13   2    0.70    2.50
   5  13   2   11.90    3.70
   5  13   2    4.00    3.70
  -6 -13  -2   -1.00    3.80
  -6 -13  -2    3.60    3.40
   6 -13   2    2.10    4.50
  -6  13  -2   -1.20    3.30
   6  13   2    2.90    4.00
   6  13   2    3.80    3.20
   6  13   2    7.20    4.30
  -6  13  -2   -1.70    3.50
  -7 -13  -2   24.10    6.70
  -7 -13  -2   37.90    6.20
  -7 -13  -2   29.10    5.70
   7 -13   2   31.20    6.10
   7  13   2   32.90    5.30
  -7  13  -2   33.60    5.90
   7  13   2   42.40    7.40
  -7  13  -2   28.50    6.40
  -7  13  -2   30.00    5.30
  -8 -14   2   -6.90    5.20
   8 -14  -2    5.10    3.40
   8 -14  -2   -2.80    5.40
  -8 -14   2    1.90    5.60
  -8 -14   2    9.70    5.40
   8  14  -2    8.30    5.80
   8  14  -2   -1.10    4.80
  -8  14   2    1.40    3.70
  -8  14   2    3.00    4.80
  -8  14   2    5.40    3.40
   8  14  -2   -1.20    5.00
   7 -14  -2   10.10    4.60
   7 -14  -2   12.70    2.80
  -7 -14   2   22.60    4.60
  -7 -14   2   18.50    5.40
  -7 -14   2   10.00    4.00
   7  14  -2   17.30    5.10
  -7  14   2   10.40    2.90
   7  14  -2    7.80    4.20
  -7  14   2   16.40    4.10
   7  14  -2    9.00    4.50
   6 -14  -2    4.30    3.40
   6 -14  -2    1.10    2.20
  -6 -14   2    2.50    3.30
  -6 -14   2    1.00    3.20
  -6 -14   2    1.50    3.40
   6  14  -2    6.90    3.70
   6  14  -2   -2.40    3.10
  -6  14   2   -4.30    2.30
  -5 -14   2   12.20    3.20
   5 -14  -2   19.80    2.70
  -5 -14   2   19.30    3.90
   5 -14  -2   22.70    3.40
  -5 -14   2   21.10    4.10
   5 -14  -2   24.30    4.30
   5  14  -2   17.00    3.60
   5  14  -2   18.20    3.60
   5  14  -2   29.10    5.80
  -5  14   2   22.10    3.70
  -5  14   2   20.30    3.20
  -4 -14   2   -3.20    2.10
   4 -14  -2    2.70    2.20
   4 -14  -2   -0.90    1.60
  -4 -14   2   -2.00    2.00
   4 -14  -2    0.80    1.60
   4 -14  -2   -2.70    1.80
  -4 -14   2   -4.60    2.50
   4  14  -2    1.30    2.60
   4  14  -2    2.30    2.20
  -4  14   2    1.10    1.80
  -4  14   2    1.60    1.90
   4  14  -2   -1.10    2.20
  -3 -14   2   27.30    4.20
   3 -14  -2   29.60    3.80
  -3 -14   2   28.60    4.30
   3 -14  -2   24.10    3.50
   3 -14  -2   27.90    3.20
   3  14  -2   27.80    4.30
   3  14  -2   31.70    4.30
  -3  14   2   24.70    3.90
   3  14  -2   27.30    3.70
  -3  14   2   32.80    3.40
   2 -14  -2   45.30    3.80
   2 -14  -2   49.00    4.40
  -2 -14   2   50.19    4.60
  -2 -14   2   49.30    4.10
   2  14  -2   40.50    4.60
   2  14  -2   46.90    4.20
  -2  14   2   44.20    3.30
   2  14  -2   42.00    4.00
  -2  14   2   54.69    4.60
  -1 -14   2    2.40    2.00
  -1 -14   2    2.20    1.50
   1 -14  -2    0.80    1.80
   1 -14  -2    0.90    1.60
  -1  14   2   -2.20    1.50
   1  14  -2    2.90    1.70
   1  14  -2    2.70    2.30
  -1  14   2    1.10    1.60
  -1  14   2    0.20    1.10
   1  14  -2    1.70    1.50
   0 -14  -2   41.90    4.30
   0 -14  -2   49.00    4.20
   0 -14   2   44.00    4.60
   0 -14   2   36.70    2.80
   0  14   2   45.90    2.80
   0  14  -2   49.50    4.80
   0  14   2   45.10    4.20
   0  14  -2   41.90    3.90
   0  14   2   41.90    2.80
   0  14  -2   40.80    2.70
   0  14   2   43.30    4.40
   1 -14   2   56.49    4.90
  -1 -14  -2   59.29    4.80
   1 -14   2   55.59    2.30
  -1 -14  -2   52.29    5.00
   1  14   2   61.09    3.30
  -1  14  -2   59.79    5.00
   1  14   2   60.69    5.10
   1  14   2   60.09    4.90
  -1  14  -2   56.79    4.70
   2 -14   2   59.79    5.50
  -2 -14  -2   60.09    5.50
  -2 -14  -2   64.19    5.90
  -2  14  -2   64.69    5.60
   2  14   2   59.89    3.80
  -2  14  -2   65.39    5.10
   2  14   2   63.59    5.70
   2  14   2   50.69    5.00
   3 -14   2    5.80    2.70
  -3 -14  -2   12.40    3.40
  -3 -14  -2   10.80    3.10
  -3 -14  -2   10.00    2.20
   3 -14   2   17.40    3.60
  -3  14  -2    5.50    3.00
   3  14   2   10.20    2.30
   3  14   2    9.50    3.20
   3  14   2   14.90    3.30
  -3  14  -2   15.10    3.20
   4 -14   2    7.30    3.00
  -4 -14  -2    9.60    3.20
  -4 -14  -2    9.20    2.70
   4  14   2    7.80    3.10
   4  14   2   11.00    2.60
  -4  14  -2    7.10    3.10
  -5 -14  -2   26.90    4.60
   5 -14   2   20.40    4.30
  -5 -14  -2   32.50    5.50
  -5 -14  -2   24.80    3.90
   5  14   2   29.30    5.00
   5  14   2   24.80    4.90
  -5  14  -2   32.70    4.90
   5  14   2   21.70    3.70
  -5  14  -2   17.50    4.90
  -6 -14  -2    4.80    3.80
   6 -14   2    8.60    5.10
  -6 -14  -2    1.90    4.30
  -6 -14  -2    0.20    4.10
   6  14   2   -9.20    4.30
  -6  14  -2    3.60    4.00
   6  14   2   -3.80    3.30
  -6  14  -2   -1.20    3.30
   6  14   2    1.40    4.50
  -7 -14  -2    3.80    5.30
  -7 -14  -2    0.60    5.70
  -7 -14  -2   10.60    5.40
   7 -14   2    4.80    5.40
   7  14   2   -6.80    4.20
   7  14   2   11.10    6.20
   7  14   2   -3.00    5.40
  -7  14  -2   -1.70    4.00
  -7  14  -2   -0.90    4.50
  -7  14  -2    1.60    4.30
  -7 -15   2    6.30    4.10
  -7 -15   2   -6.90    4.30
   7 -15  -2    0.80    2.60
   7 -15  -2    7.00    4.70
  -7 -15   2    6.60    5.50
  -7  15   2    4.30    3.10
  -7  15   2    8.00    4.10
   7  15  -2    3.90    4.40
   7  15  -2   14.10    5.10
   7  15  -2    5.90    4.00
  -6 -15   2  112.49    9.00
   6 -15  -2  104.89    5.60
  -6 -15   2  108.79    7.90
  -6 -15   2  112.89    8.10
   6 -15  -2  103.09    5.70
   6  15  -2   93.79    7.60
   6  15  -2  107.69    8.70
   6  15  -2  119.89    8.80
  -6  15   2  112.19    7.80
  -6  15   2  102.59    6.70
  -5 -15   2  172.38   13.60
  -5 -15   2  178.78   11.70
   5 -15  -2  183.38    8.10
   5 -15  -2  182.78    6.80
   5 -15  -2  197.48    7.10
  -5 -15   2  190.48    9.40
   5 -15  -2  198.28    9.40
   5  15  -2  191.48    9.30
  -5  15   2  188.58    8.30
   5  15  -2  191.18   10.10
   5  15  -2  193.48    9.70
   4 -15  -2   16.90    2.50
  -4 -15   2   16.30    3.30
  -4 -15   2   14.70    3.30
  -4 -15   2   17.70    3.40
   4 -15  -2   15.60    2.40
   4 -15  -2   16.10    2.90
   4 -15  -2   20.70    3.70
  -4  15   2   20.60    3.20
   4  15  -2   17.40    3.30
   4  15  -2   15.50    3.30
  -4  15   2   19.90    3.10
   4  15  -2   22.30    4.20
  -3 -15   2  108.49    6.30
   3 -15  -2   95.79    5.70
   3 -15  -2   97.89    5.90
   3 -15  -2   95.49    5.10
   3  15  -2  106.69    6.40
   3  15  -2   99.99    6.60
  -3  15   2   95.19    5.30
  -3  15   2  109.89    6.30
   3  15  -2   98.69    6.30
   2 -15  -2   -0.60    1.80
  -2 -15   2    3.00    1.90
   2 -15  -2    2.50    1.70
  -2 -15   2    7.30    2.30
   2  15  -2    0.80    1.90
   2  15  -2    6.00    2.50
   2  15  -2    3.80    2.20
  -2  15   2    3.50    1.70
  -2  15   2    2.30    2.00
  -1 -15   2   44.80    3.60
   1 -15  -2   41.60    4.60
  -1 -15   2   45.70    4.80
   1 -15  -2   40.40    4.10
  -1  15   2   38.00    4.40
  -1  15   2   40.70    3.10
   1  15  -2   36.80    3.50
   1  15  -2   44.20    4.40
  -1  15   2   43.90    4.00
   1  15  -2   40.10    5.00
   0 -15  -2   63.59    5.30
   0 -15   2   60.99    3.40
   0 -15  -2   64.99    4.90
   0 -15   2   63.89    5.60
   0  15   2   67.89    4.90
   0  15  -2   59.59    4.70
   0  15  -2   57.49    3.30
   0  15   2   51.09    4.90
   0  15   2   64.39    3.40
   0  15  -2   67.79    5.40
   0  15   2   68.09    3.50
  -1 -15  -2   26.70    4.40
   1 -15   2   22.30    1.90
  -1 -15  -2   31.70    4.10
   1 -15   2   18.90    3.60
  -1  15  -2   22.20    3.60
  -1  15  -2   17.60    3.10
   1  15   2   26.10    3.80
   1  15   2   25.40    2.80
   1  15   2   22.00    3.50
  -2 -15  -2  475.35   14.90
  -2 -15  -2  469.15   14.40
   2 -15   2  524.05   18.90
  -2  15  -2  475.45   14.40
  -2  15  -2  483.25   14.80
   2  15   2  476.15   11.70
   2  15   2  474.25   15.00
   2  15   2  486.75   15.20
  -3 -15  -2   50.89    7.90
   3 -15   2   47.30    5.70
  -3 -15  -2   54.39    5.80
  -3 -15  -2   41.80    4.00
   3  15   2   39.50    5.70
  -3  15  -2   42.80    5.30
   3  15   2   44.30    4.10
  -3  15  -2   41.70    5.50
   3  15   2   49.30    6.10
  -4 -15  -2  163.98    9.20
  -4 -15  -2  175.78    9.50
  -4 -15  -2  164.38    7.40
   4  15   2  174.98   10.10
  -4  15  -2  158.68    8.90
   4  15   2  176.98    7.50
   4  15   2  158.58    9.30
  -4  15  -2  162.38    9.00
  -5 -15  -2   97.09    8.60
  -5 -15  -2  100.89    8.70
   5 -15   2   79.99    8.70
  -5 -15  -2   99.89    6.90
   5  15   2   92.59    6.80
   5  15   2  104.39    8.70
  -5  15  -2   96.99    7.70
  -5  15  -2  104.49    8.50
  -6 -15  -2   58.89    8.90
   6 -15   2   68.59    9.30
  -6 -15  -2   76.29    8.90
   6  15   2   58.59    6.70
  -6  15  -2   78.09    9.20
  -6  15  -2   45.30    6.10
   6  15   2   65.69    9.00
   6  15   2   60.69    9.40
  -7 -16   2   10.30    5.80
   7 -16  -2   18.10    5.30
  -7 -16   2    6.80    5.30
   7 -16  -2   14.20    3.00
  -7 -16   2   17.60    5.70
   7 -16  -2   12.80    3.10
  -7  16   2    0.70    7.30
   7  16  -2   11.40    5.20
   7  16  -2    7.70    4.10
   7  16  -2    8.80    5.40
   6 -16  -2    5.90    2.50
  -6 -16   2    2.00    3.30
  -6 -16   2    3.00    3.90
   6 -16  -2    3.20    2.30
   6 -16  -2    3.00    4.00
  -6 -16   2    8.30    4.00
   6  16  -2    5.80    3.80
  -6  16   2   12.70    3.60
   6  16  -2    5.40    7.40
  -6  16   2    0.80    2.80
   6  16  -2    3.80    3.30
   5 -16  -2   -1.80    3.00
   5 -16  -2    4.00    2.10
  -5 -16   2    0.20    3.10
  -5 -16   2   -1.50    2.90
   5 -16  -2    1.80    1.90
   5 -16  -2   -1.50    2.40
  -5 -16   2   -2.10    3.00
  -5  16   2    2.90    2.80
   5  16  -2   -0.20    3.80
   5  16  -2    4.80    3.40
  -5  16   2   -3.00    2.50
   5  16  -2    0.00    2.60
   4 -16  -2    5.60    2.00
   4 -16  -2    7.60    2.00
  -4 -16   2    5.70    2.90
  -4 -16   2    3.60    3.00
   4 -16  -2   12.10    2.70
   4 -16  -2    7.30    3.10
   4  16  -2    6.20    3.20
   4  16  -2    7.20    2.80
  -4  16   2    7.60    2.70
  -4  16   2   10.10    2.80
   4  16  -2    8.50    3.30
   3 -16  -2   64.79    5.30
  -3 -16   2   61.89    5.80
  -3 -16   2   62.39    5.50
   3 -16  -2   61.59    4.40
   3  16  -2   54.89    5.30
  -3  16   2   64.49    4.60
  -3  16   2   60.39    5.40
   3  16  -2   62.69    6.20
   3  16  -2   64.19    5.60
  -2 -16   2   52.79    4.50
  -2 -16   2   59.89    5.30
   2 -16  -2   47.70    4.30
   2 -16  -2   42.70    4.80
   2  16  -2   49.30    5.20
  -2  16   2   49.80    3.90
   2  16  -2   54.79    4.70
   2  16  -2   49.99    4.70
  -2  16   2   54.79    5.10
   1 -16  -2   19.60    3.20
  -1 -16   2   20.30    3.10
   1 -16  -2   27.40    3.70
  -1  16   2   23.00    2.80
  -1  16   2   18.50    3.30
  -1  16   2   21.00    3.50
   1  16  -2   17.30    3.50
   1  16  -2   21.20    3.30
   1  16  -2   18.80    3.30
   0 -16  -2  208.08    9.10
   0 -16   2  209.68    6.50
   0 -16  -2  207.88    8.40
   0  16   2  197.88    8.20
   0  16  -2  204.38    8.60
   0  16   2  203.58    9.00
   0  16  -2  210.18    6.60
   0  16   2  194.28    6.30
   0  16  -2  219.78    9.50
   0  16   2  220.48    6.60
  -1 -16  -2  318.07   11.80
   1 -16   2  302.37   11.50
  -1 -16  -2  323.87   11.20
   1 -16   2  313.87    7.10
   1  16   2  305.97   11.50
   1  16   2  330.07    8.60
   1  16   2  307.57   11.00
  -1  16  -2  309.07   10.90
  -1  16  -2  301.67   11.40
  -2 -16  -2   75.59    6.30
  -2 -16  -2   76.39    6.70
   2 -16   2   70.09    6.20
   2  16   2   81.89    4.60
  -2  16  -2   68.69    6.30
   2  16   2   85.79    6.80
   2  16   2   74.09    6.40
  -3 -16  -2   47.20    6.00
   3 -16   2   45.90    7.30
  -3 -16  -2   49.90    6.30
  -3  16  -2   54.79    6.20
   3  16   2   62.29    4.50
  -3  16  -2   43.80    5.50
   3  16   2   59.09   10.80
  -4 -16  -2   -0.20    3.30
  -4 -16  -2    4.20    2.30
  -4 -16  -2   -2.70    3.10
   4 -16   2   -2.50    3.20
   4  16   2   -3.90    3.10
  -4  16  -2    0.90    2.80
   4  16   2   -6.30    3.40
  -4  16  -2    0.20    2.90
   4  16   2   -2.00    2.30
   5 -16   2  202.28   11.70
  -5 -16  -2  200.78    9.50
  -5 -16  -2  194.68   11.40
  -5 -16  -2  187.48   11.40
  -5  16  -2  202.88   17.00
   5  16   2  208.68   11.60
  -5  16  -2  199.18   10.50
   5  16   2  193.68    9.00
   5  16   2  193.08   11.00
  -6 -16  -2   11.00    5.00
   6 -16   2   -3.80    4.70
  -6 -16  -2    8.40    4.90
  -6  16  -2    8.20    4.30
   6  16   2   -1.90    4.80
   6  16   2   -1.70    3.80
  -6  16  -2    6.70    4.80
   6  16   2   10.30    5.10
  -7 -17   2   14.80    5.10
  -7 -17   2    3.30    4.70
   7 -17  -2    0.70    2.80
   7 -17  -2    2.30    2.90
   7 -17  -2   -2.50    5.40
   7  17  -2    6.90    4.70
  -7  17   2   -1.10    4.30
   7  17  -2    2.70    5.30
   7  17  -2    6.50    5.20
   6 -17  -2    8.30    2.50
  -6 -17   2   -0.80    4.00
   6 -17  -2   -0.80    4.00
  -6 -17   2    4.50    4.30
   6 -17  -2    3.60    2.40
  -6  17   2    3.50    3.70
   6  17  -2   -0.80    4.10
   6  17  -2   -3.80    3.30
   6  17  -2    4.40    4.30
  -6  17   2    8.80    3.30
   5 -17  -2    2.70    2.10
  -5 -17   2   -1.00    3.50
   5 -17  -2    0.70    2.10
  -5 -17   2    4.00    3.90
   5 -17  -2   -3.70    2.60
   5 -17  -2    1.80    3.50
  -5 -17   2   -0.90    3.10
  -5  17   2    3.40    2.90
   5  17  -2    3.00    3.30
   5  17  -2   -3.40    3.00
   5  17  -2    4.10    3.40
  -5  17   2    9.00    3.20
   4 -17  -2    5.40    3.10
   4 -17  -2    5.40    3.10
  -4 -17   2    8.10    3.10
   4 -17  -2    2.20    1.80
  -4 -17   2    1.60    2.90
   4 -17  -2    7.40    2.10
  -4  17   2    6.50    2.60
   4  17  -2    4.90    3.40
   4  17  -2    6.90    3.00
  -4  17   2    5.70    2.90
   3 -17  -2  125.39    6.00
  -3 -17   2  120.69    7.10
   3 -17  -2  124.69    7.00
  -3 -17   2   93.49    9.10
  -3  17   2  117.29    7.20
   3  17  -2  124.99    8.00
  -3  17   2  117.39    6.00
   3  17  -2  117.49    7.10
   3  17  -2  115.89    7.10
  -2 -17   2    2.10    2.40
   2 -17  -2   -0.60    2.10
   2 -17  -2    1.80    2.40
  -2 -17   2    3.80    2.30
   2  17  -2    0.90    2.20
  -2  17   2   -4.60    2.10
   2  17  -2    1.50    2.30
   2  17  -2    1.70    2.10
  -2  17   2    1.50    1.70
   1 -17  -2   15.90    5.60
  -1 -17   2   14.30    3.10
  -1 -17   2   19.30    2.80
   1 -17  -2   16.50    2.80
   1  17  -2   15.30    3.80
  -1  17   2   21.50    3.00
  -1  17   2   16.10    2.40
   1  17  -2   16.50    3.20
   1  17  -2   17.70    2.60
  -1  17   2   15.30    3.30
  -1  17   2   18.20    3.10
   0 -17   2   19.60    3.00
   0 -17  -2   19.20    3.20
   0 -17  -2   18.70    3.70
   0 -17   2   21.40    3.80
   0  17   2   23.20    3.80
   0  17  -2   25.00    4.20
   0  17   2   17.10    2.30
   0  17   2   20.10    3.60
   0  17  -2   13.50    3.40
   0  17   2   21.30    2.90
   0  17  -2   22.10    3.00
   1 -17   2    3.30    3.00
   1 -17   2    5.20    1.40
  -1 -17  -2    4.90    2.60
  -1 -17  -2    1.50    2.60
  -1  17  -2    7.60    3.20
   1  17   2    7.30    2.90
   1  17   2    6.50    2.60
  -1  17  -2    9.00    2.80
   1  17   2    8.90    1.80
   1  17   2    8.70    2.00
   2 -17   2   67.69   10.10
  -2 -17  -2   83.29    7.40
  -2 -17  -2   72.89    6.50
  -2  17  -2   79.59    6.80
   2  17   2   64.09    4.40
   2  17   2   77.69    7.20
   2  17   2   80.79    6.70
  -2  17  -2   80.19    6.20
   3 -17   2    1.70    3.10
  -3 -17  -2    5.40    3.80
  -3 -17  -2    0.10    2.90
   3  17   2   -2.00    3.40
  -3  17  -2    6.60    4.30
   3  17   2    5.50    3.40
   3  17   2    9.40    2.50
  -3  17  -2    8.90    6.00
  -4 -17  -2   48.90    6.80
  -4 -17  -2   59.59    7.40
  -4 -17  -2   39.20    5.10
  -4  17  -2   32.60    5.10
   4  17   2   26.80    4.70
   4  17   2   38.70    5.00
   4  17   2   39.50    5.60
  -4  17  -2   41.20    5.80
   5 -17   2   83.09    9.30
  -5 -17  -2   59.69    8.20
  -5 -17  -2   79.59    8.90
  -5 -17  -2   92.09    9.30
   5  17   2   75.39    9.00
  -5  17  -2   71.09    8.00
   5  17   2   72.09    6.70
  -5  17  -2   77.79    8.50
   5  17   2   79.19    8.80
  -6 -17  -2    3.20    4.30
   6 -17   2   12.20    5.90
  -6 -17  -2   -3.90    5.10
  -6 -17  -2    0.60    4.80
   6  17   2   -0.60    5.00
   6  17   2   -7.40    5.30
  -6  17  -2   10.90    4.90
  -6  17  -2   10.80    5.50
  -7 -18   2    8.20    5.20
  -7  18   2    8.90    4.20
   7  18  -2    4.20    5.10
   7  18  -2    6.40    5.60
  -6 -18   2    5.30    4.70
  -6 -18   2    5.00    4.60
   6 -18  -2    0.90    2.50
   6 -18  -2   11.70    2.70
   6 -18  -2    4.00    4.70
  -6 -18   2    2.50    4.10
  -6  18   2    6.00    4.10
  -6  18   2    6.00    3.20
   6  18  -2   -8.70    4.60
   6  18  -2    2.10    4.40
   6  18  -2   -4.60    4.10
  -5 -18   2   87.39    7.90
  -5 -18   2  105.39    8.60
   5 -18  -2   83.69    6.70
   5 -18  -2  102.79    8.30
   5 -18  -2  102.49    5.40
   5 -18  -2   89.99    5.40
  -5  18   2   88.59    7.30
   5  18  -2   78.69    9.80
   5  18  -2   85.09    8.30
   5  18  -2  102.89    8.60
  -5  18   2   91.59    7.20
  -4 -18   2  128.39    8.20
   4 -18  -2  152.58    6.60
   4 -18  -2  144.99    6.10
  -4 -18   2  137.69    8.80
   4 -18  -2  143.49    8.00
  -4  18   2  156.28    7.80
  -4  18   2  144.49    8.20
   4  18  -2  150.98    8.60
   4  18  -2  149.69    9.20
  -3 -18   2   46.90    5.60
   3 -18  -2   52.09    4.70
  -3 -18   2   40.50    5.80
   3 -18  -2   56.09    5.80
   3  18  -2   51.79    8.00
   3  18  -2   55.59    5.60
  -3  18   2   42.40    5.60
  -3  18   2   48.30    4.60
   2 -18  -2    6.30    2.30
  -2 -18   2    5.00    2.60
   2 -18  -2    4.10    2.90
   2  18  -2    3.40    3.10
   2  18  -2    9.40    2.80
   2  18  -2    6.90    2.60
  -2  18   2    6.60    2.10
  -2  18   2    6.00    3.10
  -1 -18   2    5.10    2.10
   1 -18  -2    6.70    2.90
   1 -18  -2    1.80    2.20
  -1  18   2    3.70    2.70
  -1  18   2    5.60    1.90
   1  18  -2    0.70    2.60
   1  18  -2    5.20    2.60
  -1  18   2    4.60    2.30
   1  18  -2    7.50    2.40
   1  18  -2    6.50    2.10
  -1  18   2    3.30    1.80
   0 -18  -2   56.89    5.30
   0 -18   2   55.89    3.90
   0 -18  -2   54.09    5.90
   0  18   2   49.00    5.80
   0  18  -2   56.69    6.40
   0  18   2   58.19    3.90
   0  18  -2   58.39    3.60
   0  18   2   54.79    3.80
   0  18  -2   45.90    5.10
   0  18  -2   53.49    5.40
   0  18   2   50.69    5.30
  -1 -18  -2  543.65   15.70
   1 -18   2  533.95   11.20
  -1 -18  -2  540.15   19.10
   1 -18   2  503.75   17.60
   1  18   2  527.45   16.80
  -1  18  -2  554.94   19.10
   1  18   2  507.25   19.00
   1  18   2  532.25   12.70
  -1  18  -2  534.15   17.10
   1  18   2  555.14   12.90
   2 -18   2   82.39    7.00
  -2 -18  -2   82.79    7.00
  -2 -18  -2   85.09    7.50
  -2  18  -2   69.09    9.00
  -2  18  -2   86.79    6.60
   2  18   2   88.89    7.60
   2  18   2   74.79    4.80
   2  18   2   80.19    8.30
  -3 -18  -2    1.00    3.20
   3 -18   2   -1.30    3.50
  -3 -18  -2   -3.80    3.20
   3  18   2    3.90    2.40
  -3  18  -2    1.00    2.90
   3  18   2   -1.00    3.40
   3  18   2    2.80    3.70
  -3  18  -2    0.50    2.90
  -4 -18  -2   10.30    3.90
  -4 -18  -2   12.40    4.10
  -4  18  -2   15.70    4.20
  -4  18  -2   16.70    4.40
   4  18   2   18.60    3.30
   4  18   2   13.90    4.90
  -5 -18  -2   17.20    5.30
  -5 -18  -2   13.40    5.00
   5 -18   2   26.30    6.00
   5  18   2   15.60    3.70
   5  18   2   15.70    5.30
   5  18   2   15.80    5.40
  -5  18  -2   24.70    5.50
  -5  18  -2   13.80    4.50
  -6 -19   2    6.60    5.40
  -6 -19   2    1.00    4.90
   6 -19  -2    7.40    2.80
  -6 -19   2   -2.80    5.20
   6 -19  -2    8.90    2.80
   6 -19  -2    4.70    5.20
   6  19  -2   21.50    5.50
   6  19  -2   -2.20    4.10
   6  19  -2    9.90    4.90
  -6  19   2    2.00    4.20
  -6  19   2   -1.50    3.80
   5 -19  -2   25.30    4.60
   5 -19  -2   43.80    4.30
  -5 -19   2   32.10    5.20
   5 -19  -2   26.40    5.20
   5 -19  -2   31.10    4.40
  -5 -19   2   30.80    7.40
   5  19  -2   37.90    6.10
   5  19  -2   27.00    5.10
  -5  19   2   32.50    4.80
   5  19  -2   36.40    5.90
   4 -19  -2    0.00    3.40
   4 -19  -2    3.40    2.10
  -4 -19   2    4.70    4.00
   4 -19  -2    4.30    2.30
  -4 -19   2    4.80    3.60
  -4  19   2   -0.30    3.20
   4  19  -2    3.60    3.30
  -4  19   2    4.40    3.20
   4  19  -2    5.00    3.60
   4  19  -2    8.80    3.50
  -3 -19   2   10.70    3.50
  -3 -19   2   20.20    4.10
   3 -19  -2   21.40    3.10
   3 -19  -2   23.70    4.40
  -3  19   2   32.70    4.40
   3  19  -2   20.80    4.10
   3  19  -2   19.30    4.00
   3  19  -2   21.60    3.80
  -3  19   2   17.50    3.70
  -2 -19   2   21.00    4.40
   2 -19  -2   15.60    3.60
   2 -19  -2   22.70    3.20
  -2 -19   2   21.40    3.40
   2  19  -2   19.70    3.50
   2  19  -2   24.60    3.80
  -2  19   2   30.40    3.90
  -2  19   2   22.30    4.40
   2  19  -2   13.70    4.30
   1 -19  -2   -1.30    4.40
  -1 -19   2    2.90    3.10
  -1 -19   2   -1.70    2.20
   1 -19  -2   -2.80    2.40
   1  19  -2   -1.50    1.80
  -1  19   2    1.30    1.80
  -1  19   2    2.20    1.90
   1  19  -2    3.50    2.40
   1  19  -2    2.70    3.30
  -1  19   2   -1.40    2.80
   0 -19  -2  199.48   10.10
   0 -19   2  208.08   10.50
   0 -19   2  198.58    7.00
   0 -19  -2  220.68    9.30
   0  19   2  200.38    6.90
   0  19  -2  213.18    9.30
   0  19  -2  204.18   11.20
   0  19  -2  204.08    7.00
   0  19   2  183.28   11.30
   0  19   2  200.28    9.00
   0  19  -2  218.28   11.00
   0  19   2  200.48    7.10
   1 -19   2  247.98    6.50
  -1 -19  -2  242.68   10.30
  -1 -19  -2  250.97   11.40
   1 -19   2  225.28   10.80
   1  19   2  258.07   10.50
   1  19   2  242.88    7.80
  -1  19  -2  242.48   10.10
   1  19   2  253.77    8.20
   1  19   2  255.97   11.40
  -1  19  -2  263.97   11.60
   2 -19   2  181.48    9.80
  -2 -19  -2  181.58   10.20
   2  19   2  185.98    9.80
  -2  19  -2  179.48   10.00
   2  19   2  185.58   10.50
   2  19   2  173.08    6.90
   3 -19   2   -4.00    3.50
  -3 -19  -2   -5.20    3.60
  -3 -19  -2   -0.30    6.50
   3  19   2    4.30    3.70
   3  19   2   -6.90    3.80
  -3  19  -2   -2.80    3.20
   3  19   2   -4.00    2.20
  -3  19  -2   -1.10    3.70
  -4 -19  -2    2.20    4.20
  -4 -19  -2    6.20    4.70
   4  19   2    0.30    3.00
  -4  19  -2    1.10    4.00
   4  19   2    8.10    4.90
  -4  19  -2    2.30    6.00
  -5 -19  -2   39.30    5.90
  -5 -19  -2   34.70    5.40
  -5 -19  -2   43.00    7.10
   5  19   2   35.30    6.70
  -5  19  -2   40.10    6.60
   5  19   2   55.89    9.10
   5  19   2   48.20    6.70
  -5  19  -2   43.20    6.50
  -6 -20   2   20.20    5.80
   6 -20  -2   10.40    2.90
   6 -20  -2    5.00    2.90
   6 -20  -2    1.70    5.30
  -6 -20   2    9.90    5.20
  -6  20   2    9.40    4.60
   6  20  -2   11.20    6.10
   6  20  -2    6.10    4.70
   6  20  -2    8.60    5.40
  -6  20   2    9.80    5.10
  -5 -20   2    2.30    4.20
   5 -20  -2    1.00    2.40
   5 -20  -2    2.60    2.60
  -5 -20   2    6.40    4.50
   5 -20  -2    3.10    3.60
   5  20  -2    6.80    5.20
   5  20  -2   -6.80    3.90
   5  20  -2    4.70    4.30
  -5  20   2   -2.80    3.50
  -5  20   2   -4.50    3.80
   4 -20  -2   11.00    2.50
   4 -20  -2    6.50    3.50
   4 -20  -2   11.90    2.80
  -4 -20   2   12.00    4.10
  -4 -20   2    4.00    5.90
   4  20  -2    8.20    4.40
  -4  20   2   11.10    4.70
   4  20  -2   15.10    4.30
  -4  20   2   16.10    3.70
   3 -20  -2    4.40    2.50
  -3 -20   2    2.40    3.10
   3 -20  -2    2.20    3.10
  -3 -20   2    2.80    3.60
  -3  20   2    3.70    2.60
   3  20  -2    4.40    3.10
   3  20  -2    6.80    4.00
   3  20  -2   -0.20    3.40
   2 -20  -2    7.10    2.60
  -2 -20   2    6.60    3.80
  -2 -20   2    2.20    2.90
   2 -20  -2   11.80    3.50
   2  20  -2    1.10    3.30
   2  20  -2    7.50    3.10
   2  20  -2    7.20    2.70
  -2  20   2    9.90    2.50
  -1 -20   2    5.40    3.40
   1 -20  -2   -2.10    3.00
   1 -20  -2    4.00    2.70
  -1 -20   2   -1.20    2.30
  -1  20   2    6.50    2.30
   1  20  -2   -0.80    2.20
   1  20  -2   -0.20    3.20
   1  20  -2    1.10    2.70
   1  20  -2    2.30    2.60
  -1  20   2    3.40    2.10
  -1  20   2    0.90    3.40
   0 -20   2  211.18    7.30
   0 -20  -2  212.48   10.80
   0 -20   2  234.68   11.20
   0 -20  -2  216.38    9.50
   0  20   2  229.78   11.00
   0  20  -2  215.68    7.50
   0  20  -2  205.98    9.60
   0  20  -2  215.28   11.20
   0  20  -2  211.98    9.80
   0  20   2  221.38    7.60
   0  20   2  211.98    7.40
  -1 -20  -2    0.00    3.10
   1 -20   2   -5.00    3.30
  -1 -20  -2    9.20    3.80
   1 -20   2   -0.90    1.50
   1  20   2    1.90    3.30
  -1  20  -2    0.60    3.20
   1  20   2    1.00    2.00
   1  20   2   -0.60    1.90
   1  20   2   -3.10    2.80
  -1  20  -2   -0.40    2.90
   2 -20   2   69.29    7.50
  -2 -20  -2   74.69    7.90
  -2 -20  -2   79.39    7.10
  -2  20  -2   82.29    7.80
   2  20   2   61.09    7.30
  -2  20  -2   65.59    6.80
   2  20   2   62.29    4.80
   2  20   2   83.89    8.20
  -3 -20  -2   -3.70    3.70
   3  20   2    1.20    2.60
   3  20   2   -5.70    4.00
   3  20   2    1.80    4.20
  -3  20  -2   -2.90    3.70
  -3  20  -2    0.10    3.70
  -4 -20  -2   59.49    9.20
  -4 -20  -2   38.90    6.40
  -4  20  -2   30.70    5.70
  -4  20  -2   47.90    7.70
   4  20   2   57.99    9.50
   4  20   2   40.10    6.30
   4  20   2   36.00    4.50
  -5 -20  -2   31.60    6.70
   5  20   2   29.90    4.90
  -5  20  -2   30.60    6.40
   5  20   2   45.30    7.90
  -5  20  -2   29.00    6.00
   5 -21  -2   13.60    3.00
  -5 -21   2   11.10    5.60
   5 -21  -2   10.90    4.50
   5 -21  -2   13.90    2.80
  -5 -21   2   23.70    5.20
   5  21  -2   16.50    5.50
  -5  21   2   15.00    4.90
   5  21  -2   12.30    5.30
   5  21  -2    2.20    4.50
  -5  21   2    7.50    4.10
  -4 -21   2   46.80    6.40
   4 -21  -2   46.20    7.20
   4 -21  -2   53.19    5.00
  -4 -21   2   43.40    5.80
   4 -21  -2   48.50    4.60
   4  21  -2   57.19    8.30
  -4  21   2   50.69    6.50
   4  21  -2   38.20    6.60
  -4  21   2   49.80    7.60
   4  21  -2   39.60    5.80
   3 -21  -2  152.18    9.50
  -3 -21   2  164.78   10.10
  -3 -21   2  164.18    9.10
   3 -21  -2  160.28    7.20
  -3  21   2  149.19    7.70
  -3  21   2  160.38    9.50
   3  21  -2  158.58   10.60
   3  21  -2  165.68    9.60
  -2 -21   2    6.60    3.00
   2 -21  -2    6.40    2.90
   2 -21  -2   11.40    4.10
  -2 -21   2    7.50    5.30
   2  21  -2    3.20    4.00
   2  21  -2   11.20    3.40
  -2  21   2    7.30    4.20
   2  21  -2    7.70    3.10
  -2  21   2   15.30    2.80
   1 -21  -2   55.29    7.20
  -1 -21   2   56.39    5.20
  -1 -21   2   62.29    7.70
   1 -21  -2   44.10    5.80
   1  21  -2   51.39    5.90
   1  21  -2   54.79    5.60
   1  21  -2   55.59    6.30
  -1  21   2   60.19    4.60
   1  21  -2   66.29    7.70
  -1  21   2   60.39    7.60
  -1  21   2   54.09    4.70
   0 -21   2   20.00    4.40
   0 -21  -2   34.50    5.50
   0 -21   2   26.90    3.90
   0 -21  -2   23.20    3.90
   0  21   2   18.10    4.30
   0  21   2   33.60    3.90
   0  21  -2   33.40    5.40
   0  21   2   23.60    3.80
   0  21  -2   25.30    4.10
   0  21  -2   26.50    4.70
   0  21   2   19.80    4.10
   0  21  -2   25.90    4.50
   1 -21   2   23.50    3.00
   1 -21   2   17.20    5.00
  -1 -21  -2   19.90    5.20
  -1 -21  -2   21.20    5.00
  -1  21  -2   17.30    3.80
   1  21   2   23.00    4.90
   1  21   2   20.50    2.90
  -1  21  -2   32.40    5.90
   1  21   2   27.10    4.10
   1  21   2   21.40    4.40
  -2 -21  -2   66.59    7.50
   2 -21   2   47.30    7.20
  -2 -21  -2   72.99    8.30
  -2  21  -2   68.89    7.40
   2  21   2   71.29    5.10
   2  21   2   85.09    7.80
   2  21   2   69.49    5.00
   2  21   2   78.99    8.70
  -2  21  -2   73.99    8.20
  -3 -21  -2   30.10    5.00
  -3 -21  -2   18.40    5.40
   3 -21   2   32.50    5.60
   3  21   2   24.80    5.80
   3  21   2   29.90    5.90
  -3  21  -2   32.70    5.30
  -3  21  -2   31.50    5.20
  -4 -21  -2    9.30    6.00
  -4 -21  -2   20.40    5.50
  -4  21  -2    3.10    5.00
  -4  21  -2   11.50    4.60
   4  21   2   20.60    6.40
   4  21   2    5.60    3.70
   4  21   2    8.60    5.20
   5 -22  -2   38.50    5.00
  -5 -22   2   30.80    6.10
   5 -22  -2   29.80    3.60
  -5 -22   2   21.30    6.30
  -5  22   2   32.80    5.30
   5  22  -2   32.40    6.50
  -5  22   2   33.20    5.50
   5  22  -2   36.20    6.70
  -4 -22   2   -6.10    4.10
  -4 -22   2   -0.20    4.70
   4 -22  -2    2.10    2.70
   4 -22  -2    0.40    4.00
   4 -22  -2    4.40    3.00
   4  22  -2    2.10    4.60
   4  22  -2    0.40    4.00
  -4  22   2    1.80    4.40
  -4  22   2    2.20    3.80
   4  22  -2   -2.00    4.50
  -3 -22   2    1.70    6.90
   3 -22  -2    3.70    3.00
   3 -22  -2   -4.00    3.90
  -3 -22   2    1.50    3.80
  -3  22   2    0.30    3.70
   3  22  -2    1.60    3.50
  -3  22   2    5.70    3.10
   3  22  -2    0.10    4.20
   3  22  -2    4.30    3.70
  -2 -22   2    2.00    4.40
   2 -22  -2    2.30    4.10
  -2 -22   2   12.20    3.60
   2 -22  -2   12.40    3.10
  -2  22   2   10.80    2.80
   2  22  -2    5.30    3.30
   2  22  -2    7.70    3.40
  -2  22   2   15.00    4.50
   2  22  -2    4.00    4.20
   1 -22  -2   82.79    8.50
  -1 -22   2  109.79    6.40
   1 -22  -2   91.79    7.00
  -1 -22   2   89.89    9.20
  -1  22   2   99.89    5.80
   1  22  -2  113.09    9.20
  -1  22   2   97.29    5.90
  -1  22   2  109.79    9.10
   1  22  -2   96.29    6.80
   1  22  -2  105.29    9.20
   1  22  -2   92.19    8.20
   0 -22   2  179.08   10.60
   0 -22  -2  147.69    8.70
   0 -22   2  164.78    6.60
   0  22  -2  142.69   10.50
   0  22   2  162.08    8.90
   0  22  -2  160.88    9.00
   0  22   2  155.48    6.60
   0  22  -2  145.19    6.70
   0  22   2  144.89   10.20
   0  22   2  147.09    6.70
   1 -22   2   27.90    3.30
  -1 -22  -2   42.50    6.80
  -1 -22  -2   28.20    5.30
   1 -22   2   31.60    5.80
   1  22   2   38.20    4.60
   1  22   2   29.00    4.90
   1  22   2   41.20    4.20
  -1  22  -2   29.30    5.60
   1  22   2   26.40    5.20
  -1  22  -2   40.90    6.60
  -2 -22  -2    7.90    4.60
  -2 -22  -2    8.40    5.20
   2 -22   2    8.70    4.50
   2  22   2    6.90    4.70
   2  22   2    4.30    2.60
   2  22   2    7.00    2.70
  -2  22  -2   11.90    4.20
  -2  22  -2   13.10    4.60
   2  22   2    3.60    4.00
  -3 -22  -2   22.00    5.90
   3 -22   2   22.90    5.60
  -3 -22  -2   16.30    4.70
  -3  22  -2   23.10    5.50
   3  22   2   16.00    6.30
   3  22   2   19.70    3.60
   3  22   2   19.50    5.80
  -3  22  -2   26.70    5.70
   4 -23  -2   37.70    5.10
   4 -23  -2   33.40    5.30
  -4 -23   2   33.80    5.70
   4 -23  -2   29.30    5.30
  -4 -23   2   34.20    6.90
   4  23  -2   23.20    7.30
  -4  23   2   36.70    6.00
   4  23  -2   26.50    4.90
  -4  23   2   36.60    6.10
   4  23  -2   39.80    6.80
   3 -23  -2    4.40    4.70
  -3 -23   2   -1.50    4.10
   3 -23  -2    3.00    3.20
  -3 -23   2    7.10    5.10
   3  23  -2    1.40    4.40
  -3  23   2   13.10    4.60
  -3  23   2   15.10    4.40
   3  23  -2   12.50    4.10
   3  23  -2    5.10    4.00
  -2 -23   2   11.60    3.70
  -2 -23   2   16.10    5.30
   2 -23  -2   17.30    3.60
   2 -23  -2   15.70    5.40
  -2  23   2   19.50    4.80
   2  23  -2   12.00    4.90
  -2  23   2   21.20    3.50
  -2  23   2    7.60    3.20
   2  23  -2   13.50    3.80
   2  23  -2   10.30    4.20
   1 -23  -2   -1.30    3.20
  -1 -23   2    0.60    2.90
   1 -23  -2   -3.30    4.20
  -1 -23   2    0.80    4.90
   1  23  -2    6.90    3.60
  -1  23   2    6.10    4.20
  -1  23   2    4.50    2.80
  -1  23   2    1.50    2.70
   1  23  -2    0.80    2.80
   1  23  -2    0.30    3.20
   1  23  -2    8.70    4.60
   0 -23   2    5.60    2.60
   0 -23  -2   -6.30    4.40
   0 -23   2    9.40    4.90
   0 -23  -2   -4.00    4.00
   0  23   2    3.70    2.70
   0  23  -2    3.40    4.40
   0  23  -2    2.00    3.50
   0  23   2   -0.50    3.60
   0  23  -2    2.90    2.70
   0  23  -2    6.40    3.90
   0  23   2    1.90    4.10
   0  23   2    8.20    2.60
   1 -23   2   16.30    4.90
   1 -23   2    9.20    2.10
  -1 -23  -2   -1.70    4.80
  -1 -23  -2    5.20    4.30
  -1  23  -2    5.90    3.80
   1  23   2    4.60    4.70
   1  23   2   11.00    3.10
   1  23   2    5.30    4.20
  -1  23  -2    1.10    4.40
   1  23   2    8.30    2.60
  -1  23  -2    5.20    3.70
   2 -23   2   -5.70    4.60
  -2 -23  -2    5.80    4.60
  -2 -23  -2   13.20    5.40
   2  23   2    7.10    6.30
  -2  23  -2   12.90    4.40
  -2  23  -2    8.20    4.90
   2  23   2    3.60    5.10
   2  23   2    6.80    2.80
   2  23   2    6.60    3.00
  -3 -23  -2   19.10    5.50
  -3 -23  -2   15.40    6.30
   3 -23   2   21.20    6.00
   3  23   2   23.40    6.40
   3  23   2   17.30    3.80
  -3  23  -2   18.00    5.80
   3  23   2    7.80    6.80
  -3  23  -2   22.30    5.80
  -3 -24   2    2.50    4.30
   3 -24  -2   -0.10    3.30
   3 -24  -2    6.70    5.20
  -3 -24   2   -2.80    5.20
   3  24  -2   -4.00    4.50
  -3  24   2    2.20    5.10
   3  24  -2    3.00    4.40
   3  24  -2    1.60    5.20
  -3  24   2    6.50    3.90
  -2 -24   2   25.50    4.50
   2 -24  -2   20.00    4.10
  -2 -24   2   26.00    6.10
   2 -24  -2   32.10    6.20
   2  24  -2   16.40    4.10
  -2  24   2   23.20    4.10
   2  24  -2   21.30    4.40
  -2  24   2   24.10    4.10
  -2  24   2   20.40    5.80
   2  24  -2   25.00    5.70
   2  24  -2   26.90    6.10
  -1 -24   2   36.90    6.90
  -1 -24   2   42.00    5.80
   1 -24  -2   34.50    5.10
   1 -24  -2   33.90    6.50
  -1  24   2   48.00    5.90
   1  24  -2   32.30    4.70
   1  24  -2   47.00    6.90
  -1  24   2   49.20    5.50
  -1  24   2   40.30    6.40
   1  24  -2   41.10    7.50
   1  24  -2   40.30    6.20
   0 -24   2   60.49    5.50
   0 -24  -2   61.19    9.60
   0 -24  -2   64.89    7.30
   0 -24   2   52.39    7.10
   0  24  -2   56.79    7.20
   0  24   2   50.29    7.70
   0  24   2   75.99    5.90
   0  24   2   65.29    5.70
   0  24  -2   63.49    9.80
   0  24   2   54.79    7.70
   0  24  -2   54.99    5.80
   0  24  -2   51.09    7.50
   1 -24   2    2.30    5.40
   1 -24   2   10.50    2.30
  -1 -24  -2   -0.90    4.30
  -1 -24  -2   22.30    5.90
   1  24   2   10.30    4.80
   1  24   2    3.90    2.80
   1  24   2    3.00    5.10
  -1  24  -2   20.40    4.30
  -1  24  -2    3.50    3.90
   1  24   2   10.70    3.30
  -1  24  -2   15.30    5.60
  -2 -24  -2    3.80    5.00
  -2 -24  -2    4.80    5.70
   2 -24   2    4.20    5.50
  -2  24  -2    3.50    5.30
  -2  24  -2    8.60    4.20
   2  24   2    3.20    5.10
   2  24   2    7.50    6.20
   2  24   2    7.90    3.00
   2  24   2    2.30    3.20
  -1 -25   2   40.30    7.30
   1 -25  -2   28.40    6.30
   1 -25  -2   45.80    6.30
  -1 -25   2   65.29    6.80
   1  25  -2   38.90    7.40
   1  25  -2   56.79    7.80
  -1  25   2   51.79    8.00
  -1  25   2   43.80    5.70
  -1  25   2   57.39    6.50
   0 -25  -2   21.90    5.00
   0 -25  -2   29.30    6.10
   0 -25   2   34.30    5.50
   0 -25   2   22.40    6.20
   0  25   2   44.90    5.80
   0  25   2   36.30    6.80
   0  25   2   33.60    5.50
   0  25  -2   21.00    4.90
   0  25  -2   35.60    5.50
   0  25   2   32.20    5.60
   0  25  -2   19.30    4.70
   0  25  -2   25.50    6.60
  -9   0   3  333.97   10.40
  -9   0   3  325.57   14.30
  -9   0   3  319.07   14.40
   9   0  -3  350.56   16.20
   9   0  -3  305.77   14.70
   8   0  -3   -0.30    2.90
  -8   0   3   -2.80    1.90
  -8   0   3   -0.30    3.10
   8   0  -3   -5.10    2.90
  -7   0   3   53.09    5.70
  -7   0   3   65.09    6.40
  -7   0   3   57.69    3.80
   7   0  -3   55.19    5.80
   7   0  -3   49.30    5.90
   6   0  -3    0.40    1.90
  -6   0   3   -0.70    1.90
  -6   0   3   -1.70    1.10
   6   0  -3    0.90    2.00
  -6   0   3   -1.30    1.70
  -5   0   3   28.30    3.40
   5   0  -3   30.90    3.80
   5   0  -3   28.90    3.60
  -5   0   3   28.80    3.70
  -5   0   3   33.60    2.20
  -4   0   3   -0.10    0.60
  -4   0   3   -2.00    1.10
   4   0  -3    0.00    0.60
   4   0  -3   -1.40    1.30
   4   0  -3    2.00    1.60
  -4   0   3   -1.30    1.30
  -3   0   3    1.50    1.20
   3   0  -3   -0.20    1.20
  -3   0   3    1.50    1.10
   3   0  -3    1.90    1.20
   2   0  -3    1.00    1.10
   2   0  -3    0.90    0.60
  -2   0   3   -0.40    1.00
   2   0  -3    0.10    0.90
  -2   0   3    0.10    0.90
   1   0  -3  144.29    4.20
   0   0  -3    0.50    0.90
   0   0  -3    0.30    0.90
   0   0  -3    0.30    0.80
  -1   0  -3  139.69    4.70
  -1   0  -3  144.99    4.80
   1   0   3  150.28    4.90
   1   0   3  139.99    4.70
  -1   0  -3  144.69    5.30
   2   0   3    0.60    1.10
  -2   0  -3   -0.90    1.10
   2   0   3    3.50    1.30
  -2   0  -3    0.30    1.20
  -2   0  -3    2.20    1.20
  -3   0  -3  202.58    7.50
  -3   0  -3  186.18    7.00
  -3   0  -3  186.18    6.70
   3   0   3  193.28    7.20
   3   0   3  185.48    6.50
  -4   0  -3   -1.50    1.60
  -4   0  -3    2.60    1.70
  -4   0  -3   -0.60    1.60
   4   0   3    2.10    1.70
   4   0   3   -1.50    1.70
  -5   0  -3   10.80    2.90
  -5   0  -3   13.00    3.10
  -5   0  -3   15.60    3.40
   5   0   3   12.90    2.80
   5   0   3   11.60    2.90
  -6   0  -3   -1.80    2.60
  -6   0  -3   -5.90    3.00
   6   0   3   -3.60    2.50
   6   0   3   -3.60    2.70
   7   0   3  173.68   14.90
   7   0   3  226.48   11.90
  -7   0  -3  239.08   11.00
  -7   0  -3  206.18   10.70
  -7   0  -3  218.08   11.40
   8   0   3    5.40    5.60
   8   0   3    4.70    4.60
  -8   0  -3    2.50    4.90
  -8   0  -3   -1.10    4.30
  -8   0  -3   -5.10    5.00
   9  -1  -3   43.40    5.80
  -9  -1   3   39.30    6.10
   9  -1  -3   32.70    6.30
  -9  -1   3   35.20    6.10
  -9  -1   3   37.50    4.70
  -9   1   3   34.00    4.70
  -9   1   3   35.40    5.70
  -9   1   3   39.60    6.40
   9   1  -3   35.80    6.20
  -8  -1   3   75.59    7.60
  -8  -1   3   95.49    5.20
  -8  -1   3   93.69    8.10
   8  -1  -3   87.39    8.10
   8  -1  -3   70.19    7.00
  -8   1   3   96.89    5.20
   8   1  -3   81.79    7.30
  -8   1   3   74.69    7.40
  -8   1   3   84.19   10.50
   8   1  -3   89.99    8.00
  -7  -1   3  193.78    9.50
  -7  -1   3  200.78    9.30
  -7  -1   3  205.88    7.00
   7  -1  -3  203.58    9.90
   7   1  -3  216.28   10.30
  -7   1   3  202.38    6.70
  -7   1   3  203.98    9.60
  -7   1   3  211.68    9.40
   7   1  -3  191.58    9.10
  -6  -1   3   32.10    2.60
  -6  -1   3   26.30    4.00
   6  -1  -3   36.40    4.10
   6  -1  -3   27.30    4.50
  -6  -1   3   31.90    4.40
   6   1  -3   29.70    4.30
  -6   1   3   23.80    3.90
  -6   1   3   28.50    4.20
   6   1  -3   35.00    4.60
  -6   1   3   30.50    2.50
   5  -1  -3   34.90    3.60
  -5  -1   3   30.20    3.70
  -5  -1   3   34.90    2.30
  -5  -1   3   32.10    3.50
   5  -1  -3   27.20    3.80
  -5   1   3   33.80    2.00
  -5   1   3   37.70    3.90
   5   1  -3   32.00    2.40
  -5   1   3   30.60    3.50
   5   1  -3   31.70    3.70
   5   1  -3   36.60    4.10
   4  -1  -3   62.29    4.10
   4  -1  -3   70.59    4.40
  -4  -1   3   66.99    4.30
  -4  -1   3   70.19    4.20
  -4  -1   3   64.79    2.50
  -4   1   3   65.89    4.10
  -4   1   3   70.19    4.30
   4   1  -3   64.49    2.60
   4   1  -3   68.69    4.40
   4   1  -3   69.29    4.40
  -3  -1   3  274.97    7.90
   3  -1  -3  268.57    7.80
   3  -1  -3  269.67    7.60
  -3  -1   3  263.57    7.70
  -3  -1   3  276.57    5.60
  -3   1   3  260.17    7.50
   3   1  -3  273.47    7.90
   3   1  -3  272.37    7.90
   3   1  -3  276.57    5.60
  -3   1   3  275.97    7.90
  -2  -1   3    0.80    0.80
   2  -1  -3    1.30    0.40
  -2  -1   3    2.30    0.70
  -2  -1   3    0.90    1.20
   2  -1  -3    2.80    1.10
   2  -1  -3    0.50    0.90
   2   1  -3    1.20    0.60
   2   1  -3    1.00    1.10
   2   1  -3    1.40    1.10
  -2   1   3    1.10    0.90
   1  -1  -3  307.57    6.70
   1  -1  -3  305.47    6.80
   1   1  -3  319.87    7.00
   1   1  -3  307.87    7.40
   1   1  -3  311.77    7.40
   0  -1  -3   29.00    1.90
   0  -1  -3   26.90    2.30
   0  -1  -3   28.20    2.30
   0   1  -3   27.20    2.00
   0   1  -3   29.40    2.20
   0   1   3   27.60    2.30
  -1  -1  -3   16.40    1.90
   1  -1   3   17.80    2.20
   1  -1   3   20.70    1.90
  -1  -1  -3   19.20    2.40
  -1  -1  -3   15.90    2.20
   1   1   3   18.50    2.10
   1   1   3   17.40    2.10
   1   1   3   12.20    1.80
  -1   1  -3   18.10    2.30
  -1   1  -3   18.50    2.00
  -1   1  -3   17.30    1.90
  -2  -1  -3  143.99    5.30
   2  -1   3  149.79    5.70
  -2  -1  -3  150.88    5.40
   2  -1   3  147.79    5.00
  -2  -1  -3  139.99    5.80
   2   1   3  136.79    5.20
  -2   1  -3  146.39    5.00
  -2   1  -3  144.89    5.60
   2   1   3  144.79    5.90
  -2   1  -3  143.09    5.90
   2   1   3  154.28    5.50
  -3  -1  -3   17.20    2.80
   3  -1   3   17.20    2.40
  -3  -1  -3   21.70    2.80
   3  -1   3   11.70    2.00
  -3  -1  -3   15.30    2.70
   3   1   3   11.50    2.00
  -3   1  -3   16.10    2.60
  -3   1  -3   18.30    3.00
  -3   1  -3   17.40    2.70
   3   1   3   14.00    2.40
  -4  -1  -3   -0.40    1.70
   4  -1   3   -1.20    1.80
  -4  -1  -3    1.40    1.80
  -4  -1  -3   -1.80    1.50
   4  -1   3    0.40    1.50
   4   1   3    1.10    1.70
  -4   1  -3    0.50    1.60
   4   1   3    1.70    1.80
  -4   1  -3   -0.70    1.60
  -4   1  -3    2.50    1.60
  -5  -1  -3   47.80    5.10
   5  -1   3   40.50    4.30
   5  -1   3   44.00    5.10
  -5  -1  -3   40.40    5.30
  -5  -1  -3   41.60    5.10
   5   1   3   36.70    4.60
  -5   1  -3   46.20    5.10
   5   1   3   45.00    4.80
  -5   1  -3   45.20    4.80
   6  -1   3   99.99    6.60
  -6  -1  -3   99.99    7.50
  -6   1  -3  108.79    8.10
  -6   1  -3  102.19    7.00
  -6   1  -3   93.69    9.00
   6   1   3  112.09    7.80
  -7  -1  -3  115.09    8.50
  -7  -1  -3  110.79    8.80
   7  -1   3  111.79    7.80
  -7  -1  -3  102.19   12.70
   7  -1   3  123.79    9.40
   7   1   3  119.19    9.20
  -7   1  -3  101.89    8.10
  -7   1  -3  110.79    8.20
  -7   1  -3  148.49   11.80
   7   1   3  108.09    8.30
  -8  -1  -3   25.80    5.70
   8  -1   3   20.90    5.10
  -8  -1  -3   23.30    6.00
   8  -1   3   26.80    6.60
  -8  -1  -3   28.20    5.70
  -8   1  -3   25.10    5.10
  -8   1  -3   34.70    5.70
  -8   1  -3   17.70    5.50
   8   1   3   18.30    5.50
  -9  -2   3    2.80    2.50
  -9  -2   3    1.10    4.40
   9  -2  -3   -0.80    4.50
  -9  -2   3    3.20    4.90
   9  -2  -3   -5.20    3.60
  -9   2   3   -5.40    4.30
  -9   2   3    4.20    2.50
  -9   2   3   -1.70    4.60
   9   2  -3    4.00    5.00
   9   2  -3   -1.40    4.40
   8  -2  -3  339.37   14.00
  -8  -2   3  383.16   14.40
  -8  -2   3  340.67   10.30
   8  -2  -3  320.17   16.50
  -8  -2   3  345.67   13.70
  -8   2   3  353.56   13.70
  -8   2   3  331.97   13.10
   8   2  -3  334.07   13.10
   8   2  -3  345.07   14.10
  -8   2   3  340.27    9.80
  -7  -2   3   13.30    2.30
  -7  -2   3    7.90    2.70
   7  -2  -3    8.70    3.50
  -7  -2   3    7.60    3.30
  -7   2   3   11.40    3.40
  -7   2   3    7.00    1.90
   7   2  -3    9.00    3.50
   7   2  -3    8.30    3.20
  -7   2   3    8.60    3.10
  -6  -2   3   10.70    2.70
   6  -2  -3    8.70    2.50
  -6  -2   3   11.00    1.90
  -6  -2   3    9.00    2.60
   6  -2  -3    8.20    2.90
  -6   2   3   12.30    2.90
   6   2  -3    6.70    2.60
  -6   2   3   13.00    2.00
   6   2  -3   10.10    2.00
   6   2  -3   10.40    2.70
  -6   2   3    8.50    2.70
  -5  -2   3    9.40    2.30
  -5  -2   3    6.00    2.20
   5  -2  -3    5.90    2.00
  -5  -2   3    7.70    1.40
   5  -2  -3    6.80    2.10
  -5   2   3    7.70    1.10
   5   2  -3    8.10    2.20
   5   2  -3    9.30    1.60
  -5   2   3    7.20    2.00
   5   2  -3    8.40    2.30
  -5   2   3    6.20    2.10
  -4  -2   3   92.19    5.00
  -4  -2   3   93.99    3.30
   4  -2  -3   90.89    4.80
   4  -2  -3   93.09    4.80
  -4  -2   3   87.09    4.70
   4   2  -3   89.79    5.00
   4   2  -3   95.99    3.40
   4   2  -3   88.49    5.00
  -4   2   3   91.69    4.80
  -4   2   3   93.79    4.70
   3  -2  -3   86.09    4.20
  -3  -2   3   84.89    4.20
  -3  -2   3   88.29    2.80
   3  -2  -3   88.09    4.10
  -3  -2   3   89.09    4.30
   3   2  -3   86.79    2.90
  -3   2   3   92.19    4.40
   3   2  -3   88.49    4.40
   3   2  -3   86.69    4.30
  -3   2   3   84.79    3.90
   2  -2  -3  234.08    6.80
   2  -2  -3  240.38    4.70
  -2  -2   3  238.48    6.80
  -2  -2   3  245.88    5.60
   2  -2  -3  237.28    6.20
  -2  -2   3  247.28    6.80
   2   2  -3  250.07    5.60
   2   2  -3  245.38    6.90
  -2   2   3  241.48    6.10
   2   2  -3  244.38    6.80
   1  -2  -3   12.30    1.40
   1  -2  -3   13.80    1.50
   1   2  -3   13.60    1.70
   1   2  -3    9.90    1.50
  -1   2   3   15.10    1.60
  -1   2   3   11.70    1.30
   1   2  -3   15.80    1.70
   0  -2  -3   54.59    3.10
   0  -2  -3   54.79    2.90
   0  -2  -3   55.79    2.20
   0   2  -3   55.89    2.60
   0   2  -3   53.89    2.90
   0   2   3   49.99    2.90
   0   2   3   52.89    3.00
   1  -2   3  155.48    4.50
  -1  -2  -3  154.68    5.40
  -1  -2  -3  158.08    5.60
   1  -2   3  159.18    5.50
  -1  -2  -3  154.18    4.70
   1   2   3  155.78    5.30
  -1   2  -3  163.28    4.60
   1   2   3  158.08    4.70
   1   2   3  161.58    5.70
  -1   2  -3  150.18    5.30
  -2  -2  -3   47.70    3.40
  -2  -2  -3   39.40    3.40
   2  -2   3   38.80    2.60
   2  -2   3   40.90    3.30
  -2  -2  -3   44.90    3.00
  -2   2  -3   39.70    3.40
  -2   2  -3   44.90    2.80
   2   2   3   40.80    3.10
  -2   2  -3   40.60    3.20
   2   2   3   39.30    3.50
   2   2   3   42.90    3.10
   3  -2   3  105.29    5.50
  -3  -2  -3  103.49    5.40
  -3  -2  -3  100.29    5.10
   3  -2   3   99.59    4.40
  -3  -2  -3  101.79    5.50
   3   2   3  111.39    5.70
   3   2   3  110.69    5.20
  -3   2  -3  106.49    4.60
  -3   2  -3  105.79    5.40
  -3   2  -3  104.59    5.40
   3   2   3  106.59    5.00
   4  -2   3    3.50    1.60
  -4  -2  -3    0.40    1.80
  -4  -2  -3    2.50    1.90
   4  -2   3    0.60    1.80
  -4  -2  -3    1.40    1.70
   4   2   3    3.30    2.20
  -4   2  -3    0.40    1.80
   4   2   3    2.60    1.90
  -4   2  -3    2.50    1.90
  -4   2  -3    2.60    1.80
   4   2   3    3.60    1.80
   5  -2   3   18.80    3.70
  -5  -2  -3   20.20    3.50
  -5  -2  -3   14.60    3.20
   5  -2   3   22.60    3.50
   5   2   3   17.40    3.30
  -5   2  -3   15.10    3.00
   5   2   3   16.00    3.10
  -5   2  -3   18.00    3.30
  -5   2  -3   18.60    4.20
  -6  -2  -3   87.29    7.20
  -6  -2  -3   96.39   10.80
  -6  -2  -3   76.49   10.90
   6  -2   3   88.19    6.00
   6  -2   3  101.49   11.70
   6   2   3   86.39    6.70
  -6   2  -3   88.99   10.20
   6   2   3   85.29    7.00
  -6   2  -3   90.59    7.30
  -6   2  -3   90.49    6.60
  -7  -2  -3   -1.10    3.90
  -7  -2  -3    5.60    3.80
   7  -2   3    7.60    3.50
   7  -2   3    8.50    4.20
  -7  -2  -3   -5.80    3.40
  -7   2  -3   -2.20    3.20
   7   2   3    5.00    3.90
  -7   2  -3    2.70    3.40
   7   2   3    2.60    3.70
  -8  -2  -3    9.20    4.80
   8  -2   3   31.40    6.40
  -8  -2  -3    9.00    5.30
  -8  -2  -3   24.00    5.70
   8  -2   3   20.20    5.20
  -8   2  -3   12.80    4.90
  -8   2  -3   36.20    6.30
  -8   2  -3   16.30    4.80
   8   2   3   25.30    5.80
   9  -3  -3    6.80    4.00
  -9  -3   3   12.90    5.10
   9  -3  -3   16.70    5.10
  -9  -3   3    7.10    4.60
  -9  -3   3    9.00    3.30
  -9   3   3    3.50    4.50
  -9   3   3   10.30    2.60
  -9   3   3   13.50    2.90
   9   3  -3    4.00    5.10
   9   3  -3   13.30    5.50
  -9   3   3   12.10    4.60
   8  -3  -3   31.20    5.40
   8  -3  -3   30.00    7.00
  -8  -3   3   35.90    4.20
  -8  -3   3   27.10    5.10
  -8  -3   3   32.60    5.10
  -8   3   3   41.70    6.40
   8   3  -3   27.60    4.80
  -8   3   3   30.00    3.60
  -8   3   3   26.40    3.50
  -8   3   3   31.30    4.60
   8   3  -3   24.90    5.00
  -7  -3   3   80.39    4.70
   7  -3  -3   79.79    6.60
  -7  -3   3   79.09    7.20
   7  -3  -3   83.09    6.50
  -7  -3   3   87.59    7.00
  -7   3   3   84.99    6.40
  -7   3   3   87.69    6.70
   7   3  -3   81.89    6.40
  -7   3   3   81.69    4.10
   7   3  -3   78.29    7.10
   7   3  -3   85.59    5.10
  -7   3   3   78.59    4.10
   6  -3  -3  198.58    8.80
  -6  -3   3  187.58    8.60
  -6  -3   3  195.78    6.40
  -6  -3   3  195.68    8.60
   6  -3  -3  191.48    8.00
  -6   3   3  205.68    8.30
  -6   3   3  207.98    8.60
   6   3  -3  194.88    9.10
  -6   3   3  195.18    5.70
   6   3  -3  193.98    8.50
  -6   3   3  197.58    5.70
   6   3  -3  191.18    6.60
   5  -3  -3  188.78    7.70
  -5  -3   3  190.08    7.70
  -5  -3   3  180.48    5.60
   5  -3  -3  183.98    7.20
  -5  -3   3  182.48    7.60
  -5   3   3  175.28    4.70
  -5   3   3  181.38    4.70
  -5   3   3  177.78    7.20
   5   3  -3  188.18    8.00
  -5   3   3  178.48    7.30
   5   3  -3  187.58    5.80
   5   3  -3  178.08    7.50
  -4  -3   3   45.60    4.00
  -4  -3   3   38.40    3.50
   4  -3  -3   42.20    3.50
   4  -3  -3   39.40    3.60
  -4  -3   3   42.20    2.50
  -4   3   3   42.70    3.60
  -4   3   3   39.30    3.30
   4   3  -3   45.30    2.70
   4   3  -3   44.80    3.80
   4   3  -3   39.60    3.70
   3  -3  -3    1.40    1.10
  -3  -3   3    1.30    0.80
  -3  -3   3    0.20    1.30
   3  -3  -3    2.60    1.30
  -3  -3   3    2.80    1.30
   3   3  -3   -0.30    1.20
  -3   3   3    1.20    1.00
  -3   3   3    1.80    1.30
   3   3  -3    1.80    0.90
   3   3  -3    0.00    1.20
   2  -3  -3   57.09    3.30
  -2  -3   3   54.79    2.50
   2  -3  -3   59.69    2.80
   2  -3  -3   54.39    1.90
  -2  -3   3   58.39    3.20
  -2   3   3   58.39    2.70
   2   3  -3   58.19    3.20
  -2   3   3   57.39    1.90
   2   3  -3   58.99    2.60
  -1  -3   3  509.65   10.90
  -1  -3   3  525.75   10.90
   1  -3  -3  511.65   10.40
   1  -3  -3  521.75    9.80
  -1   3   3  526.85   10.50
   1   3  -3  532.25   11.50
   1   3  -3  500.25   10.80
  -1   3   3  525.65    9.70
   1   3  -3  515.65   10.90
   0  -3  -3   49.70    3.10
   0  -3  -3   48.90    2.90
   0  -3  -3   52.39    1.90
   0   3  -3   53.79    3.10
   0   3   3   50.79    2.90
   0   3  -3   51.29    3.00
   0   3   3   48.60    3.00
   1  -3   3  242.88    7.20
  -1  -3  -3  235.48    5.90
  -1  -3  -3  241.78    7.20
  -1  -3  -3  229.68    7.10
   1   3   3  241.68    6.00
  -1   3  -3  236.48    7.10
   1   3   3  235.68    7.20
   1   3   3  234.58    7.00
  -1   3  -3  244.08    5.80
   2  -3   3    6.20    1.20
  -2  -3  -3    2.50    1.40
   2  -3   3    1.90    1.40
  -2  -3  -3    4.30    1.30
  -2  -3  -3    3.00    1.70
  -2   3  -3    5.10    1.50
   2   3   3    4.10    1.60
   2   3   3    2.60    1.30
   2   3   3    5.20    1.30
  -2   3  -3    3.00    1.10
  -3  -3  -3  169.58    6.80
  -3  -3  -3  147.99    6.00
  -3  -3  -3  152.48    6.70
   3  -3   3  167.88    7.10
   3  -3   3  162.28    5.40
  -3   3  -3  166.68    5.50
   3   3   3  162.48    6.30
  -3   3  -3  163.78    6.80
   3   3   3  153.78    6.40
  -3   3  -3  161.58    6.80
   3   3   3  155.48    6.90
  -4  -3  -3   49.70    4.60
   4  -3   3   55.29    3.70
  -4  -3  -3   47.90    4.70
  -4  -3  -3   49.10    4.40
   4  -3   3   61.09    4.80
   4   3   3   63.89    5.10
  -4   3  -3   55.19    4.10
   4   3   3   61.49    4.70
  -4   3  -3   59.59    4.80
  -4   3  -3   53.29    4.60
   4   3   3   55.29    4.50
  -5  -3  -3   99.69    6.20
  -5  -3  -3   93.39    8.10
   5  -3   3   95.59    5.30
  -5  -3  -3   99.39    6.70
   5  -3   3  101.19    6.90
  -5   3  -3   98.99    6.50
   5   3   3   98.69    6.40
   5   3   3  100.79    6.80
  -5   3  -3   99.39    5.70
   5   3   3   95.79    6.40
  -5   3  -3   89.19    7.50
  -6  -3  -3  118.19    8.70
   6  -3   3  141.09    8.80
   6  -3   3  138.99    7.10
  -6  -3  -3  130.89    8.60
  -6  -3  -3  147.49    8.70
   6   3   3  128.89    8.20
  -6   3  -3  137.09    7.30
  -6   3  -3  132.79    8.50
   6   3   3  125.59    8.00
  -6   3  -3  110.19   11.70
  -7  -3  -3  122.49    9.40
  -7  -3  -3  143.69    9.70
   7  -3   3  105.39    9.50
  -7  -3  -3  139.79    9.20
  -7   3  -3  132.79    8.10
  -7   3  -3  126.99   11.00
   7   3   3  120.99    9.10
   7   3   3  130.69    9.00
  -7   3  -3  127.79    8.60
  -8  -3  -3   13.20    5.10
  -8  -3  -3   18.90    5.30
   8  -3   3    8.70    5.50
   8  -3   3    9.10    4.20
  -8  -3  -3   17.80    5.60
   8   3   3   11.50    5.10
  -8   3  -3   12.20    4.70
   8   3   3   19.20    5.80
  -8   3  -3   23.10    5.40
   9  -4  -3  313.67   13.00
  -9  -4   3  293.07   14.40
   9  -4  -3  304.07   15.00
  -9  -4   3  312.77   14.40
  -9  -4   3  313.87   10.70
   9   4  -3  298.97   14.20
  -9   4   3  300.07   13.60
  -9   4   3  293.77    9.40
  -9   4   3  309.87   14.10
  -9   4   3  287.47    9.60
   9   4  -3  314.17   14.50
   8  -4  -3  233.28   11.50
  -8  -4   3  221.08   11.30
   8  -4  -3  213.38   11.40
  -8  -4   3  221.88   11.20
  -8  -4   3  238.78    8.60
   8   4  -3  233.58   12.00
  -8   4   3  217.18    7.30
  -8   4   3  240.48   10.80
   8   4  -3  228.38   11.00
  -8   4   3  244.08   11.40
   8   4  -3  237.58    8.80
  -8   4   3  228.18    7.60
   7  -4  -3  105.49    7.60
  -7  -4   3   72.69   10.10
  -7  -4   3  103.19    7.40
  -7  -4   3  110.89    5.50
   7  -4  -3   97.39    6.50
  -7   4   3  103.39    7.20
  -7   4   3  100.99    4.60
   7   4  -3  104.79    5.80
  -7   4   3  107.29    4.50
   7   4  -3  105.59    7.60
  -7   4   3  113.69    7.10
   7   4  -3  103.29    7.10
  -6  -4   3  190.38    8.80
   6  -4  -3  189.68    8.00
   6  -4  -3  187.78    8.50
  -6  -4   3  195.18    8.80
  -6  -4   3  194.98    6.60
  -6   4   3  189.98    8.40
  -6   4   3  185.38    5.60
   6   4  -3  199.48    9.00
   6   4  -3  194.28    6.80
  -6   4   3  194.48    8.20
  -6   4   3  187.58    5.50
   6   4  -3  181.78    8.40
  -5  -4   3  274.47    7.60
   5  -4  -3  268.47    9.30
   5  -4  -3  269.97    9.00
  -5  -4   3  245.48    9.20
  -5  -4   3  280.97    9.70
  -5   4   3  270.27    6.30
  -5   4   3  264.37    9.10
  -5   4   3  277.87    9.00
  -5   4   3  262.57    6.30
   5   4  -3  268.17    9.50
   5   4  -3  268.07    7.60
   5   4  -3  277.97    9.80
  -4  -4   3  161.58    6.60
   4  -4  -3  157.38    6.20
  -4  -4   3  158.68    6.60
  -4  -4   3  160.28    5.10
   4  -4  -3  150.58    6.10
   4   4  -3  167.78    6.80
  -4   4   3  169.08    6.40
  -4   4   3  155.28    6.10
   4   4  -3  157.88    6.70
   4   4  -3  164.38    5.20
  -4   4   3  161.98    3.90
  -4   4   3  155.08    3.80
  -3  -4   3  119.49    5.20
  -3  -4   3  122.49    4.20
   3  -4  -3  123.49    2.90
   3  -4  -3  119.99    4.70
   3  -4  -3  116.19    4.90
  -3   4   3  116.19    4.50
   3   4  -3  122.49    5.30
   3   4  -3  119.99    4.10
   3   4  -3  117.19    5.20
  -3   4   3  120.59    2.90
  -2  -4   3  543.55   12.60
   2  -4  -3  560.44   11.30
  -2  -4   3  554.14   11.60
   2  -4  -3  547.65   10.50
  -2  -4   3  566.94   12.30
   2   4  -3  558.34   11.60
  -2   4   3  570.54   10.60
  -2   4   3  563.54   11.30
   2   4  -3  554.14   12.30
   2   4  -3  561.04   12.70
  -1  -4   3  123.29    4.40
   1  -4  -3  123.39    4.00
   1  -4  -3  129.29    3.10
   1  -4  -3  129.59    4.80
  -1  -4   3  128.89    4.20
  -1   4   3  128.89    4.10
   1   4  -3  123.59    4.80
   1   4  -3  122.19    4.10
   1   4  -3  124.59    4.40
  -1   4   3  124.49    3.00
   0  -4  -3  747.93   15.40
   0  -4  -3  782.82   15.90
   0   4  -3  754.52   15.70
   0   4   3  735.03   15.70
   0   4  -3  760.02   14.10
   0   4   3  751.92   15.40
  -1  -4  -3  110.69    3.60
  -1  -4  -3  118.69    5.00
  -1  -4  -3  118.49    5.10
   1  -4   3  117.79    5.00
   1   4   3  120.79    3.70
   1   4   3  112.79    4.80
  -1   4  -3  122.19    5.10
  -1   4  -3  115.39    3.40
   1   4   3  119.19    5.00
  -1   4  -3  113.99    4.80
  -2  -4  -3    1.60    1.50
  -2  -4  -3    2.50    1.20
   2  -4   3    1.40    0.90
  -2  -4  -3    2.50    1.60
   2  -4   3    2.70    1.60
   2   4   3    1.70    1.70
  -2   4  -3    3.70    1.00
   2   4   3    1.30    1.10
  -2   4  -3    0.90    1.30
   2   4   3    1.90    1.30
   3  -4   3  266.67    7.10
   3  -4   3  270.47    9.20
  -3  -4  -3  278.37    9.10
  -3  -4  -3  258.87    9.10
  -3  -4  -3  266.67    8.30
   3   4   3  266.47    8.30
  -3   4  -3  270.87    9.20
   3   4   3  273.87    9.40
   3   4   3  271.27    8.90
  -3   4  -3  271.07    7.30
   4  -4   3   31.30    3.00
  -4  -4  -3   31.70    4.30
   4  -4   3   27.50    4.10
  -4  -4  -3   35.00    4.40
  -4  -4  -3   31.10    3.60
  -4   4  -3   28.10    3.40
  -4   4  -3   26.80    4.10
   4   4   3   26.10    4.20
   4   4   3   31.90    4.10
   4   4   3   30.40    3.90
   5  -4   3    5.40    2.10
   5  -4   3    5.20    2.80
  -5  -4  -3    4.60    2.70
  -5  -4  -3    2.10    2.40
  -5  -4  -3    4.60    2.50
   5   4   3    1.60    2.60
  -5   4  -3    4.70    2.20
  -5   4  -3    5.70    2.90
   5   4   3    3.60    2.70
   5   4   3    4.60    2.40
  -6  -4  -3   25.70    4.20
  -6  -4  -3   17.00    4.30
   6  -4   3   20.50    3.30
  -6  -4  -3   22.30    4.00
   6  -4   3   15.60    3.50
   6   4   3   21.40    5.10
  -6   4  -3   17.80    3.50
  -6   4  -3   20.10    4.20
   6   4   3   26.10    4.30
  -7  -4  -3   24.00    4.80
  -7  -4  -3   20.30    4.70
   7  -4   3   21.50    4.70
   7  -4   3   20.20    3.70
  -7  -4  -3   25.60    5.80
  -7   4  -3   17.60    4.10
   7   4   3   22.40    4.80
   7   4   3   17.30    4.20
  -7   4  -3   25.40    4.80
  -7   4  -3   22.90    4.80
  -8  -4  -3    4.00    4.60
  -8  -4  -3    1.90    5.40
   8  -4   3    9.00    5.20
  -8  -4  -3    9.50    5.10
  -8   4  -3    1.00    4.10
   8   4   3    5.70    5.20
  -8   4  -3    4.60    5.40
   8   4   3    9.00    5.50
  -8   4  -3    3.90    4.50
  -9  -5   3   -6.20    4.40
   9  -5  -3   -4.10    3.70
   9  -5  -3   -4.00    4.70
  -9  -5   3    6.80    3.00
  -9  -5   3   -3.00    4.40
   9   5  -3   -2.50    4.60
  -9   5   3    2.10    4.30
  -9   5   3    2.80    4.40
  -9   5   3    2.30    2.40
  -9   5   3    1.10    2.50
   9   5  -3   -1.20    4.60
   8  -5  -3   39.10    5.50
  -8  -5   3   47.00    7.00
  -8  -5   3   53.79    4.80
  -8  -5   3   45.00    6.80
   8  -5  -3   49.10    7.10
   8   5  -3   40.20    6.00
  -8   5   3   51.39    6.90
   8   5  -3   35.80    5.10
  -8   5   3   37.50    3.70
   8   5  -3   36.30    5.70
  -8   5   3   50.29    6.70
  -8   5   3   46.10    4.10
  -7  -5   3  141.19    6.30
   7  -5  -3  156.48    7.80
  -7  -5   3  144.89    8.90
   7  -5  -3  144.99    8.70
  -7   5   3  152.88    8.40
   7   5  -3  147.19    6.80
  -7   5   3  160.28    8.00
   7   5  -3  146.59    9.00
  -7   5   3  136.09    5.30
  -7   5   3  151.28    5.40
   6  -5  -3    2.90    2.10
  -6  -5   3    1.90    2.50
   6  -5  -3   -0.30    2.10
  -6  -5   3    0.50    1.50
  -6  -5   3    1.40    2.40
  -6   5   3    1.90    1.90
  -6   5   3   -0.70    1.10
   6   5  -3   -1.50    2.10
   6   5  -3    0.20    2.10
  -6   5   3    1.30    1.90
   6   5  -3    2.20    1.80
  -6   5   3    2.50    1.20
  -5  -5   3   29.70    4.20
  -5  -5   3   22.30    2.70
   5  -5  -3   19.10    3.10
   5  -5  -3   25.60    3.30
  -5  -5   3   30.60    3.70
   5   5  -3   25.90    3.70
   5   5  -3   26.60    3.10
  -5   5   3   28.30    3.40
  -5   5   3   24.90    1.90
   5   5  -3   24.70    3.80
  -5   5   3   26.30    3.70
  -5   5   3   22.90    2.00
   4  -5  -3   23.90    2.90
  -4  -5   3   32.40    3.60
  -4  -5   3   29.70    3.30
  -4  -5   3   30.60    2.60
   4  -5  -3   24.40    3.10
  -4   5   3   29.30    3.20
   4   5  -3   29.90    2.70
   4   5  -3   27.00    3.40
  -4   5   3   24.30    2.80
  -4   5   3   28.00    1.80
   4   5  -3   32.30    3.60
   3  -5  -3  414.76    9.90
   3  -5  -3  401.46   10.30
  -3  -5   3  385.46   10.70
  -3  -5   3  421.86    9.60
   3  -5  -3  411.26    8.10
  -3  -5   3  403.56   10.60
   3   5  -3  408.16    9.50
   3   5  -3  409.86   10.70
   3   5  -3  409.56   10.90
  -3   5   3  406.86    8.10
  -3   5   3  402.86    9.80
   2  -5  -3  426.36    9.00
   2  -5  -3  443.06    9.30
  -2  -5   3  444.46   10.40
  -2  -5   3  434.46   10.90
  -2  -5   3  439.06   10.00
  -2   5   3  441.06    9.10
   2   5  -3  438.06   10.40
  -2   5   3  449.66    9.30
   2   5  -3  444.96   10.90
   2   5  -3  447.46   10.10
   1  -5  -3   79.39    3.30
  -1  -5   3   81.39    3.70
   1  -5  -3   76.99    3.80
  -1  -5   3   79.79    3.30
   1   5  -3   77.89    3.20
  -1   5   3   80.99    3.40
   1   5  -3   79.79    4.00
   1   5  -3   81.49    3.80
   0  -5   3    0.20    1.20
   0  -5  -3   -1.10    1.00
   0  -5  -3   -0.20    1.30
   0   5   3    1.70    1.30
   0   5   3    1.60    1.20
   0   5  -3    3.00    1.30
   0   5  -3    0.20    0.70
  -1  -5  -3   88.89    4.60
  -1  -5  -3   89.79    3.10
  -1  -5  -3   91.59    4.50
   1   5   3   89.39    3.10
   1   5   3   90.99    4.50
  -1   5  -3   88.59    4.50
   1   5   3   91.99    4.60
  -1   5  -3   86.89    2.70
  -1   5  -3   88.39    4.50
  -2  -5  -3    8.10    2.10
   2  -5   3    7.90    1.10
  -2  -5  -3    7.10    1.90
   2  -5   3    8.20    1.90
  -2  -5  -3    6.40    1.40
   2   5   3    5.20    1.60
  -2   5  -3    6.70    1.70
   2   5   3    4.40    1.80
  -2   5  -3    9.90    1.50
   2   5   3    6.10    1.50
  -2   5  -3    6.50    1.80
  -3  -5  -3  632.84   16.10
  -3  -5  -3  634.04   14.70
  -3  -5  -3  652.43   16.00
   3  -5   3  619.64   13.00
   3  -5   3  661.13   16.50
   3   5   3  631.14   15.80
  -3   5  -3  627.54   13.10
   3   5   3  649.83   14.80
  -3   5  -3  623.94   16.00
   3   5   3  647.74   16.30
   4  -5   3   29.10    2.80
  -4  -5  -3   28.20    3.80
  -4  -5  -3   33.30    4.20
  -4  -5  -3   28.50    4.30
   4  -5   3   26.90    4.00
   4   5   3   34.10    3.80
  -4   5  -3   27.40    3.10
  -4   5  -3   23.10    3.30
   4   5   3   36.80    4.30
  -4   5  -3   29.60    4.00
   4   5   3   37.60    4.60
  -5  -5  -3    6.10    2.90
  -5  -5  -3    0.80    2.50
  -5  -5  -3    1.40    2.40
   5  -5   3    1.40    1.70
   5  -5   3    0.70    2.60
   5   5   3    4.70    4.60
   5   5   3   -2.60    2.50
  -5   5  -3   -0.60    2.70
   5   5   3   -0.80    2.10
  -5   5  -3    5.80    2.00
  -5   5  -3    4.30    2.40
   6  -5   3   12.70    2.60
  -6  -5  -3   13.30    3.10
   6  -5   3    7.10    3.60
  -6  -5  -3   14.80    4.50
  -6  -5  -3    4.10    3.10
   6   5   3    9.80    4.10
   6   5   3   11.80    3.40
  -6   5  -3   15.10    3.00
  -6   5  -3   19.30    5.20
  -6   5  -3   12.50    3.40
   6   5   3   11.40    4.20
  -7  -5  -3   -5.70    3.90
  -7  -5  -3   -2.80    4.00
   7  -5   3   -3.90    4.10
   7  -5   3    0.50    2.90
  -7  -5  -3    1.40    3.90
  -7   5  -3    1.00    3.30
  -7   5  -3   -2.30    3.40
   7   5   3    5.40    4.10
   7   5   3   -6.00    3.60
  -7   5  -3   -0.60    3.60
  -7   5  -3   -0.80    3.90
   8  -5   3   -2.90    5.70
   8  -5   3   12.60    4.10
  -8  -5  -3   14.90    5.40
  -8  -5  -3   -1.50    5.20
  -8  -5  -3    1.00    5.30
   8   5   3   10.70    5.50
  -8   5  -3    5.40    4.50
   8   5   3   -2.60    4.90
  -8   5  -3    9.70    4.80
  -8   5  -3    5.10    4.30
  -8   5  -3   11.50    5.40
  -9  -6   3   55.49    8.90
   9  -6  -3   56.99    9.00
   9  -6  -3   46.70    7.10
  -9  -6   3   67.89    9.80
  -9  -6   3   70.69    9.30
  -9   6   3   56.49    7.30
   9   6  -3   44.20    6.40
  -9   6   3   59.29    5.00
   9   6  -3   55.69    7.40
   9   6  -3   57.89    6.80
  -9   6   3   60.29    5.20
  -9   6   3   71.69    8.60
   8  -6  -3   30.70    4.60
   8  -6  -3   45.80    6.30
  -8  -6   3   32.60    5.40
  -8  -6   3   42.80    4.80
  -8  -6   3   43.60    6.60
  -8   6   3   33.70    5.20
  -8   6   3   39.20    5.40
  -8   6   3   34.10    3.70
   8   6  -3   46.50    7.30
   8   6  -3   47.40    5.50
   8   6  -3   42.00    6.20
  -8   6   3   34.40    3.90
  -7  -6   3   20.30    4.70
  -7  -6   3   17.70    3.30
   7  -6  -3   27.00    4.60
   7  -6  -3   23.50    3.60
  -7  -6   3   29.60    3.90
   7   6  -3   22.50    4.20
   7   6  -3   30.30    5.00
  -7   6   3   25.50    4.00
  -7   6   3   25.10    2.80
  -7   6   3   19.30    3.80
   7   6  -3   26.40    4.20
  -7   6   3   21.20    2.90
  -6  -6   3   -0.90    2.40
   6  -6  -3    3.90    2.00
   6  -6  -3    0.10    2.30
  -6  -6   3    0.10    1.60
   6   6  -3    2.50    2.00
  -6   6   3   -0.50    2.20
   6   6  -3    4.00    2.00
  -6   6   3    2.90    2.40
  -6   6   3    3.80    1.30
  -6   6   3    1.10    1.30
  -5  -6   3    7.30    2.60
   5  -6  -3    6.30    2.30
  -5  -6   3    8.40    2.30
   5  -6  -3    9.30    2.00
  -5  -6   3   10.30    2.10
  -5   6   3    9.20    1.40
   5   6  -3   10.50    2.60
  -5   6   3   10.00    2.40
   5   6  -3   10.30    2.10
   5   6  -3    7.70    2.30
  -5   6   3    9.20    2.10
  -4  -6   3  125.59    6.20
  -4  -6   3  123.79    5.00
   4  -6  -3  128.59    5.60
   4  -6  -3  122.29    5.40
   4   6  -3  134.19    6.30
   4   6  -3  125.89    5.10
  -4   6   3  124.39    3.80
   4   6  -3  129.79    6.10
  -4   6   3  123.79    5.40
  -3  -6   3    3.70    1.80
   3  -6  -3    4.60    1.30
  -3  -6   3    4.30    1.30
   3  -6  -3    4.30    1.50
  -3  -6   3    2.00    1.40
   3  -6  -3    4.40    1.00
  -3   6   3    3.40    1.20
   3   6  -3    5.00    1.70
   3   6  -3    2.90    1.50
   3   6  -3    2.90    1.40
  -3   6   3    5.80    1.10
   2  -6  -3   18.80    1.90
  -2  -6   3   21.30    2.50
   2  -6  -3   19.30    1.90
  -2  -6   3   18.30    2.30
   2   6  -3   20.20    2.40
  -2   6   3   21.60    1.80
  -2   6   3   18.90    1.90
   2   6  -3   21.30    2.70
   2   6  -3   19.40    2.50
   1  -6  -3  122.09    4.40
  -1  -6   3  122.09    4.10
   1  -6  -3  115.99    4.80
  -1  -6   3  111.79    4.60
  -1   6   3  117.39    4.30
   1   6  -3  118.49    5.00
   1   6  -3  120.19    4.80
   1   6  -3  115.09    4.00
   0  -6   3  280.87    8.10
   0  -6  -3  295.87    8.40
   0  -6  -3  286.47    7.90
   0   6  -3  287.27    8.30
   0   6  -3  291.37    8.20
   0   6  -3  274.17    6.20
   0   6   3  294.47    8.10
   0   6   3  281.67    8.20
  -1  -6  -3  413.86    8.60
  -1  -6  -3  429.56   11.20
  -1  -6  -3  415.76   11.00
  -1   6  -3  423.26    8.00
  -1   6  -3  423.56    8.00
   1   6   3  437.56   11.20
  -1   6  -3  431.36   11.20
   1   6   3  414.76   11.00
  -1   6  -3  420.26   11.20
   1   6   3  432.96    8.70
  -2  -6  -3  102.79    5.40
  -2  -6  -3  114.29    5.60
  -2  -6  -3  103.99    4.20
   2   6   3  104.99    5.30
  -2   6  -3  101.79    5.40
   2   6   3  110.59    4.30
   2   6   3  108.39    5.70
  -2   6  -3  105.29    3.10
  -2   6  -3   98.39    5.20
  -3  -6  -3  113.19    6.10
  -3  -6  -3  112.29    6.10
   3  -6   3  110.29    3.70
  -3  -6  -3  109.19    5.10
   3  -6   3  122.29    6.40
   3   6   3  118.29    6.10
  -3   6  -3  117.29    6.20
  -3   6  -3  114.09    3.80
   3   6   3  115.19    5.20
   3   6   3  109.29    6.20
  -3   6  -3  108.49    5.90
  -4  -6  -3   68.29    5.50
  -4  -6  -3   72.19    5.60
   4  -6   3   62.99    5.50
   4  -6   3   67.19    3.40
  -4  -6  -3   67.59    4.60
  -4   6  -3   72.69    3.80
  -4   6  -3   63.89    5.40
   4   6   3   65.39    4.80
   4   6   3   65.69    5.60
   4   6   3   73.79    5.50
  -4   6  -3   79.19    5.70
  -5  -6  -3  225.98   10.00
   5  -6   3  207.68    9.90
  -5  -6  -3  222.48    9.70
  -5  -6  -3  208.08    8.90
   5  -6   3  209.98    7.00
  -5   6  -3  198.98    9.20
  -5   6  -3  201.68    7.10
   5   6   3  204.38    9.70
  -5   6  -3  216.68    9.50
   5   6   3  213.58    9.00
   5   6   3  219.18    9.90
  -5   6  -3  213.58    9.80
  -6  -6  -3   26.20    4.40
  -6  -6  -3   18.70    3.70
   6  -6   3   27.00    4.00
   6  -6   3   21.70    4.20
  -6  -6  -3   21.70    4.60
   6   6   3   18.00    4.00
   6   6   3   26.40    4.80
  -6   6  -3   23.20    4.30
  -6   6  -3   21.80    4.20
   6   6   3   39.50    6.40
  -6   6  -3   33.40    4.60
  -7  -6  -3    6.80    3.70
   7  -6   3    2.30    2.80
  -7  -6  -3    4.70    4.60
   7  -6   3    1.30    4.00
   7   6   3    4.70    5.30
  -7   6  -3    3.30    3.90
   7   6   3   -5.90    3.70
  -7   6  -3    2.80    3.60
  -7   6  -3    9.00    4.20
  -7   6  -3    6.20    3.20
  -9  -7   3   13.70    5.50
  -9  -7   3   10.00    5.00
   9  -7  -3   -0.40    5.30
  -9  -7   3   -0.20    3.30
   9  -7  -3    2.50    3.80
  -9   7   3   -1.70    4.60
   9   7  -3    5.60    5.50
  -9   7   3    3.50    2.60
   9   7  -3   15.60    5.10
   9   7  -3    0.90    3.70
  -9   7   3   12.60    4.60
  -9   7   3    6.50    2.80
  -8  -7   3    0.70    3.50
   8  -7  -3    5.20    3.90
  -8  -7   3   -2.50    2.50
  -8  -7   3   -3.40    4.00
   8  -7  -3    1.40    3.10
  -8   7   3    2.70    3.60
  -8   7   3    1.00    2.10
   8   7  -3    2.30    2.70
   8   7  -3   -0.30    3.50
  -8   7   3    0.30    1.90
   8   7  -3    4.60    4.50
  -8   7   3    8.20    3.60
   7  -7  -3    3.50    3.40
  -7  -7   3    2.30    4.20
  -7  -7   3    1.10    2.30
  -7  -7   3    1.30    2.70
   7  -7  -3    8.30    2.80
   7   7  -3    3.80    2.50
   7   7  -3    3.80    3.00
  -7   7   3    2.60    1.60
  -7   7   3    4.80    1.70
  -7   7   3    1.50    2.60
  -7   7   3   -3.20    4.50
  -6  -7   3  174.08    8.80
  -6  -7   3  170.78   10.20
  -6  -7   3  181.48    7.00
   6  -7  -3  166.58    8.40
   6  -7  -3  163.88    7.40
   6   7  -3  170.28    8.50
  -6   7   3  169.78    5.50
  -6   7   3  169.08    8.10
   6   7  -3  165.78    8.30
   6   7  -3  173.28    7.50
  -6   7   3  171.38    5.60
  -6   7   3  167.68    7.70
  -5  -7   3   35.20    3.40
   5  -7  -3   41.50    3.80
   5  -7  -3   41.00    4.20
  -5  -7   3   32.40    4.00
  -5  -7   3   44.20    4.50
   5   7  -3   31.00    4.00
   5   7  -3   30.50    4.20
  -5   7   3   27.80    3.60
  -5   7   3   36.90    2.50
   5   7  -3   35.90    3.70
   4  -7  -3    3.90    1.70
   4  -7  -3    4.00    1.70
  -4  -7   3    2.60    1.40
  -4  -7   3    2.70    1.80
  -4  -7   3    3.90    1.90
  -4   7   3    2.60    1.60
   4   7  -3    6.20    2.10
   4   7  -3    2.10    1.60
   4   7  -3    4.90    1.70
  -4   7   3    4.20    1.10
   3  -7  -3  202.08    6.30
  -3  -7   3  195.48    6.50
  -3  -7   3  193.88    7.10
   3  -7  -3  193.48    5.30
   3  -7  -3  187.18    6.40
  -3  -7   3  193.78    7.00
  -3   7   3  191.38    6.00
   3   7  -3  191.38    6.90
   3   7  -3  189.38    7.20
  -3   7   3  195.68    5.40
   3   7  -3  195.28    6.40
  -2  -7   3  257.37    7.40
  -2  -7   3  253.37    7.40
   2  -7  -3  245.28    6.50
   2  -7  -3  258.07    6.20
   2  -7  -3  249.48    7.50
   2   7  -3  249.88    7.90
  -2   7   3  253.37    6.70
   2   7  -3  242.68    7.20
  -2   7   3  239.18    6.00
   2   7  -3  256.47    7.50
   1  -7  -3  410.96    9.80
  -1  -7   3  408.66   10.40
   1  -7  -3  414.26   10.40
  -1  -7   3  405.66    9.20
   1   7  -3  405.86    9.30
  -1   7   3  423.16   10.00
   1   7  -3  414.66   10.50
   1   7  -3  412.76   10.80
   0  -7  -3 1301.97   25.10
   0  -7  -3 1261.07   24.60
   0  -7   3 1249.68   24.90
   0   7  -3 1249.88   25.20
   0   7   3 1283.57   24.70
   0   7  -3 1213.28   22.00
   0   7  -3 1233.88   24.80
   0   7   3 1251.47   24.90
  -1  -7  -3  311.27    6.70
  -1  -7  -3  332.57    9.60
  -1  -7  -3  301.77    9.20
   1   7   3  299.67    9.10
   1   7   3  318.77    9.40
   1   7   3  317.57    6.70
  -1   7  -3  297.97    9.30
  -1   7  -3  313.37    9.40
  -2  -7  -3  974.60   21.70
  -2  -7  -3  991.40   21.70
   2  -7   3  997.20   21.90
  -2  -7  -3  988.40   19.10
  -2   7  -3  991.00   21.60
   2   7   3 1018.70   19.20
   2   7   3  965.10   21.50
   2   7   3  992.90   21.80
  -2   7  -3  949.80   21.60
   3  -7   3   98.19    3.10
  -3  -7  -3   97.19    5.80
   3  -7   3  102.89    6.20
  -3  -7  -3   97.19    5.90
  -3  -7  -3   89.69    4.50
   3   7   3  100.99    6.20
   3   7   3   99.99    4.80
  -3   7  -3  100.39    5.80
   3   7   3  103.69    5.80
  -3   7  -3   93.59    5.70
  -3   7  -3   96.59    3.30
   4  -7   3  114.89    4.20
  -4  -7  -3  120.79    6.00
  -4  -7  -3  114.69    6.80
  -4  -7  -3  119.39    6.90
   4  -7   3  121.29    7.30
  -4   7  -3  117.39    7.20
  -4   7  -3  124.39    7.10
  -4   7  -3  119.39    4.60
   4   7   3  118.09    6.70
   4   7   3  111.39    5.90
   4   7   3  123.29    7.20
  -5  -7  -3   54.39    6.00
  -5  -7  -3   44.20    5.10
   5  -7   3   52.09    3.50
  -5  -7  -3   55.19    6.20
   5  -7   3   53.89    6.10
  -5   7  -3   48.80    4.00
   5   7   3   54.79    5.80
   5   7   3   53.39    5.10
   5   7   3   51.39    6.00
  -5   7  -3   43.40    5.30
  -5   7  -3   42.10    5.40
   6  -7   3   98.49    8.30
  -6  -7  -3   94.49    7.60
   6  -7   3   83.69    5.00
  -6  -7  -3   79.39    7.90
  -6  -7  -3   76.79    6.80
   6   7   3   74.29    8.20
   6   7   3   88.59    7.70
  -6   7  -3   73.99    8.80
   6   7   3   87.49    6.70
  -6   7  -3   86.09    7.60
  -6   7  -3   76.09    7.10
  -6   7  -3   88.89    5.50
  -7  -7  -3   11.00    4.30
   7  -7   3   21.40    3.10
   7  -7   3   27.90    5.80
  -7  -7  -3   13.90    5.10
  -7  -7  -3   10.10    4.60
  -7   7  -3   14.60    4.60
   7   7   3   11.10    4.80
   7   7   3    6.60    4.10
  -7   7  -3   18.50    5.20
  -7   7  -3   17.60    3.70
  -7   7  -3   19.80    4.10
   7   7   3   30.80    5.90
  -9  -8   3   20.40    6.00
  -9  -8   3   20.30    4.10
   9  -8  -3    7.30    5.40
   9  -8  -3   11.80    4.10
  -9  -8   3   23.30    5.80
  -9   8   3    6.50    2.80
   9   8  -3   23.60    5.80
   9   8  -3    5.10    5.30
  -9   8   3    4.50    4.40
  -9   8   3    2.70    5.00
  -9   8   3    9.70    3.00
   9   8  -3   12.10    4.30
   8  -8  -3    4.60    4.20
   8  -8  -3    2.50    2.90
  -8  -8   3   14.60    5.90
  -8  -8   3    2.90    2.90
  -8  -8   3    5.40    4.40
  -8   8   3   -3.40    3.60
   8   8  -3    0.60    3.00
   8   8  -3    7.70    4.30
  -8   8   3    6.80    3.60
  -8   8   3    1.30    2.20
   8   8  -3  -12.30    6.20
  -8   8   3    6.30    2.10
  -7  -8   3  111.59    8.60
   7  -8  -3  130.79    7.10
   7  -8  -3  131.49    8.40
  -7  -8   3  124.69    8.30
  -7  -8   3  128.49    6.70
   7   8  -3  124.09    9.80
  -7   8   3  136.59    7.60
  -7   8   3  130.59    5.30
   7   8  -3  123.39    7.10
   7   8  -3  145.49    9.10
  -7   8   3  135.49    5.50
   6  -8  -3  147.59    7.90
  -6  -8   3  152.48    6.80
  -6  -8   3  160.38    8.40
   6  -8  -3  156.48    7.10
  -6  -8   3  156.88    8.50
   6   8  -3  150.38    8.20
  -6   8   3  150.38    5.50
   6   8  -3  152.58    8.20
   6   8  -3  161.88    7.40
  -6   8   3  150.98    5.40
  -6   8   3  144.09    7.50
  -5  -8   3    3.60    2.30
  -5  -8   3    2.50    1.90
   5  -8  -3    3.30    2.00
  -5  -8   3    6.30    2.30
   5  -8  -3    3.90    1.70
   5   8  -3    0.80    2.00
  -5   8   3    5.30    2.00
  -5   8   3    5.90    1.30
   5   8  -3    1.90    2.10
   5   8  -3    6.10    2.30
  -4  -8   3  227.08    8.50
   4  -8  -3  217.48    6.20
  -4  -8   3  223.08    7.40
   4  -8  -3  223.18    7.60
   4  -8  -3  218.98    7.40
  -4  -8   3  223.78    8.40
   4   8  -3  221.88    8.30
  -4   8   3  218.68    7.40
   4   8  -3  216.68    7.50
   4   8  -3  226.38    8.50
  -4   8   3  226.18    6.30
   3  -8  -3   30.00    2.90
  -3  -8   3   28.70    2.90
  -3  -8   3   27.10    3.10
   3  -8  -3   32.20    2.90
  -3  -8   3   29.50    3.50
   3  -8  -3   30.90    2.40
   3   8  -3   33.60    3.40
   3   8  -3   32.70    3.10
   3   8  -3   28.90    3.30
  -3   8   3   30.10    2.60
  -3   8   3   31.40    2.50
  -2  -8   3  917.31   19.40
   2  -8  -3  926.01   18.30
   2  -8  -3  915.31   19.20
   2  -8  -3  970.30   17.50
  -2  -8   3  947.11   19.10
   2   8  -3  935.71   20.00
   2   8  -3  925.51   19.50
  -2   8   3  913.11   17.40
  -2   8   3  941.81   18.40
   2   8  -3  891.61   18.90
  -1  -8   3    1.90    1.10
  -1  -8   3   -0.70    1.10
   1  -8  -3    2.10    1.20
   1  -8  -3    2.20    1.20
   1   8  -3    0.90    0.90
   1   8  -3    2.90    1.60
  -1   8   3    1.40    1.20
   1   8  -3   -1.30    1.20
   0  -8  -3   15.50    2.60
   0  -8   3   15.20    1.50
   0  -8   3   12.60    2.30
   0  -8  -3   17.00    2.70
   0   8  -3   16.20    2.60
   0   8   3   15.40    2.50
   0   8  -3   12.40    2.30
   0   8   3   11.70    2.10
   0   8  -3   13.10    1.50
  -1  -8  -3  109.59    3.20
   1  -8   3  110.59    5.40
  -1  -8  -3  113.89    5.60
  -1  -8  -3  115.39    5.50
   1   8   3  108.79    3.20
   1   8   3  104.59    5.30
  -1   8  -3  107.69    5.40
   1   8   3  113.89    5.50
  -1   8  -3  108.99    5.50
  -2  -8  -3  118.79    4.40
  -2  -8  -3  123.39    6.20
   2  -8   3  120.29    6.20
  -2  -8  -3  123.19    6.10
   2   8   3  127.99    6.40
   2   8   3  113.59    5.70
  -2   8  -3  112.89    5.80
   2   8   3  119.29    4.40
  -2   8  -3  118.69    6.10
   3  -8   3    1.60    2.10
  -3  -8  -3    2.30    1.90
  -3  -8  -3    0.80    1.40
  -3  -8  -3    0.70    2.10
   3   8   3    1.70    1.40
  -3   8  -3    0.80    1.90
   3   8   3   -0.70    1.60
  -3   8  -3    1.10    0.70
  -3   8  -3   -0.40    1.60
   3   8   3    1.30    2.10
  -4  -8  -3   11.00    3.10
   4  -8   3    5.00    2.70
   4  -8   3    8.00    1.30
  -4  -8  -3    8.60    2.20
   4   8   3    8.30    2.80
  -4   8  -3    7.30    2.90
  -4   8  -3    4.30    1.30
  -4   8  -3    4.20    2.30
   4   8   3    5.60    2.40
   5  -8   3  178.38    5.80
  -5  -8  -3  179.48    8.30
  -5  -8  -3  186.98    9.40
   5  -8   3  187.78   12.80
   5   8   3  163.18   14.30
   5   8   3  184.78    8.20
  -5   8  -3  170.58    8.60
  -5   8  -3  182.88    9.10
  -5   8  -3  183.88    9.80
   5   8   3  187.58    9.50
  -5   8  -3  182.18    6.10
  -6  -8  -3    5.50    3.80
  -6  -8  -3   -3.80    3.50
  -6  -8  -3    1.00    3.10
   6  -8   3   -4.40    3.40
   6  -8   3    0.00    2.00
  -6   8  -3    1.60    2.20
  -6   8  -3    2.40    3.30
   6   8   3    5.00    3.60
  -6   8  -3   -0.80    3.20
   6   8   3   -0.90    4.00
   6   8   3    0.10    3.00
  -6   8  -3    1.50    2.90
   7  -8   3   24.00    3.40
  -7  -8  -3   35.60    5.60
  -7  -8  -3   23.70    5.50
  -7  -8  -3   20.50    5.10
   7  -8   3   24.40    5.70
  -7   8  -3   16.20    4.50
  -7   8  -3   23.00    4.90
   7   8   3   26.90    5.40
  -7   8  -3   28.60    4.00
  -7   8  -3   28.20    5.60
   7   8   3   17.70    5.00
   7   8   3   30.80    5.90
   9  -9  -3   -0.10    3.70
   9  -9  -3    0.60    5.20
  -9  -9   3    8.00    4.00
  -9  -9   3   -1.00    5.70
  -9  -9   3    4.10    5.50
   9   9  -3    3.60    5.30
   9   9  -3    0.80    4.90
  -9   9   3    6.70    5.10
   9   9  -3    5.00    4.90
  -9   9   3    4.70    2.80
  -8  -9   3   23.50    5.40
  -8  -9   3   25.00    4.10
  -8  -9   3    9.30    6.10
   8  -9  -3   25.80    4.10
   8  -9  -3   21.90    5.10
   8   9  -3   18.80    4.80
  -8   9   3   28.10    4.00
  -8   9   3   12.00    4.40
   8   9  -3   18.40    4.70
   8   9  -3   22.70    4.30
  -8   9   3   25.80    3.90
  -7  -9   3    1.50    3.60
   7  -9  -3   -3.50    2.90
  -7  -9   3    2.40    2.40
   7  -9  -3   -2.80    2.30
  -7  -9   3    3.50    3.20
  -7   9   3    0.10    1.70
   7   9  -3    3.80    3.00
   7   9  -3    1.60    2.80
   7   9  -3   -0.30    3.30
  -7   9   3    3.40    3.50
  -7   9   3    2.60    1.90
   6  -9  -3  144.19    8.00
   6  -9  -3  149.99    7.00
  -6  -9   3  150.68    8.60
  -6  -9   3  161.08    8.40
  -6  -9   3  155.48    7.10
   6   9  -3  151.58    8.60
  -6   9   3  156.58    7.80
  -6   9   3  156.18    5.80
   6   9  -3  149.19    8.10
   6   9  -3  159.08    7.50
  -5  -9   3   61.99    5.10
   5  -9  -3   62.09    5.00
  -5  -9   3   58.39    5.50
   5  -9  -3   66.39    4.50
  -5  -9   3   68.19    4.60
   5   9  -3   62.89    4.80
   5   9  -3   61.29    5.20
  -5   9   3   70.69    4.80
   5   9  -3   59.09    5.30
  -5   9   3   57.79    3.50
  -4  -9   3   -0.10    1.60
  -4  -9   3   -1.00    1.30
  -4  -9   3    2.10    1.90
   4  -9  -3    0.30    1.50
   4  -9  -3    0.90    1.50
   4  -9  -3    2.70    1.40
   4   9  -3    2.90    1.80
  -4   9   3    1.70    1.50
   4   9  -3    2.10    1.70
  -4   9   3    1.60    1.10
   4   9  -3    2.00    1.60
  -3  -9   3  156.88    6.20
  -3  -9   3  157.18    6.70
   3  -9  -3  151.88    5.80
   3  -9  -3  160.68    5.60
   3  -9  -3  153.68    5.30
  -3  -9   3  150.88    6.30
   3   9  -3  156.98    6.30
  -3   9   3  152.28    5.40
   3   9  -3  150.88    6.70
  -3   9   3  159.98    5.40
   3   9  -3  160.18    6.50
   2  -9  -3  185.08    6.10
  -2  -9   3  188.98    6.80
   2  -9  -3  183.68    6.60
  -2  -9   3  194.58    6.50
   2  -9  -3  190.88    5.20
   2   9  -3  191.28    6.90
  -2   9   3  183.28    5.10
  -2   9   3  185.48    6.10
   2   9  -3  188.08    7.00
   2   9  -3  192.28    6.60
  -1  -9   3    0.20    1.10
  -1  -9   3    0.30    1.10
   1  -9  -3    0.60    1.20
   1  -9  -3   -1.40    1.30
   1   9  -3   -0.50    1.10
   1   9  -3    1.50    1.50
   1   9  -3    0.10    1.10
  -1   9   3    0.10    1.20
   0  -9   3    4.60    1.60
   0  -9  -3    4.60    1.90
   0  -9   3    5.00    1.00
   0  -9  -3    6.80    1.80
   0   9  -3    5.10    1.80
   0   9   3    2.80    1.50
   0   9  -3    4.70    0.90
   0   9  -3    3.80    1.40
   0   9   3    3.50    1.50
  -1  -9  -3    9.00    1.30
  -1  -9  -3    4.80    1.70
  -1  -9  -3    6.00    2.00
   1  -9   3   10.70    2.40
  -1   9  -3    9.00    2.20
   1   9   3    7.70    2.10
   1   9   3    5.90    2.00
  -1   9  -3    5.60    2.00
   1   9   3    6.60    1.00
  -2  -9  -3   12.00    2.70
  -2  -9  -3   11.70    2.40
  -2  -9  -3   12.00    1.80
   2  -9   3   11.50    2.60
  -2   9  -3    8.90    2.10
   2   9   3   13.00    2.10
   2   9   3   10.80    2.20
  -2   9  -3   12.30    2.40
   2   9   3    9.90    2.40
  -3  -9  -3  235.08    7.40
   3  -9   3  238.48    9.60
  -3  -9  -3  219.68    9.20
  -3  -9  -3  245.48    9.50
   3   9   3  241.88    9.60
   3   9   3  233.88    7.40
  -3   9  -3  241.48    9.20
   3   9   3  222.78    9.00
  -3   9  -3  240.08    9.40
   4  -9   3   20.60    3.60
   4  -9   3   32.90    1.90
  -4  -9  -3   28.30    3.70
  -4  -9  -3   45.70    5.30
  -4  -9  -3   33.30    5.10
   4   9   3   38.10    4.80
  -4   9  -3   24.30    3.70
   4   9   3   36.30    5.30
  -4   9  -3   35.20    4.90
   4   9   3   31.20    4.00
  -4   9  -3   32.10    2.10
   5  -9   3  227.78   11.50
   5  -9   3  221.88    6.30
  -5  -9  -3  233.58   10.90
  -5  -9  -3  229.88    9.30
  -5  -9  -3  211.88   16.20
  -5   9  -3  233.98   11.00
   5   9   3  221.38   13.10
   5   9   3  238.88    9.40
  -5   9  -3  236.48    6.50
   5   9   3  225.18   10.50
  -5   9  -3  237.68   10.30
   6  -9   3    2.20    1.80
   6  -9   3    3.50    3.90
  -6  -9  -3    4.70    3.50
  -6  -9  -3   -0.20    3.40
  -6  -9  -3    1.70    3.90
   6   9   3    4.80    3.10
  -6   9  -3    1.00    2.10
   6   9   3   11.80    3.90
   6   9   3    0.40    3.60
  -6   9  -3   -4.10    3.30
  -6   9  -3    8.20    5.00
  -6   9  -3   -2.90    3.00
   7  -9   3   -4.20    4.90
  -7  -9  -3    4.10    4.60
   7  -9   3   -3.00    2.50
  -7  -9  -3   13.40    4.90
  -7  -9  -3   -0.20    4.10
  -7   9  -3    1.20    5.30
   7   9   3    1.10    4.70
  -7   9  -3   -0.50    2.90
   7   9   3    7.60    4.10
   7   9   3   -9.90    4.60
  -7   9  -3    2.10    3.80
  -7   9  -3   -7.30    3.80
   9 -10  -3   -0.60    5.80
   9 -10  -3    1.50    3.90
  -9 -10   3   -3.50    5.20
  -9 -10   3   -1.00    5.60
  -9 -10   3   11.50    3.90
   9  10  -3   -5.50    5.40
   9  10  -3    1.00    4.40
  -9  10   3    4.60    3.10
   9  10  -3   10.30    5.90
  -9  10   3    8.90    3.00
  -9  10   3   18.10    5.50
   8 -10  -3   24.20    5.70
  -8 -10   3   15.30    3.90
  -8 -10   3    9.70    4.70
   8 -10  -3   19.70    3.70
  -8 -10   3   14.00    4.40
   8  10  -3   16.20    4.10
  -8  10   3   19.30    5.90
   8  10  -3   17.00    4.80
   8  10  -3   17.70    5.00
  -8  10   3   21.90    3.00
  -8  10   3   13.60    2.70
  -7 -10   3   -3.20    2.40
  -7 -10   3    0.50    3.50
   7 -10  -3   -1.30    2.60
  -7 -10   3   -5.40    2.90
   7  10  -3   -1.80    3.20
  -7  10   3    0.60    1.90
  -7  10   3   -1.00    1.80
  -7  10   3   -0.80    2.90
   7  10  -3   -0.80    3.00
   7  10  -3    4.40    3.00
  -6 -10   3  109.29    6.30
   6 -10  -3  106.99    5.90
   6 -10  -3  115.49    7.20
  -6 -10   3  112.89    7.30
  -6 -10   3   97.79    7.40
   6  10  -3  115.59    7.40
  -6  10   3  117.99    5.20
   6  10  -3  112.29    8.60
  -6  10   3  104.69    7.80
   6  10  -3  119.99    7.10
  -5 -10   3   11.10    3.10
  -5 -10   3   10.60    2.80
   5 -10  -3   10.60    2.10
   5 -10  -3   11.50    2.50
  -5 -10   3    7.80    2.40
  -5  10   3   10.40    2.00
  -5  10   3   12.40    2.70
   5  10  -3    8.80    2.70
   5  10  -3   10.10    2.60
   5  10  -3    8.20    2.70
   4 -10  -3  161.18    6.60
   4 -10  -3  151.08    5.50
  -4 -10   3  146.59    7.10
   4 -10  -3  145.49    6.10
  -4 -10   3  161.58    6.70
  -4 -10   3  155.68    7.20
   4  10  -3  151.78    7.30
  -4  10   3  152.98    6.20
   4  10  -3  162.58    6.90
  -4  10   3  158.68    5.70
   4  10  -3  155.98    7.20
  -3 -10   3   21.90    3.20
  -3 -10   3   18.60    2.90
   3 -10  -3   16.80    2.50
   3 -10  -3   13.90    2.10
  -3 -10   3   11.80    2.40
   3 -10  -3   17.70    2.80
   3  10  -3   10.70    2.30
   3  10  -3   15.00    2.30
  -3  10   3   16.00    2.50
  -3  10   3   15.70    2.30
   3  10  -3   15.60    2.50
   2 -10  -3  533.15   12.80
   2 -10  -3  552.24   13.40
  -2 -10   3  546.35   13.00
   2 -10  -3  561.14   11.50
  -2 -10   3  554.24   13.80
   2  10  -3  574.24   14.20
  -2  10   3  537.15   12.90
   2  10  -3  551.44   13.10
  -2  10   3  556.34   11.50
   2  10  -3  558.84   14.00
   1 -10  -3  100.29    5.00
   1 -10  -3  104.29    5.20
  -1 -10   3  107.49    4.30
  -1 -10   3  109.19    5.30
   1  10  -3  103.39    5.30
   1  10  -3  104.09    4.20
  -1  10   3  104.49    5.00
  -1  10   3  108.89    5.20
   0 -10  -3   40.80    3.70
   0 -10   3   36.70    2.00
   0 -10   3   37.20    3.60
   0 -10  -3   39.30    3.50
   0  10   3   37.00    3.50
   0  10  -3   36.90    2.10
   0  10   3   34.30    3.40
   0  10  -3   38.30    3.80
   0  10  -3   39.10    3.50
  -1 -10  -3    9.50    1.20
  -1 -10  -3   10.70    2.50
   1 -10   3    9.40    2.20
  -1 -10  -3   10.20    2.40
   1  10   3   10.00    2.20
   1  10   3    9.90    2.20
   1  10   3   10.00    1.50
  -1  10  -3    6.40    2.20
  -1  10  -3    8.00    2.00
  -2 -10  -3    9.10    1.60
   2 -10   3    6.40    2.10
  -2 -10  -3   10.10    2.50
  -2 -10  -3    6.50    2.20
   2  10   3    9.10    1.50
   2  10   3    6.00    2.20
   2  10   3   12.60    2.90
  -2  10  -3    7.00    2.10
  -2  10  -3    9.40    2.10
  -3 -10  -3    7.60    2.50
  -3 -10  -3    7.20    2.50
  -3 -10  -3    4.70    1.80
   3 -10   3    3.60    2.20
  -3  10  -3    6.10    2.30
   3  10   3    6.10    1.80
   3  10   3    6.80    2.60
   3  10   3    3.30    2.00
  -3  10  -3    7.00    2.40
  -4 -10  -3  851.41   22.10
   4 -10   3  878.51   22.60
  -4 -10  -3  859.41   19.60
  -4 -10  -3  887.41   22.30
   4  10   3  866.41   22.20
   4  10   3  847.02   22.20
  -4  10  -3  839.52   22.10
  -4  10  -3  874.91   21.80
   4  10   3  866.01   19.60
  -5 -10  -3    4.10    2.60
  -5 -10  -3    3.00    3.30
  -5 -10  -3   -2.00    2.70
   5 -10   3    1.60    1.10
   5 -10   3    4.20    3.20
   5  10   3   -4.10    2.40
  -5  10  -3   -0.40    2.70
   5  10   3    3.70    3.00
   5  10   3    0.80    3.30
  -5  10  -3    4.00    1.40
  -5  10  -3   -1.10    2.80
   6 -10   3   65.59    3.80
   6 -10   3   59.79    8.40
  -6 -10  -3   71.09    6.70
  -6 -10  -3   64.49    8.30
  -6 -10  -3   69.49    8.30
  -6  10  -3   74.19    7.20
  -6  10  -3   82.79    4.30
   6  10   3   69.39    6.90
   6  10   3   80.89    8.40
  -6  10  -3   62.79    7.00
   6  10   3   92.79   12.60
  -6  10  -3   62.49   10.20
   7 -10   3    0.80    2.40
  -7 -10  -3    4.70    5.00
  -7 -10  -3    3.30    4.40
  -7 -10  -3   -5.80    4.80
   7 -10   3   -6.60    5.00
  -7  10  -3    2.20    2.70
  -7  10  -3   -0.60    4.00
   7  10   3   -4.20    3.90
  -7  10  -3   -2.10    4.00
   7  10   3    2.80    5.20
   7  10   3    9.80    5.30
  -7  10  -3    0.90    4.00
   8 -11  -3    7.30    3.50
   8 -11  -3    8.70    4.60
  -8 -11   3   11.10    5.20
  -8 -11   3    6.50    4.90
   8  11  -3    0.40    4.90
  -8  11   3   14.30    2.70
  -8  11   3    9.60    6.70
  -8  11   3   10.50    2.60
   8  11  -3    8.00    4.00
   8  11  -3   -2.10    4.40
  -7 -11   3   65.49    7.90
  -7 -11   3   61.79    6.10
   7 -11  -3   77.69   10.10
  -7 -11   3   65.79    7.30
   7 -11  -3   50.09    5.70
   7  11  -3   67.79    7.70
   7  11  -3   63.89    6.80
   7  11  -3   71.19    7.10
  -7  11   3   51.99    6.40
  -7  11   3   63.19    4.40
  -6 -11   3    0.10    2.20
   6 -11  -3    3.10    2.10
  -6 -11   3    0.90    3.10
   6 -11  -3    7.20    3.00
  -6 -11   3    5.50    2.90
   6  11  -3   -2.00    3.20
   6  11  -3    2.90    2.70
   6  11  -3   -1.60    2.60
  -6  11   3    1.10    1.70
  -5 -11   3   79.79    6.20
   5 -11  -3   70.99    4.60
  -5 -11   3   66.39    5.20
  -5 -11   3   67.69    6.80
   5 -11  -3   75.19    5.80
  -5  11   3   76.79    4.30
  -5  11   3   73.69    5.20
   5  11  -3   64.99    5.70
   5  11  -3   65.79    5.40
   4 -11  -3   53.39    4.40
   4 -11  -3   54.39    3.60
  -4 -11   3   52.39    5.00
  -4 -11   3   54.39    4.40
  -4 -11   3   50.49    4.50
   4 -11  -3   46.90    3.70
   4  11  -3   55.99    4.50
   4  11  -3   47.40    4.70
  -4  11   3   53.19    3.70
   4  11  -3   50.79    4.70
  -4  11   3   49.80    3.90
  -3 -11   3   49.99    4.20
  -3 -11   3   48.00    3.90
   3 -11  -3   44.30    3.60
  -3 -11   3   48.10    4.20
   3 -11  -3   47.50    3.40
   3 -11  -3   42.90    3.70
  -3  11   3   46.00    3.50
   3  11  -3   45.60    4.10
   3  11  -3   45.90    4.30
  -3  11   3   45.50    3.30
   3  11  -3   46.20    4.10
  -2 -11   3   95.29    5.10
   2 -11  -3  103.49    4.90
   2 -11  -3   93.19    4.80
   2 -11  -3   94.19    3.80
  -2 -11   3   90.79    4.80
   2  11  -3   99.49    5.40
  -2  11   3   91.29    3.60
  -2  11   3   91.89    4.70
   2  11  -3   94.39    4.80
   2  11  -3   97.79    5.60
  -1 -11   3  109.79    4.40
   1 -11  -3  110.69    5.40
   1 -11  -3  110.49    5.40
  -1 -11   3  105.69    5.50
   1  11  -3  113.79    4.50
  -1  11   3  110.69    5.40
  -1  11   3  108.29    5.40
   1  11  -3  112.19    5.80
   0 -11  -3    3.50    1.80
   0 -11  -3    1.70    1.60
   0 -11   3    5.10    1.80
   0 -11   3    2.30    1.00
   0  11   3    2.10    1.60
   0  11   3    2.50    1.70
   0  11  -3    5.80    1.90
   0  11  -3    3.40    1.00
   0  11  -3   -0.80    1.60
  -1 -11  -3  130.49    6.40
  -1 -11  -3  135.99    6.50
   1 -11   3  123.79    6.40
  -1  11  -3  126.19    6.40
   1  11   3  118.09    6.10
   1  11   3  131.89    6.60
   1  11   3  124.29    3.70
  -1  11  -3  129.89    6.40
  -2 -11  -3   16.10    2.80
  -2 -11  -3   16.50    2.30
  -2 -11  -3   16.00    3.20
   2  11   3   18.90    3.40
   2  11   3   13.30    2.10
  -2  11  -3   20.00    3.10
  -2  11  -3   10.80    2.40
   2  11   3   15.60    2.80
  -3 -11  -3    1.50    4.20
   3 -11   3   -0.70    2.40
  -3 -11  -3    0.30    2.00
  -3 -11  -3    0.00    1.70
  -3  11  -3    1.60    2.10
   3  11   3    2.80    2.30
   3  11   3   -0.10    1.60
   3  11   3    1.20    3.60
  -3  11  -3   -0.50    2.10
   4 -11   3  668.13   19.30
  -4 -11  -3  693.13   19.40
  -4 -11  -3  686.33   16.70
  -4 -11  -3  666.03   19.70
  -4  11  -3  680.73   20.00
   4  11   3  717.53   19.70
   4  11   3  670.73   21.60
  -4  11  -3  691.03   19.00
   4  11   3  694.03   16.60
  -5 -11  -3    3.80    3.10
   5 -11   3    0.90    3.60
  -5 -11  -3    0.00    2.60
  -5 -11  -3    0.90    3.30
   5  11   3   -1.90    2.60
  -5  11  -3    0.80    3.20
   5  11   3    2.40    3.30
   5  11   3    3.00    3.70
   6 -11   3   99.89    9.30
  -6 -11  -3  112.99   13.20
   6 -11   3   89.89    3.60
  -6 -11  -3   87.49    7.30
  -6 -11  -3  107.79    9.40
  -6  11  -3  101.69    8.20
  -6  11  -3  106.79    9.50
   6  11   3  101.69    8.80
   6  11   3   96.09    7.30
  -6  11  -3   87.79    8.00
   6  11   3   73.79    8.90
  -7 -11  -3   42.90    7.60
  -7 -11  -3   40.40    6.50
   7 -11   3   43.20    4.00
  -7 -11  -3   34.40    6.10
   7 -11   3   35.30    7.30
   7  11   3   28.30    6.40
  -7  11  -3   36.90    6.70
  -7  11  -3   51.89    7.90
   7  11   3   29.30    5.20
  -7  11  -3   40.30    6.00
   7  11   3   38.40    6.60
  -8 -12   3   -4.70    3.40
   8 -12  -3    1.90    4.90
  -8 -12   3   12.50    5.30
   8 -12  -3   -1.60    3.20
  -8 -12   3    1.00    4.70
   8  12  -3   -1.20    4.60
  -8  12   3    1.00    2.50
   8  12  -3    0.10    5.00
  -8  12   3   -1.80    4.10
  -8  12   3    4.20    2.50
   8  12  -3    3.70    4.00
   7 -12  -3   10.80    2.90
  -7 -12   3    6.20    3.70
  -7 -12   3    7.90    3.80
  -7 -12   3    8.60    3.20
   7 -12  -3    9.20    4.20
   7  12  -3   14.30    4.20
  -7  12   3    3.30    2.20
   7  12  -3   11.60    4.30
  -7  12   3    9.00    3.60
   7  12  -3    7.30    3.90
  -6 -12   3    8.50    5.80
   6 -12  -3    8.80    2.50
   6 -12  -3    6.10    3.50
  -6 -12   3    4.80    4.70
   6  12  -3    9.80    3.20
   6  12  -3   10.30    3.20
  -6  12   3   10.20    3.00
   6  12  -3    7.40    3.70
  -6  12   3   10.50    2.20
   5 -12  -3   42.70    4.90
  -5 -12   3   42.30    5.50
  -5 -12   3   43.80    4.60
  -5 -12   3   42.70    6.30
   5 -12  -3   42.90    4.20
   5  12  -3   44.70    5.10
  -5  12   3   45.30    3.90
   5  12  -3   44.80    5.10
   5  12  -3   40.50    5.30
  -5  12   3   32.30    4.20
  -4 -12   3    8.80    2.60
   4 -12  -3    8.10    2.10
  -4 -12   3    9.50    2.20
   4 -12  -3   11.70    2.10
  -4 -12   3    6.30    2.70
   4 -12  -3   10.50    2.00
   4 -12  -3    7.40    2.20
  -4  12   3    8.50    2.10
   4  12  -3   11.00    2.80
  -4  12   3   11.40    2.10
   4  12  -3    7.40    2.70
   4  12  -3   11.50    2.80
  -3 -12   3   57.09    4.50
   3 -12  -3   63.49    4.10
   3 -12  -3   60.29    3.90
   3 -12  -3   59.69    4.20
  -3 -12   3   66.39    4.70
   3  12  -3   51.99    4.60
   3  12  -3   57.59    4.70
  -3  12   3   60.09    4.10
  -3  12   3   61.99    3.70
   3  12  -3   59.59    4.90
   2 -12  -3  217.88    7.70
  -2 -12   3  206.38    8.00
  -2 -12   3  217.48    7.40
   2 -12  -3  211.28    7.50
  -2  12   3  217.88    7.60
   2  12  -3  214.78    8.20
   2  12  -3  212.68    8.30
   2  12  -3  210.48    7.40
  -2  12   3  202.68    5.90
   1 -12  -3   23.10    3.30
  -1 -12   3   28.90    3.50
   1 -12  -3   21.30    3.20
  -1 -12   3   24.60    2.70
   1  12  -3   22.60    2.50
  -1  12   3   24.40    3.40
   1  12  -3   26.20    3.40
  -1  12   3   24.80    3.40
   1  12  -3   27.50    3.60
  -1  12   3   23.20    1.80
   0 -12  -3   -0.60    1.50
   0 -12   3   -1.00    1.60
   0 -12   3    2.70    1.00
   0 -12  -3    0.10    1.70
   0  12   3   -0.70    1.60
   0  12  -3    5.50    2.20
   0  12  -3    3.10    1.70
   0  12   3    2.00    1.70
   0  12  -3    3.00    1.00
  -1 -12  -3   28.50    3.90
  -1 -12  -3   31.30    4.00
   1 -12   3   29.40    4.00
  -1  12  -3   31.00    3.90
  -1  12  -3   38.80    4.20
   1  12   3   37.10    4.40
   1  12   3   34.40    3.90
   1  12   3   31.90    2.10
  -2 -12  -3  158.38    7.80
  -2 -12  -3  157.48    5.20
  -2 -12  -3  164.68    7.70
   2 -12   3  156.78    7.60
   2  12   3  155.58    7.50
  -2  12  -3  147.49    7.40
   2  12   3  154.98    5.20
   2  12   3  151.58    7.80
  -2  12  -3  149.69    7.40
  -3 -12  -3  168.68    8.60
  -3 -12  -3  172.58    8.70
  -3 -12  -3  165.58    6.30
   3 -12   3  173.88    8.90
  -3  12  -3  174.08    8.50
   3  12   3  182.58    8.90
  -3  12  -3  177.38    9.00
   3  12   3  174.78    8.50
   3  12   3  168.68    6.30
   4 -12   3    1.90    3.10
  -4 -12  -3   -0.90    3.30
  -4 -12  -3    0.60    2.30
  -4 -12  -3   -3.10    2.70
   4  12   3    1.20    3.00
  -4  12  -3   -0.60    2.40
  -4  12  -3    3.90    3.00
   4  12   3    3.00    2.10
   4  12   3   -1.10    2.60
  -5 -12  -3   -0.30    3.10
  -5 -12  -3    2.60    2.70
   5 -12   3    0.40    3.60
  -5 -12  -3    9.10    3.60
  -5  12  -3    7.00    3.20
  -5  12  -3    5.10    3.20
   5  12   3    6.00    2.70
   5  12   3    6.40    3.50
   5  12   3    0.10    3.60
  -6 -12  -3    8.50    4.00
  -6 -12  -3   14.60    4.30
   6 -12   3   12.60    5.50
  -6 -12  -3    3.40    4.20
  -6  12  -3    6.90    4.40
   6  12   3    9.40    3.90
  -6  12  -3    2.60    3.80
   6  12   3    5.40    4.30
   6  12   3    6.10    3.90
  -7 -12  -3   -1.20    5.70
   7 -12   3   -5.10    5.40
  -7 -12  -3   -0.50    5.10
  -7 -12  -3    5.60    5.90
   7  12   3   -6.50    5.30
  -7  12  -3    1.10    4.70
  -7  12  -3   13.20    5.20
  -7  12  -3   -7.60    4.20
   7  12   3    1.10    5.40
   7  12   3   -4.20    4.20
   8 -13  -3   68.29    9.90
   8 -13  -3   70.89    6.50
  -8 -13   3  100.09   10.40
  -8 -13   3   72.49    7.60
  -8 -13   3   80.79    9.20
  -8  13   3   56.49    8.50
  -8  13   3   69.49    6.00
   8  13  -3   97.69   10.00
  -8  13   3   80.09    6.00
   8  13  -3   74.89    8.60
   8  13  -3   68.89   10.10
   7 -13  -3   14.80    3.10
  -7 -13   3    8.80    4.00
  -7 -13   3    7.90    4.30
  -7 -13   3   -0.70    3.70
   7 -13  -3    6.70    4.20
   7  13  -3    4.20    5.20
   7  13  -3    7.10    3.60
  -7  13   3   11.10    2.60
   7  13  -3   11.20    4.00
  -7  13   3    1.20    3.40
  -6 -13   3    5.30    2.70
   6 -13  -3    5.20    3.40
   6 -13  -3    6.80    2.50
  -6 -13   3    7.30    3.50
  -6 -13   3    6.40    3.30
   6  13  -3    6.40    3.20
  -6  13   3    8.50    2.30
   6  13  -3    4.30    3.50
  -5 -13   3   33.20    5.30
  -5 -13   3   40.30    4.90
  -5 -13   3   44.70    5.20
   5 -13  -3   45.30    4.10
   5 -13  -3   33.20    5.10
   5 -13  -3   36.60    4.00
   5  13  -3   38.70    5.20
  -5  13   3   41.00    4.10
  -5  13   3   41.20    4.50
   5  13  -3   44.60    5.70
   5  13  -3   38.30    5.10
   4 -13  -3   23.30    3.40
  -4 -13   3   23.40    3.60
   4 -13  -3   27.20    4.10
  -4 -13   3   22.30    3.50
   4 -13  -3   23.70    3.20
   4 -13  -3   23.10    3.50
  -4 -13   3   21.00    3.20
  -4  13   3   23.10    3.40
   4  13  -3   27.20    3.90
   4  13  -3   33.80    4.70
   4  13  -3   20.10    3.30
  -4  13   3   24.50    3.40
   3 -13  -3  100.29    5.30
  -3 -13   3   93.89    5.80
   3 -13  -3   94.29    5.10
  -3 -13   3   90.59    5.70
   3 -13  -3   98.39    5.00
   3  13  -3   91.79    5.90
  -3  13   3   96.39    5.20
  -3  13   3  102.29    4.70
   3  13  -3   81.99    5.60
   3  13  -3   95.79    5.80
  -2 -13   3    6.20    2.00
   2 -13  -3    7.60    2.20
   2 -13  -3    8.20    2.20
  -2 -13   3   13.30    2.40
   2  13  -3   10.00    2.30
  -2  13   3    8.40    1.50
   2  13  -3   11.20    3.00
   2  13  -3    8.40    2.10
  -2  13   3    8.50    2.20
  -1 -13   3    8.20    2.30
  -1 -13   3    7.20    1.70
   1 -13  -3    8.30    2.00
   1 -13  -3    6.30    2.10
   1  13  -3    7.10    1.70
  -1  13   3    8.70    1.30
   1  13  -3    6.70    2.20
  -1  13   3    5.30    2.10
  -1  13   3   11.60    2.30
  -1  13   3    8.90    1.30
   1  13  -3    8.60    2.20
   0 -13   3  192.18    8.20
   0 -13  -3  196.28    8.10
   0 -13   3  201.68    5.40
   0 -13  -3  207.98    8.10
   0  13  -3  195.98    5.40
   0  13  -3  200.78    8.10
   0  13  -3  205.18    8.50
   0  13   3  202.18    8.10
   0  13   3  195.58    7.90
  -1 -13  -3  223.58    9.00
  -1 -13  -3  233.88    8.90
   1 -13   3  219.28    8.90
   1  13   3  219.88    8.70
  -1  13  -3  207.18    8.90
  -1  13  -3  221.08    8.90
   1  13   3  227.08    9.00
  -2 -13  -3  158.68    9.30
  -2 -13  -3  153.78    7.80
  -2 -13  -3  151.18    5.20
   2 -13   3  150.48    7.80
  -2  13  -3  157.98    8.00
   2  13   3  160.98    8.20
   2  13   3  157.78    7.90
   2  13   3  158.18    5.30
  -2  13  -3  155.68    7.70
   3 -13   3 1198.98   28.20
  -3 -13  -3 1228.48   28.20
  -3 -13  -3 1185.28   28.00
  -3 -13  -3 1203.48   24.00
   3  13   3 1156.78   23.80
  -3  13  -3 1161.88   27.60
  -3  13  -3 1194.58   28.10
   3  13   3 1169.58   27.80
   3  13   3 1243.68   28.60
  -4 -13  -3   69.39    6.80
   4 -13   3   58.49    7.90
  -4 -13  -3   65.69    4.90
  -4 -13  -3   64.79    6.70
   4  13   3   54.39    6.50
   4  13   3   62.49    7.10
  -4  13  -3   57.59    6.30
  -4  13  -3   75.39    6.70
   4  13   3   66.79    5.00
   5 -13   3    4.00    4.10
  -5 -13  -3    1.50    3.70
  -5 -13  -3   -0.20    2.80
  -5 -13  -3    2.40    3.90
   5  13   3    0.90    2.70
   5  13   3    0.30    3.40
  -5  13  -3    3.10    3.40
   5  13   3   -0.60    3.60
   6 -13   3   -5.10    5.00
  -6 -13  -3    2.60    3.90
  -6 -13  -3    1.50    4.40
  -6 -13  -3   -1.70    4.30
  -6  13  -3   -2.90    3.60
   6  13   3   -0.20    3.30
   6  13   3    1.30    4.50
  -6  13  -3    1.30    4.50
  -8 -14   3   28.30    6.00
  -8 -14   3   41.90    6.90
  -8 -14   3   22.80    5.30
   8 -14  -3   35.70    6.80
   8 -14  -3   35.40    4.70
   8  14  -3   30.00    6.10
   8  14  -3   39.30    6.90
  -8  14   3   34.70    5.50
  -8  14   3   33.70    5.50
  -8  14   3   33.10    5.80
   8  14  -3   54.79    8.50
  -7 -14   3    9.00    4.90
   7 -14  -3    8.50    4.20
  -7 -14   3    5.40    3.50
   7 -14  -3   12.40    3.00
  -7 -14   3    2.30    4.10
   7  14  -3    2.40    3.90
  -7  14   3    2.00    3.50
   7  14  -3    3.90    4.40
  -7  14   3    3.80    2.70
   7  14  -3    4.10    4.20
  -6 -14   3    7.60    3.20
  -6 -14   3   21.60    4.60
   6 -14  -3   12.00    3.90
  -6 -14   3    5.80    3.10
   6 -14  -3   10.00    2.70
   6  14  -3    5.80    3.10
   6  14  -3   12.80    3.90
  -6  14   3   13.10    3.00
   6  14  -3    6.70    3.60
  -6  14   3   15.90    3.40
  -5 -14   3   75.89    6.50
  -5 -14   3   69.39    6.50
   5 -14  -3   75.89    6.00
   5 -14  -3   81.99    5.20
   5 -14  -3   78.09    5.20
   5 -14  -3   75.49    5.20
  -5 -14   3   76.99    6.40
   5  14  -3   69.69    6.30
  -5  14   3   72.69    5.10
   5  14  -3   68.39    6.50
   5  14  -3   78.89    6.80
  -5  14   3   73.09    5.70
  -4 -14   3    1.00    2.40
   4 -14  -3    4.50    1.70
   4 -14  -3   -3.70    2.00
   4 -14  -3    1.00    1.80
   4 -14  -3    1.10    1.80
  -4 -14   3    4.00    2.80
  -4 -14   3   -3.30    2.40
   4  14  -3    3.40    2.40
  -4  14   3    0.80    1.90
   4  14  -3    1.60    2.60
   4  14  -3    0.70    2.20
  -4  14   3    0.60    2.00
  -3 -14   3    0.60    2.00
   3 -14  -3    0.60    1.70
   3 -14  -3    1.40    1.70
  -3 -14   3   -2.30    1.90
   3 -14  -3   -0.70    1.60
   3  14  -3    1.40    2.20
   3  14  -3    0.50    2.10
  -3  14   3    1.60    1.80
  -3  14   3    3.20    1.50
   3  14  -3   -1.80    1.90
   2 -14  -3    4.70    1.90
  -2 -14   3   -3.50    1.80
   2 -14  -3    2.70    2.00
  -2 -14   3    0.60    1.70
   2  14  -3   -1.00    1.90
   2  14  -3   -1.50    1.70
   2  14  -3   -1.50    1.80
  -2  14   3   -0.30    1.20
  -2  14   3    0.10    1.90
  -1 -14   3   64.39    3.90
   1 -14  -3   63.79    4.90
   1 -14  -3   72.09    5.20
  -1 -14   3   71.39    5.40
  -1  14   3   64.49    5.10
  -1  14   3   72.09    3.10
  -1  14   3   63.29    4.90
  -1  14   3   66.69    3.00
   1  14  -3   68.19    3.90
   1  14  -3   63.39    5.30
   1  14  -3   67.59    5.20
   0 -14  -3   25.70    4.20
   0 -14  -3   24.80    3.70
   0 -14   3   24.80    2.30
   0 -14   3   33.00    4.10
   0  14   3   29.80    4.30
   0  14  -3   29.20    3.90
   0  14  -3   21.30    3.40
   0  14   3   25.90    4.00
   0  14  -3   30.00    2.30
   1 -14   3    1.30    2.10
  -1 -14  -3    0.50    2.20
  -1 -14  -3    4.00    2.30
   1  14   3   -1.30    1.90
   1  14   3    1.70    1.20
   1  14   3    0.30    2.20
  -1  14  -3   -0.20    1.90
  -1  14  -3   -1.00    2.00
   2 -14   3  414.86   13.80
  -2 -14  -3  419.76   13.80
  -2 -14  -3  442.56   13.90
   2  14   3  423.86   13.90
   2  14   3  422.16   10.10
  -2  14  -3  421.26   13.70
   2  14   3  419.76   16.30
  -3 -14  -3   33.90    3.40
  -3 -14  -3   35.10    5.50
   3  14   3   43.50    6.50
  -3  14  -3   34.20    4.90
   3  14   3   27.40    3.60
  -3  14  -3   37.10    5.20
  -4 -14  -3   15.60    4.30
  -4 -14  -3   14.00    2.90
   4 -14   3   15.20    4.00
  -4 -14  -3   21.30    4.50
  -4  14  -3   13.00    4.50
   4  14   3   18.50    3.10
   4  14   3   23.50    4.50
   4  14   3   21.10    4.00
  -4  14  -3   18.20    3.60
  -5 -14  -3   49.70   10.00
  -5 -14  -3   72.79    6.40
   5 -14   3   63.59    8.50
  -5 -14  -3   58.09    8.00
   5  14   3   60.79    5.70
   5  14   3   54.29    8.70
   5  14   3   63.39    8.40
  -5  14  -3   55.29    7.20
   6 -14   3   33.60    6.60
  -6 -14  -3   26.10    5.80
  -6 -14  -3   26.40    6.10
  -6 -14  -3   17.70    5.70
  -6  14  -3   25.10    4.90
   6  14   3   35.60    6.20
   6  14   3   26.50    4.60
   6  14   3   17.00    5.20
  -6  14  -3   28.40    5.30
   8 -15  -3   -0.40    4.30
  -8 -15   3    8.90    6.00
   8 -15  -3    9.90    6.20
  -8 -15   3   -2.60    5.50
  -8 -15   3    4.40    5.40
   8  15  -3   12.40    5.00
   8  15  -3   -3.30    5.80
  -8  15   3    3.90    3.40
  -8  15   3    1.30    4.80
   8  15  -3   10.10    5.30
  -7 -15   3   13.80    5.10
  -7 -15   3   22.60    6.60
  -7 -15   3   10.60    4.10
   7 -15  -3   22.10    3.50
   7 -15  -3   16.00    4.80
   7  15  -3   15.40    5.20
  -7  15   3   13.50    4.30
   7  15  -3   15.90    4.60
   7  15  -3   21.60    5.10
  -6 -15   3    5.30    3.50
   6 -15  -3    1.40    2.50
   6 -15  -3    3.20    2.30
   6 -15  -3    2.80    3.30
  -6 -15   3   -4.70    3.20
  -6 -15   3    0.70    3.10
   6  15  -3    3.30    3.20
  -6  15   3   -0.10    3.00
   6  15  -3    1.30    3.60
  -6  15   3    1.50    2.50
  -5 -15   3    0.90    3.20
   5 -15  -3    2.70    2.20
   5 -15  -3    3.90    3.10
  -5 -15   3    0.40    3.10
   5 -15  -3    4.20    2.50
  -5 -15   3    1.60    2.90
   5 -15  -3    6.60    2.20
  -5  15   3    5.50    2.50
   5  15  -3    1.50    2.70
  -5  15   3    1.50    2.40
   5  15  -3    4.20    2.90
  -4 -15   3    5.70    2.60
   4 -15  -3    0.00    1.70
   4 -15  -3    0.00    2.00
   4 -15  -3    1.60    2.40
   4 -15  -3    2.50    1.90
  -4 -15   3   -4.50    2.40
   4  15  -3    0.60    2.40
  -4  15   3    0.70    2.10
   4  15  -3   -0.20    2.60
  -4  15   3    0.00    2.00
   3 -15  -3  297.87    9.60
  -3 -15   3  285.47   10.10
   3 -15  -3  288.57    8.90
   3 -15  -3  281.07    9.70
  -3  15   3  286.57    9.70
   3  15  -3  290.97   10.10
   3  15  -3  279.17   10.70
  -3  15   3  283.67    8.60
   3  15  -3  285.17   10.60
   2 -15  -3   38.50    4.30
  -2 -15   3   30.90    4.70
  -2 -15   3   34.90    4.00
   2 -15  -3   36.50    4.30
   2  15  -3   39.90    4.90
  -2  15   3   30.40    4.30
   2  15  -3   38.80    4.00
   2  15  -3   33.10    4.30
  -2  15   3   30.20    2.90
   1 -15  -3    4.30    2.30
  -1 -15   3    3.70    2.20
   1 -15  -3    3.30    2.30
  -1 -15   3    1.20    1.50
   1  15  -3    3.40    2.00
  -1  15   3    3.20    1.30
  -1  15   3    2.50    2.10
  -1  15   3    4.50    1.30
   1  15  -3    0.90    1.80
   1  15  -3    4.10    1.60
  -1  15   3    1.90    2.10
   0 -15   3  160.58    5.10
   0 -15  -3  171.28    8.00
   0 -15  -3  169.28    7.80
   0  15   3  155.28    7.50
   0  15  -3  159.18    5.00
   0  15   3  164.18    8.00
   0  15  -3  161.88    7.70
   0  15  -3  162.38    8.30
   0  15   3  158.88    4.60
   1 -15   3  276.87   10.70
  -1 -15  -3  279.37   10.40
   1  15   3  293.67   10.60
  -1  15  -3  286.17   11.10
  -1  15  -3  281.97   10.70
   1  15   3  283.17    7.00
   1  15   3  268.07   10.80
  -2 -15  -3  634.24   18.40
  -2 -15  -3  668.93   18.50
   2 -15   3  653.63   18.50
   2  15   3  684.03   19.10
  -2  15  -3  678.03   18.60
   2  15   3  670.23   18.50
   2  15   3  657.33   14.20
  -2  15  -3  663.23   18.60
  -3 -15  -3  381.26   10.30
  -3 -15  -3  390.06   14.00
   3  15   3  368.86   10.30
  -3  15  -3  385.46   13.80
   3  15   3  351.26   16.20
   3  15   3  372.96   13.70
  -4 -15  -3   72.79    5.70
  -4 -15  -3   83.99    7.80
   4 -15   3   70.69    7.80
  -4 -15  -3   67.09    7.40
   4  15   3   76.09    7.70
  -4  15  -3   62.29    6.90
  -4  15  -3   65.59    7.40
   4  15   3   76.19    5.50
   4  15   3   67.69    7.00
   5 -15   3   10.70    5.10
  -5 -15  -3   14.30    3.60
  -5 -15  -3   13.40    4.60
  -5 -15  -3    2.20    4.30
  -5  15  -3    2.60    3.60
   5  15   3   10.30    4.30
   5  15   3   14.50    3.30
   5  15   3    8.40    4.00
  -5  15  -3   10.60    4.40
  -6 -15  -3   53.49    7.60
   6 -15   3   50.39    7.30
  -6 -15  -3   47.20    7.10
  -6  15  -3   60.49    8.50
   6  15   3   64.39   10.00
  -6  15  -3   48.80    7.10
   6  15   3   57.39    7.90
   6  15   3   46.70    7.10
   7 -16  -3    5.50    3.00
   7 -16  -3    7.70    3.10
  -7 -16   3    6.10    4.80
  -7 -16   3   -0.30    4.90
   7 -16  -3    2.40    4.90
  -7 -16   3    6.40    4.10
   7  16  -3    6.70    4.50
   7  16  -3    3.40    5.40
  -7  16   3    5.20    4.00
   7  16  -3   -3.20    4.40
  -7  16   3    5.70    3.30
  -6 -16   3   28.00    5.00
   6 -16  -3   20.20    4.70
  -6 -16   3   23.90    4.40
  -6 -16   3   34.00    5.40
   6 -16  -3   17.70    2.90
   6 -16  -3   23.70    3.30
  -6  16   3   13.80    3.20
   6  16  -3   23.50    5.70
   6  16  -3   23.40    4.70
   6  16  -3   20.60    4.90
  -6  16   3   11.10    5.90
  -5 -16   3   -3.40    3.00
   5 -16  -3   -5.60    2.90
   5 -16  -3   -2.10    2.20
   5 -16  -3    2.30    2.30
  -5 -16   3   -2.30    2.80
   5 -16  -3   -0.90    2.40
   5  16  -3    2.40    3.20
   5  16  -3    0.20    3.20
  -5  16   3   -2.00    2.40
  -5  16   3    6.60    2.50
   5  16  -3    0.70    3.80
   4 -16  -3   28.90    3.90
  -4 -16   3   23.10    3.70
   4 -16  -3   24.30    3.20
  -4 -16   3   27.30    4.20
   4 -16  -3   24.90    3.90
   4 -16  -3   34.30    4.30
   4  16  -3   29.30    4.70
  -4  16   3   32.70    4.10
  -4  16   3   27.60    4.60
   4  16  -3   23.90    3.90
   4  16  -3   30.80    5.10
  -3 -16   3    1.10    2.40
   3 -16  -3    4.10    2.40
  -3 -16   3   -0.70    2.30
   3 -16  -3   -0.30    1.90
   3  16  -3    0.70    2.30
   3  16  -3    2.60    2.40
  -3  16   3   -0.70    1.70
   3  16  -3   -1.30    2.40
  -3  16   3   -0.50    2.10
  -2 -16   3  104.29    5.80
  -2 -16   3  101.09    6.80
   2 -16  -3  118.59    6.20
   2 -16  -3  103.19    6.50
   2  16  -3  105.99    6.50
   2  16  -3   96.49    7.00
  -2  16   3  101.39    4.60
  -2  16   3   98.19    6.30
   2  16  -3  106.79    5.80
  -1 -16   3  102.09    6.70
   1 -16  -3   95.29    6.10
   1 -16  -3   97.19    6.60
  -1 -16   3   95.89    4.90
  -1  16   3   98.39    4.00
   1  16  -3   93.99    4.90
   1  16  -3   97.59    6.20
  -1  16   3   95.49    4.00
   1  16  -3   97.99    6.90
  -1  16   3   95.19    6.00
  -1  16   3   83.79    6.10
   0 -16  -3   41.90    5.10
   0 -16   3   44.30    3.00
   0 -16   3   43.70    5.00
   0  16   3   51.09    2.90
   0  16   3   49.40    5.20
   0  16  -3   45.90    4.70
   0  16   3   47.80    2.60
   0  16  -3   40.50    2.90
   0  16   3   43.30    4.90
   0  16  -3   45.80    5.50
  -1 -16  -3  125.59    7.30
  -1 -16  -3  126.59    7.80
   1 -16   3  113.79    7.30
   1  16   3  130.39    7.90
   1  16   3  125.49    4.30
   1  16   3  125.49    4.40
  -1  16  -3  131.19    9.20
  -1  16  -3  129.49    7.90
  -2 -16  -3  506.95   15.80
  -2 -16  -3  452.35   18.20
   2  16   3  511.55   16.40
   2  16   3  504.25   16.00
   2  16   3  511.05   11.70
  -2  16  -3  517.95   16.30
  -2  16  -3  534.25   16.20
  -3 -16  -3    6.40    2.20
  -3 -16  -3    6.00    3.40
  -3 -16  -3    6.00    3.10
  -3  16  -3    6.30    3.00
  -3  16  -3    9.80    3.50
   3  16   3    2.80    3.40
   3  16   3    7.60    3.40
   3  16   3    4.70    2.30
  -4 -16  -3   13.60    4.40
  -4 -16  -3   10.50    2.90
  -4 -16  -3    8.20    4.40
  -4  16  -3   13.50    4.10
   4  16   3    6.10    2.50
  -4  16  -3   12.20    3.80
   4  16   3    1.80    3.90
   4  16   3    7.80    3.70
  -5 -16  -3   20.20    5.00
  -5 -16  -3   14.00    5.20
   5 -16   3    6.40    5.40
  -5 -16  -3   12.90    3.80
   5  16   3    4.40    4.80
   5  16   3    8.90    4.50
  -5  16  -3    6.20    4.10
  -5  16  -3   14.70    4.80
   5  16   3   18.20    3.60
  -6 -16  -3   21.60    6.50
  -6 -16  -3    4.30    5.50
   6 -16   3   -0.40    5.90
   6  16   3    8.20    4.30
  -6  16  -3   -0.80    4.90
  -6  16  -3   11.40    5.70
   6  16   3   13.90    5.80
   6  16   3   15.00    6.40
  -7 -17   3    0.60    4.50
  -7 -17   3   -3.40    5.00
  -7 -17   3    5.20    5.60
   7 -17  -3    2.50    3.20
   7 -17  -3   -1.60    5.00
  -7  17   3    5.30    4.50
  -7  17   3   -5.50    3.50
   7  17  -3    4.50    5.50
   7  17  -3    8.20    4.80
   7  17  -3    5.90    4.90
   6 -17  -3   35.10    5.10
  -6 -17   3   20.00    4.60
   6 -17  -3   33.70    4.70
  -6 -17   3   32.90    5.00
  -6 -17   3   47.80    7.80
   6 -17  -3   34.60    6.10
   6  17  -3   21.70    4.60
  -6  17   3   29.80    4.40
   6  17  -3   29.00    5.50
   6  17  -3   19.60    7.80
  -6  17   3   25.40    3.90
  -5 -17   3    6.40    4.00
   5 -17  -3   12.10    2.60
   5 -17  -3   10.50    2.60
   5 -17  -3    6.50    3.00
   5 -17  -3    5.60    3.50
  -5 -17   3    7.40    3.30
  -5  17   3   11.00    3.40
   5  17  -3    4.80    3.70
  -5  17   3    4.10    2.90
   5  17  -3   10.40    3.80
   5  17  -3    1.60    3.50
  -4 -17   3    7.20    3.10
  -4 -17   3   15.00    3.50
   4 -17  -3    7.80    2.80
   4 -17  -3   10.80    3.20
   4 -17  -3   16.40    3.10
   4 -17  -3    7.00    2.50
   4  17  -3   12.30    3.60
   4  17  -3   16.40    6.30
  -4  17   3   12.20    3.20
  -4  17   3   13.20    2.70
   4  17  -3   13.40    3.40
   3 -17  -3   43.50    4.70
  -3 -17   3   36.40    5.00
   3 -17  -3   44.90    5.20
  -3 -17   3   25.50    6.30
  -3  17   3   38.00    3.90
   3  17  -3   37.20    5.00
  -3  17   3   36.50    4.90
   3  17  -3   35.60    5.20
   3  17  -3   39.60    5.70
   2 -17  -3   46.60    4.80
  -2 -17   3   54.19    5.90
  -2 -17   3   40.80    4.50
   2 -17  -3   45.50    5.10
  -2  17   3   35.20    5.10
   2  17  -3   41.00    5.90
  -2  17   3   49.20    3.60
   2  17  -3   50.39    5.30
   2  17  -3   53.59    4.80
  -1 -17   3  174.58    6.70
   1 -17  -3  168.58    8.10
  -1 -17   3  187.78    9.30
  -1  17   3  175.68    5.70
  -1  17   3  182.38    5.70
  -1  17   3  173.88    8.70
   1  17  -3  187.68    9.40
   1  17  -3  187.98    8.80
   1  17  -3  176.38    6.80
   1  17  -3  163.28   13.20
   0 -17  -3   87.19    6.80
   0 -17  -3   97.19    6.50
   0 -17   3   81.89    4.00
   0 -17   3   87.59    7.00
   0  17  -3   85.59    4.00
   0  17   3   99.99    6.60
   0  17   3   85.99    3.60
   0  17   3   92.39    6.60
   0  17  -3   90.59    7.90
   0  17   3   89.29    3.80
   0  17  -3   91.99    7.20
  -1 -17  -3   73.19    6.60
   1 -17   3   58.19    7.60
  -1 -17  -3   61.69    9.60
   1  17   3   68.19    3.40
  -1  17  -3   68.19    5.90
   1  17   3   73.29    6.40
   1  17   3   59.79    6.30
  -1  17  -3   65.49    6.80
   1  17   3   81.29    3.70
  -2 -17  -3   67.59    6.90
   2 -17   3   62.59    6.70
  -2 -17  -3   54.29    6.60
   2  17   3   59.39    6.80
   2  17   3   58.79    4.00
   2  17   3   63.99    7.00
  -2  17  -3   62.59    7.10
  -3 -17  -3   16.70    4.30
  -3 -17  -3    7.30    3.80
   3  17   3   17.70    4.30
  -3  17  -3   14.90    4.20
   3  17   3   14.10    2.50
   3  17   3    9.90    4.30
  -3  17  -3    6.90    3.40
  -4 -17  -3   -0.40    4.00
  -4 -17  -3    3.20    4.00
  -4 -17  -3    9.70    3.10
   4  17   3    0.90    3.70
  -4  17  -3   15.60    4.40
  -4  17  -3   15.90    6.50
   4  17   3   10.70    4.60
   5 -17   3   -4.00    5.50
  -5 -17  -3   11.70    5.00
  -5 -17  -3   10.00    3.80
  -5 -17  -3   14.00    5.00
   5  17   3   -2.90    4.60
   5  17   3    6.30    4.80
  -5  17  -3   18.80    4.80
  -5  17  -3   11.50    5.00
   5  17   3   10.50    3.40
  -7 -18   3   13.90    5.00
   7 -18  -3   10.30    3.50
  -7 -18   3    5.30    5.90
   7 -18  -3   -5.20    3.20
   7 -18  -3   -1.40    5.00
  -7 -18   3   -4.30    5.60
  -7  18   3    3.80    7.90
   7  18  -3    0.80    5.20
   7  18  -3    5.30    5.70
  -7  18   3    2.30    4.00
   7  18  -3    4.70    4.70
   6 -18  -3   10.60    2.90
  -6 -18   3    8.60    8.10
   6 -18  -3    7.30    2.80
   6 -18  -3    8.20    5.20
  -6 -18   3   19.60    5.10
  -6  18   3    5.50    3.50
   6  18  -3    8.30    4.80
  -6  18   3   15.20    3.90
   6  18  -3    6.90    4.90
   6  18  -3    5.60    4.20
  -5 -18   3   52.09    7.20
   5 -18  -3   50.29    5.20
  -5 -18   3   46.30    7.30
   5 -18  -3   71.09    5.30
   5 -18  -3   56.89    7.00
   5 -18  -3   59.59    6.00
   5  18  -3   57.89    7.80
  -5  18   3   61.29    7.80
   5  18  -3   53.59    7.40
  -5  18   3   55.49    6.20
   5  18  -3   62.19    7.00
   4 -18  -3    2.80    2.40
   4 -18  -3   -2.00    3.10
  -4 -18   3   -0.50    2.90
  -4 -18   3    0.00    3.10
   4 -18  -3   -3.10    2.20
   4  18  -3   -1.10    3.20
  -4  18   3   -0.60    2.70
  -4  18   3    2.30    2.30
   4  18  -3   -2.30    2.90
   4  18  -3   -3.30    2.60
  -3 -18   3   10.60    3.60
  -3 -18   3    4.70    2.80
   3 -18  -3    3.90    2.80
   3 -18  -3    9.40    2.70
   3  18  -3    5.10    3.30
  -3  18   3    6.50    2.90
   3  18  -3    0.90    2.90
   3  18  -3    4.90    3.00
  -2 -18   3   33.60    4.50
   2 -18  -3   30.10    4.00
  -2 -18   3   21.60    3.80
   2 -18  -3   25.70    3.80
  -2  18   3   31.70    5.00
   2  18  -3   32.40    4.70
   2  18  -3   30.10    4.70
   2  18  -3   22.90    7.00
  -2  18   3   36.10    3.40
  -1 -18   3   -1.40    1.80
   1 -18  -3   -3.20    2.40
  -1 -18   3    7.50    3.20
   1 -18  -3   -0.10    2.60
   1  18  -3    0.20    2.30
  -1  18   3   -1.00    1.40
   1  18  -3    1.80    1.80
   1  18  -3   -1.20    2.40
   1  18  -3   -3.20    4.20
  -1  18   3    0.60    1.50
  -1  18   3   -4.00    2.80
   0 -18   3  157.28    8.90
   0 -18  -3  167.98    8.30
   0 -18  -3  148.49   10.50
   0 -18   3  173.78    5.70
   0  18   3  179.08   10.40
   0  18   3  174.38    5.50
   0  18  -3  168.78    5.70
   0  18   3  159.78    8.90
   0  18  -3  160.28    8.60
   0  18   3  164.98    5.30
  -1 -18  -3   12.40    3.60
   1 -18   3   11.50    3.20
  -1 -18  -3   11.70    3.40
   1  18   3   12.70    4.90
   1  18   3   12.80    3.70
   1  18   3   16.10    2.70
  -1  18  -3    7.90    3.40
  -1  18  -3   12.40    3.30
   1  18   3   13.90    1.90
   2 -18   3  214.38   10.70
  -2 -18  -3  203.18   10.30
  -2 -18  -3  223.28   11.20
  -2  18  -3  203.18   10.50
   2  18   3  197.28    6.70
   2  18   3  209.08   10.30
  -2  18  -3  212.98   10.40
   2  18   3  203.18   10.80
  -3 -18  -3   41.10    7.20
  -3 -18  -3   47.30    7.00
   3  18   3   55.49    8.00
   3  18   3   48.30    4.40
  -3  18  -3   49.30    7.00
   3  18   3   33.50    5.50
  -3  18  -3   43.30    6.90
  -4 -18  -3   24.30    3.70
  -4 -18  -3   30.40    6.00
  -4 -18  -3   30.10    5.90
   4  18   3   18.70    5.00
   4  18   3   26.60    5.70
  -4  18  -3   23.80    5.10
   4  18   3   17.10    3.40
  -4  18  -3   22.30    4.90
  -5 -18  -3   45.00    5.70
  -5 -18  -3   76.09   10.00
  -5 -18  -3   47.40    7.50
  -5  18  -3   46.90    6.70
  -5  18  -3   42.20    6.90
   5  18   3   44.20    6.30
   5  18   3   63.69    8.60
   5  18   3   46.20    7.80
   6 -19  -3    2.60    4.60
  -6 -19   3   12.90    4.90
   6 -19  -3    0.70    3.10
   6 -19  -3    8.80    3.00
  -6 -19   3   -3.70    4.20
   6  19  -3   -4.80    4.40
  -6  19   3    6.50    3.80
   6  19  -3   -5.40    4.00
   6  19  -3    5.70    5.00
  -6  19   3   12.40    3.90
   5 -19  -3   73.89    7.00
   5 -19  -3   79.39    7.80
  -5 -19   3   83.09    8.40
   5 -19  -3   87.29    6.00
   5 -19  -3   78.19    6.00
   5  19  -3   73.59    8.60
   5  19  -3   85.39    8.50
  -5  19   3   82.39    6.90
   5  19  -3   79.09    8.00
  -5  19   3   87.19    7.20
   4 -19  -3   92.59    6.20
   4 -19  -3   80.49    5.50
  -4 -19   3  106.99    8.00
   4 -19  -3   85.09    7.10
  -4 -19   3   90.89    8.90
  -4  19   3   93.09    7.10
   4  19  -3   92.29    8.10
   4  19  -3   93.19    8.50
   4  19  -3   90.79    7.80
  -4  19   3  105.39    6.40
  -3 -19   3  109.89    7.20
   3 -19  -3  101.39    7.60
   3 -19  -3  107.29    6.60
  -3 -19   3  107.29    8.10
   3  19  -3  104.09    8.30
  -3  19   3  110.19    7.50
   3  19  -3   87.69    7.20
  -3  19   3  103.49    5.70
  -2 -19   3   58.69    6.80
  -2 -19   3   56.19    5.30
   2 -19  -3   46.80    5.60
   2 -19  -3   57.69    6.10
  -2  19   3   55.19    4.10
  -2  19   3   56.49    6.50
   2  19  -3   51.19    6.00
   2  19  -3   65.29    7.20
   2  19  -3   53.99    5.20
  -1 -19   3   17.00    4.00
  -1 -19   3    6.70    2.30
   1 -19  -3    7.70    3.00
   1  19  -3    9.10    2.20
  -1  19   3   13.20    2.00
   1  19  -3   18.80    3.70
  -1  19   3   16.80    2.80
   1  19  -3    8.80    3.60
  -1  19   3   11.10    3.60
   1  19  -3   10.30    3.40
   0 -19  -3  133.89    7.80
   0 -19  -3  124.69    8.80
   0 -19   3  138.59    8.60
   0 -19   3  143.89    5.20
   0  19   3  138.49    8.20
   0  19  -3  133.49    9.00
   0  19   3  141.29    5.00
   0  19   3  125.39   10.70
   0  19  -3  135.09    8.30
   0  19  -3  135.39    5.20
   0  19  -3  133.79    8.30
   0  19   3  135.69    4.90
   1 -19   3   96.49    7.90
  -1 -19  -3   93.69    8.20
  -1 -19  -3   99.69    7.80
   1  19   3   94.09    8.30
  -1  19  -3  106.09    7.90
   1  19   3   93.39    4.30
   1  19   3   95.89    8.40
   1  19   3  107.49    4.40
  -1  19  -3  103.79    7.40
   2 -19   3   85.89    8.20
  -2 -19  -3   80.09    8.10
  -2 -19  -3   75.19    7.70
   2  19   3   80.19    4.60
  -2  19  -3   93.59    7.70
  -2  19  -3   71.99    7.70
   2  19   3   73.19    7.50
   2  19   3   75.29    8.20
  -3 -19  -3    5.40    4.50
  -3 -19  -3    5.00    4.10
   3  19   3    2.80    2.50
  -3  19  -3   -0.70    3.80
  -3  19  -3    0.10    3.80
   3  19   3    2.80    4.50
  -4 -19  -3    8.10    5.00
  -4 -19  -3   19.40    5.30
   4  19   3    3.70    4.80
   4  19   3   18.10    6.20
  -4  19  -3   17.30    5.00
  -4  19  -3   13.70    4.70
  -5 -19  -3   28.90    6.60
   5  19   3   40.60    6.70
  -5  19  -3   39.20    6.90
  -6 -20   3   15.00    5.30
   6 -20  -3   18.60    5.80
  -6 -20   3   15.00    6.00
   6 -20  -3   11.40    3.50
   6  20  -3   14.50    6.00
   6  20  -3    4.10    4.90
  -6  20   3   19.30    4.80
  -6  20   3    8.10    4.40
   6  20  -3    9.70    4.60
   5 -20  -3   35.30    5.10
  -5 -20   3   25.40    5.30
   5 -20  -3   21.30    4.60
  -5 -20   3   19.60    5.20
   5 -20  -3   19.00    3.40
   5  20  -3   26.20    5.80
   5  20  -3   25.80    7.30
  -5  20   3   26.80    4.30
  -5  20   3   21.60    7.60
   5  20  -3   38.40    5.80
   4 -20  -3   10.70    3.10
   4 -20  -3    4.40    3.60
  -4 -20   3   14.10    4.30
   4 -20  -3   14.50    2.90
   4  20  -3    6.20    4.10
   4  20  -3   18.90    4.40
   4  20  -3   18.20    4.00
  -4  20   3   10.50    3.90
  -4  20   3   17.30    3.20
   3 -20  -3   31.30    4.20
  -3 -20   3   39.10    6.00
  -3 -20   3   38.10    5.70
   3 -20  -3   25.60    4.70
  -3  20   3   45.50    6.60
   3  20  -3   30.40    5.00
  -3  20   3   44.60    4.70
   3  20  -3   39.10    6.00
  -2 -20   3    0.60    2.50
  -2 -20   3   10.30    3.90
   2 -20  -3    4.40    2.90
  -2  20   3    0.40    2.00
   2  20  -3    5.40    2.60
   2  20  -3   -1.50    2.90
   2  20  -3    5.40    3.50
  -2  20   3   -5.90    5.10
   1 -20  -3   10.70    3.60
  -1 -20   3   12.20    4.00
   1 -20  -3    4.90    3.00
  -1 -20   3    0.60    2.30
  -1  20   3    9.70    3.80
  -1  20   3    8.60    2.10
   1  20  -3    2.00    3.00
   1  20  -3   -4.30    3.20
   1  20  -3    3.40    2.20
  -1  20   3    4.90    1.90
   0 -20  -3    5.00    3.80
   0 -20  -3    4.20    3.30
   0 -20   3    3.00    3.40
   0 -20   3    2.90    1.90
   0  20  -3    2.20    2.80
   0  20   3    2.20    3.10
   0  20   3    1.50    3.20
   0  20  -3    4.80    2.00
   0  20   3    6.10    1.70
   0  20  -3    0.10    3.50
   0  20   3    3.20    1.80
  -1 -20  -3    3.20    3.40
   1 -20   3    6.60    3.70
  -1 -20  -3    5.80    4.00
   1  20   3    8.50    1.90
  -1  20  -3    8.60    3.90
   1  20   3    1.70    3.90
  -1  20  -3    8.60    3.20
   1  20   3    5.60    3.60
   1  20   3   10.20    2.00
  -2 -20  -3   -2.90    3.60
  -2 -20  -3    4.20    4.20
   2 -20   3    4.10    5.50
   2  20   3   -2.90    3.90
   2  20   3   -0.80    3.50
  -2  20  -3    5.40    3.50
  -2  20  -3   -4.70    3.30
   2  20   3    2.20    2.10
   3 -20   3   18.70    4.70
  -3 -20  -3   14.60    5.00
  -3 -20  -3   14.60    5.10
  -3  20  -3    6.80    4.00
   3  20   3    6.70    2.70
   3  20   3   13.50    5.30
  -3  20  -3    8.40    4.70
   3  20   3    7.20    4.50
  -4 -20  -3    3.60    5.50
  -4 -20  -3   11.40    5.00
   4  20   3    6.30    3.10
   4  20   3    5.50    6.30
   4  20   3   13.50    5.70
  -4  20  -3    6.20    5.00
  -4  20  -3    7.60    5.20
   5 -21  -3    5.00    3.00
  -5 -21   3    6.60    5.00
   5 -21  -3    3.30    3.30
   5 -21  -3   -7.70    4.00
  -5 -21   3    1.80    4.80
   5  21  -3   -2.10    4.70
   5  21  -3   -0.60    4.10
   5  21  -3   10.30    5.10
  -5  21   3    2.80    3.80
   4 -21  -3   25.00    4.80
   4 -21  -3   31.70    5.00
  -4 -21   3   20.50    4.70
  -4 -21   3   29.70    5.30
   4 -21  -3   20.40    3.70
   4  21  -3   33.60    5.70
  -4  21   3   34.40    5.50
   4  21  -3   25.60    5.50
  -4  21   3   25.40    4.60
   4  21  -3   32.60    5.60
   3 -21  -3   -0.60    3.80
  -3 -21   3    5.20    3.30
   3 -21  -3    6.70    3.10
  -3 -21   3   -4.20    4.10
   3  21  -3    6.40    4.30
  -3  21   3    3.10    3.70
  -3  21   3    8.40    2.90
   3  21  -3    1.50    3.20
   3  21  -3   13.50    3.80
  -2 -21   3   65.09   10.70
  -2 -21   3   63.19    5.90
   2 -21  -3   49.99    5.90
   2 -21  -3   58.29    7.10
   2  21  -3   73.39    6.90
  -2  21   3   73.99    4.90
   2  21  -3   73.49    8.10
   2  21  -3   74.89    6.20
  -2  21   3   64.09    7.30
  -2  21   3   82.09    5.00
  -1 -21   3   -0.60    2.40
   1 -21  -3    6.00    3.80
   1  21  -3    5.70    3.00
   1  21  -3    3.10    2.70
   1  21  -3    5.10    3.20
  -1  21   3    7.00    2.10
   1  21  -3    4.60    4.20
  -1  21   3    3.90    4.00
  -1  21   3    5.90    2.10
   0 -21  -3    3.60    4.20
   0 -21   3   -1.50    5.70
   0 -21  -3    7.30    4.20
   0 -21   3    6.30    2.10
   0  21  -3    7.50    3.20
   0  21   3    8.90    1.90
   0  21   3    8.50    2.10
   0  21   3    8.20    3.90
   0  21  -3    7.50    3.30
   0  21   3    9.70    3.50
   0  21  -3    1.30    3.80
   0  21  -3    8.70    2.10
   1 -21   3   22.70    4.70
  -1 -21  -3   27.70    6.80
  -1 -21  -3   21.70    4.30
   1  21   3   11.90    4.50
  -1  21  -3   18.10    4.30
  -1  21  -3   12.20    4.00
   1  21   3   14.60    4.40
   1  21   3   22.60    3.30
   1  21   3   29.10    3.50
  -2 -21  -3   16.10    5.40
   2 -21   3   30.40    5.40
  -2 -21  -3   11.60    4.50
   2  21   3   26.90    7.10
   2  21   3   21.80    5.30
   2  21   3   20.00    2.80
   2  21   3   20.10    2.70
  -2  21  -3   18.00    4.70
  -2  21  -3   13.20    4.10
   3 -21   3   10.70    4.90
  -3 -21  -3    1.20    5.40
  -3 -21  -3   14.90    5.10
  -3  21  -3   12.20    5.10
   3  21   3   16.80    5.40
   3  21   3   10.30    5.40
  -3  21  -3   11.40    4.50
   3  21   3   13.00    3.20
  -4 -21  -3   42.00    7.60
   4  21   3   35.30    7.60
  -5 -22   3   16.70    5.60
   5 -22  -3    9.60    4.90
  -5 -22   3   22.30    6.00
   5 -22  -3   22.20    3.80
   5  22  -3   19.70    5.30
   5  22  -3    5.20    5.40
  -5  22   3   18.60    4.50
  -5  22   3   16.60    4.80
   5  22  -3   22.10    6.30
   4 -22  -3    4.40    3.60
   4 -22  -3   -0.70    4.00
   4 -22  -3    6.60    3.00
  -4 -22   3    7.90    4.50
  -4  22   3   11.40    5.80
   4  22  -3    3.00    4.10
  -4  22   3    7.00    4.30
   4  22  -3   17.60    5.30
   4  22  -3    4.00    4.60
  -3 -22   3   23.70    5.40
  -3 -22   3   27.10    4.60
   3 -22  -3   39.00    5.90
   3 -22  -3   26.00    4.10
   3  22  -3   38.30    5.80
   3  22  -3   36.30    6.20
  -3  22   3   22.70    5.20
  -2 -22   3    0.80    4.40
   2 -22  -3    3.50    3.20
   2 -22  -3   -1.20    4.00
  -2 -22   3   -2.60    3.00
   2  22  -3   -1.10    3.30
  -2  22   3    0.50    2.40
  -2  22   3    4.90    2.50
   2  22  -3    8.20    3.80
  -2  22   3   -0.90    3.70
   2  22  -3   -0.60    4.50
   1 -22  -3   48.80    6.30
  -1 -22   3   32.10    5.70
  -1 -22   3   47.70    5.10
   1 -22  -3   56.49    7.70
   1  22  -3   49.40    5.30
  -1  22   3   36.80    4.10
   1  22  -3   30.10    4.70
  -1  22   3   35.10    5.80
   1  22  -3   29.10    5.90
  -1  22   3   39.80    4.10
   1  22  -3   31.60    5.00
   0 -22   3   28.00    3.80
   0 -22  -3   19.10    4.50
   0 -22   3   25.00    5.70
   0 -22  -3   21.70    5.20
   0  22   3   18.00    5.10
   0  22  -3   25.40    5.00
   0  22  -3   24.00    3.20
   0  22   3   25.00    2.80
   0  22   3   27.10    4.60
   0  22  -3   23.80    4.60
   0  22  -3   25.80    4.40
   0  22   3   27.50    3.90
   1 -22   3    7.40    4.30
  -1 -22  -3   -5.90    4.50
  -1 -22  -3   -4.20    3.90
   1  22   3    1.40    4.00
   1  22   3    2.70    2.10
  -1  22  -3    5.10    4.20
   1  22   3    1.90    4.40
   1  22   3   -0.50    2.20
  -1  22  -3    5.70    3.70
  -2 -22  -3   60.19    7.90
   2 -22   3   70.39    9.30
  -2 -22  -3   52.59    7.90
   2  22   3   48.20    4.40
   2  22   3   56.19    7.60
  -2  22  -3   55.49    9.20
   2  22   3   63.69    4.80
  -2  22  -3   52.99    8.10
   2  22   3   62.89    9.60
   3 -22   3    8.20    5.40
  -3 -22  -3   -3.10    5.00
  -3 -22  -3    2.90    5.30
   3  22   3    2.80    4.90
   3  22   3    7.60    3.00
  -3  22  -3    6.20    5.40
  -3  22  -3    7.50    4.70
   3  22   3    8.90    6.30
   4 -23  -3   -0.60    5.80
   4 -23  -3    0.80    3.30
  -4 -23   3  -10.70    5.00
   4 -23  -3    0.40    3.70
   4  23  -3    2.00    5.40
  -4  23   3    3.50    3.70
   4  23  -3   -0.70    4.40
  -4  23   3   -5.10    4.60
   4  23  -3   -4.20    5.00
  -3 -23   3    1.80    7.30
  -3 -23   3   10.70    5.40
   3  23  -3   -5.50    4.70
   3  23  -3    3.80    4.00
  -3  23   3   10.80    3.20
   3  23  -3    3.00    4.30
  -3  23   3   -1.60    4.30
  -2 -23   3    0.70    3.60
   2 -23  -3   -2.90    3.40
  -2 -23   3   -4.00    4.90
   2 -23  -3    1.80    4.40
   2  23  -3   -4.80    3.80
  -2  23   3    3.80    2.70
  -2  23   3   -5.10    4.20
   2  23  -3   -2.50    4.50
   2  23  -3   -2.30    3.30
  -2  23   3    9.00    2.80
  -1 -23   3   -1.10    4.60
   1 -23  -3    6.10    4.30
  -1 -23   3    8.60    3.00
  -1  23   3    1.60    2.40
   1  23  -3   -3.00    4.50
   1  23  -3   -0.90    2.80
  -1  23   3    7.40    4.50
  -1  23   3    2.80    2.40
   1  23  -3    2.80    4.20
   1  23  -3   -0.70    3.50
   0 -23  -3    6.10    5.30
   0 -23   3   12.20    2.50
   0 -23   3    8.90    5.20
   0 -23  -3    9.80    4.20
   0  23   3   12.50    5.90
   0  23  -3    5.90    4.90
   0  23  -3   10.70    4.20
   0  23   3   15.60    2.60
   0  23   3   16.20    2.60
   0  23  -3   19.50    4.50
   0  23  -3   10.60    2.70
   0  23   3    9.40    4.00
   1 -23   3   98.79    9.70
  -1 -23  -3  107.99   11.10
   1  23   3   76.09    5.00
  -1  23  -3   70.29   11.10
   1  23   3   90.69   10.30
  -1  23  -3  104.49   10.70
   1  23   3   91.49    4.80
  -2 -23  -3    5.80    4.90
   2 -23   3   17.80    5.80
  -2 -23  -3    0.50    5.50
  -2  23  -3    7.60    4.80
   2  23   3    5.40    2.40
   2  23   3    6.00    2.80
   2  23   3    8.00    5.30
   2  23   3   -2.10    5.50
  -2  23  -3    7.80    5.00
   3 -24  -3   50.49    7.00
  -3 -24   3   28.10    6.90
  -3 -24   3   37.30    5.60
   3 -24  -3   46.30    7.00
  -3  24   3   53.19    6.30
   3  24  -3   35.00    6.40
   3  24  -3   30.70    5.50
   3  24  -3   22.90    6.40
  -3  24   3   41.20    6.60
  -2 -24   3   13.20    4.00
   2 -24  -3   13.00    4.40
  -2 -24   3    7.50    5.70
   2 -24  -3    9.80    5.30
   2  24  -3    2.70    5.30
   2  24  -3    2.20    4.00
  -2  24   3   15.80    3.30
  -2  24   3    7.20    3.10
  -2  24   3   10.40    5.20
   2  24  -3    2.10    4.00
  -1 -24   3   -8.70    4.80
   1 -24  -3    8.40    5.00
  -1 -24   3   11.50    3.30
  -1  24   3    7.50    4.80
  -1  24   3    6.20    2.90
   1  24  -3    0.80    5.20
  -1  24   3    2.90    2.60
   1  24  -3   -1.00    2.80
   1  24  -3    0.70    4.00
   0 -24   3   22.90    6.20
   0 -24  -3   22.20    5.10
   0 -24  -3   36.50    6.70
   0 -24   3   35.50    4.30
   0  24   3   19.20    5.40
   0  24  -3   33.70    6.40
   0  24  -3   31.60    6.10
   0  24   3   31.50    4.60
   0  24   3   26.80    4.50
   0  24   3   29.70    6.50
   0  24  -3   44.60    4.60
   0  24  -3   35.40    5.70
  -1 -24  -3   15.70    6.00
   1 -24   3   19.30    5.60
  -1 -24  -3    5.80    5.00
   1  24   3    4.50    2.40
   1  24   3    6.50    2.70
   1  24   3    7.60    5.70
  -1  24  -3   -0.40    4.50
   1  24   3   11.10    5.30
  -1  24  -3    8.20    4.40
  -1  24  -3    2.00    5.20
  -9   0   4   -4.30    4.40
   9   0  -4    3.80    4.60
  -8   0   4   54.89    7.20
  -8   0   4   69.69    3.90
  -8   0   4   79.39    7.60
   8   0  -4   56.99    6.60
   8   0  -4   69.89    7.60
  -7   0   4   -4.80    2.40
  -7   0   4   -0.60    2.50
   7   0  -4   -2.70    2.30
  -7   0   4    0.80    1.30
   6   0  -4   68.59    5.30
  -6   0   4   65.79    2.80
  -6   0   4   63.29    5.40
  -6   0   4   63.09    5.20
   6   0  -4   66.39    5.50
   5   0  -4   -0.50    1.30
  -5   0   4    1.10    1.70
  -5   0   4    1.10    1.60
   5   0  -4    0.30    1.80
  -4   0   4 1862.71   35.60
  -4   0   4 1875.61   35.90
   4   0  -4 1920.31   35.90
   4   0  -4 1816.92   35.80
  -3   0   4   -0.70    1.10
   3   0  -4   -0.90    1.20
   3   0  -4    0.60    1.30
  -3   0   4    0.30    1.10
  -2   0   4  244.08    6.70
   2   0  -4  255.07    5.70
   2   0  -4  244.78    6.80
   2   0  -4  233.28    7.10
   1   0  -4    0.50    0.90
   1   0  -4    0.90    0.90
   0   0  -4  463.75   10.40
   0   0  -4  465.95   10.70
   0   0  -4  456.65   11.00
  -1   0  -4   -0.30    1.10
   1   0   4   -0.30    1.10
  -1   0  -4    0.10    1.00
  -1   0  -4   -0.80    1.20
   1   0   4   -0.20    1.10
   2   0   4   12.90    2.20
   2   0   4   14.20    2.30
  -2   0  -4   12.80    2.10
  -2   0  -4   11.60    2.30
  -2   0  -4   13.80    2.20
  -3   0  -4    1.10    1.60
  -3   0  -4   -0.10    1.50
   3   0   4   -0.30    1.40
   3   0   4    0.60    1.50
  -3   0  -4   -2.40    1.50
  -4   0  -4   12.40    2.70
   4   0   4   14.10    2.70
  -4   0  -4   13.90    2.80
   4   0   4   15.50    2.70
  -4   0  -4   15.40    3.00
  -5   0  -4    0.40    2.70
   5   0   4   -2.10    2.30
  -5   0  -4    0.00    2.60
   5   0   4   -1.50    2.60
   6   0   4   68.39    6.40
  -6   0  -4   60.39    6.80
  -6   0  -4   82.99    7.40
  -6   0  -4   74.59    7.20
   6   0   4   65.79    7.30
  -7   0  -4    3.40    4.90
   7   0   4   -4.70    3.50
  -7   0  -4   -4.40    3.80
   7   0   4   -7.80    4.20
  -7   0  -4    3.30    3.90
   9  -1  -4   -0.60    4.20
  -9  -1   4    9.90    2.30
  -9  -1   4    0.50    4.20
   9  -1  -4    2.30    4.20
  -9  -1   4    4.00    4.20
  -9   1   4    5.20    2.20
   9   1  -4    3.20    4.80
  -9   1   4    2.50    4.40
  -9   1   4    8.80    2.20
   9   1  -4    0.80    3.80
  -9   1   4    7.10    4.50
  -8  -1   4  352.56   13.80
   8  -1  -4  323.17   12.90
  -8  -1   4  337.47    9.00
  -8  -1   4  357.86   13.80
   8  -1  -4  314.27   13.50
   8   1  -4  340.17   14.10
  -8   1   4  326.17    8.50
   8   1  -4  349.37   13.30
  -8   1   4  331.77   13.30
  -8   1   4  305.37   15.20
  -7  -1   4   12.30    1.80
  -7  -1   4   10.70    3.10
  -7  -1   4   16.70    3.50
   7  -1  -4   12.20    3.50
   7  -1  -4   15.30    3.80
   7   1  -4    9.70    3.30
   7   1  -4   10.80    3.40
  -7   1   4   12.10    1.60
  -7   1   4   10.60    3.30
  -7   1   4    9.90    3.10
  -6  -1   4   77.09    5.80
   6  -1  -4   75.99    5.90
  -6  -1   4   75.19    5.60
   6  -1  -4   83.89    5.80
  -6  -1   4   75.09    3.20
  -6   1   4   81.29    5.70
  -6   1   4   72.89    5.40
   6   1  -4   72.69    5.70
  -6   1   4   75.59    2.70
   6   1  -4   84.59    6.20
   5  -1  -4  154.48    7.00
  -5  -1   4  151.48    6.90
  -5  -1   4  157.08    4.10
  -5  -1   4  143.49    6.70
   5  -1  -4  148.59    6.80
   5   1  -4  154.38    4.20
   5   1  -4  158.78    7.30
   5   1  -4  160.78    7.10
  -5   1   4  151.58    6.70
  -5   1   4  152.38    6.90
  -4  -1   4  316.87    9.80
  -4  -1   4  320.67    6.40
   4  -1  -4  308.37    9.60
  -4  -1   4  327.17    9.80
   4  -1  -4  331.07    9.70
   4   1  -4  331.17    6.50
  -4   1   4  317.27    9.50
   4   1  -4  321.57    9.80
   4   1  -4  325.77    9.80
  -4   1   4  331.27    9.80
  -3  -1   4   25.80    3.00
   3  -1  -4   27.40    2.70
  -3  -1   4   27.20    2.80
   3  -1  -4   29.00    3.00
   3   1  -4   25.40    2.80
  -3   1   4   19.90    2.40
   3   1  -4   26.80    1.60
  -3   1   4   23.70    2.90
   3   1  -4   19.60    2.80
   2  -1  -4  185.88    4.60
   2  -1  -4  192.78    5.60
  -2  -1   4  186.08    6.00
   2  -1  -4  186.28    6.20
   2   1  -4  194.08    4.90
   2   1  -4  190.98    6.20
  -2   1   4  186.88    5.50
   2   1  -4  190.58    6.00
   1  -1  -4  294.67    7.10
   1  -1  -4  298.67    7.30
   1   1  -4  295.27    7.60
   0  -1  -4    1.80    1.10
   0  -1  -4    0.70    1.10
   0  -1  -4    3.00    1.10
   0   1  -4    2.00    1.10
   0   1  -4    0.30    1.00
  -1  -1  -4    3.40    1.20
  -1  -1  -4    3.40    1.40
   1  -1   4    4.20    1.40
  -1  -1  -4    4.10    1.40
   1  -1   4    3.00    1.20
  -1   1  -4    5.90    1.60
   1   1   4    5.00    1.40
  -1   1  -4    3.10    1.50
  -1   1  -4    4.00    1.30
   1   1   4    5.70    1.50
  -2  -1  -4  187.98    6.50
  -2  -1  -4  182.08    6.50
   2  -1   4  178.68    6.70
   2  -1   4  172.28    5.90
  -2  -1  -4  178.08    7.10
  -2   1  -4  181.08    6.70
   2   1   4  181.58    6.40
   2   1   4  183.38    6.40
  -2   1  -4  177.08    6.00
  -2   1  -4  172.48    7.10
   3  -1   4   28.60    3.30
  -3  -1  -4   26.00    3.40
  -3  -1  -4   30.20    3.90
   3  -1   4   33.50    3.60
  -3  -1  -4   29.80    3.40
  -3   1  -4   31.30    3.90
  -3   1  -4   33.90    3.70
  -3   1  -4   31.40    3.30
   3   1   4   33.30    3.60
   3   1   4   31.90    3.40
  -4  -1  -4   67.89    5.10
  -4  -1  -4   64.19    5.30
   4  -1   4   61.39    4.30
  -4  -1  -4   69.79    5.10
   4  -1   4   60.09    5.20
   4   1   4   71.39    4.90
   4   1   4   64.39    5.10
  -4   1  -4   70.29    5.50
  -4   1  -4   62.99    5.30
  -4   1  -4   69.99    4.80
   5  -1   4    2.10    2.60
   5  -1   4    0.50    2.00
  -5  -1  -4    0.90    2.50
  -5  -1  -4    2.30    2.70
  -5  -1  -4    0.50    2.60
   5   1   4    2.80    2.30
  -5   1  -4    2.40    2.60
  -5   1  -4    2.10    2.50
  -5   1  -4    4.80    2.60
   5   1   4   -0.80    2.30
  -6  -1  -4  215.38   10.40
   6  -1   4  192.48   10.30
  -6  -1  -4  227.48   10.60
  -6  -1  -4  213.28   10.20
   6  -1   4  192.08   10.50
  -6   1  -4  207.98   10.50
   6   1   4  202.08    9.40
   6   1   4  207.48   10.60
  -6   1  -4  212.08   10.70
  -6   1  -4  219.88   10.00
  -7  -1  -4    3.60    4.20
  -7  -1  -4    4.80    4.20
  -7  -1  -4    2.30    4.00
   7  -1   4   11.70    4.20
  -7   1  -4    1.90    3.90
  -7   1  -4    4.40    3.80
  -7   1  -4    4.50    4.30
   7   1   4   -4.00    3.60
   7   1   4   -3.30    4.10
   9  -2  -4   14.60    5.20
  -9  -2   4   29.10    5.30
  -9  -2   4   23.20    3.10
   9  -2  -4   15.60    4.50
  -9  -2   4   27.00    5.90
  -9   2   4   29.90    3.70
  -9   2   4   21.00    2.60
  -9   2   4   17.40    4.90
   9   2  -4   13.90    4.50
   9   2  -4   26.00    5.80
  -9   2   4   15.70    5.10
  -8  -2   4  122.09    8.50
   8  -2  -4  109.29    8.70
  -8  -2   4  112.99    5.20
  -8  -2   4  110.39    8.90
   8  -2  -4  111.09    7.90
   8   2  -4  106.29    8.10
   8   2  -4  127.39    9.00
  -8   2   4  111.59    8.20
  -8   2   4  110.99    4.40
  -8   2   4  114.49    4.60
   7  -2  -4    9.40    3.60
   7  -2  -4   13.10    3.40
  -7  -2   4   10.80    1.90
  -7  -2   4    6.90    3.30
  -7  -2   4   12.70    3.00
  -7   2   4   11.70    1.90
  -7   2   4   12.80    3.20
  -7   2   4   16.90    3.60
  -7   2   4   16.10    2.10
   7   2  -4   13.60    3.30
  -6  -2   4    3.50    2.30
  -6  -2   4   -1.10    2.10
  -6  -2   4    3.80    1.40
   6  -2  -4    1.10    2.10
   6  -2  -4    3.50    2.10
   6   2  -4    2.10    2.20
   6   2  -4    4.10    2.40
  -6   2   4    2.40    1.90
   6   2  -4    4.10    1.50
  -6   2   4    1.80    2.20
  -5  -2   4  100.79    5.60
  -5  -2   4  106.29    5.90
   5  -2  -4  101.99    5.60
   5  -2  -4  101.79    5.70
  -5  -2   4  103.39    3.50
   5   2  -4  101.09    5.80
   5   2  -4  107.79    5.90
   5   2  -4  102.09    3.60
  -5   2   4  103.79    5.70
  -5   2   4  101.39    5.50
   4  -2  -4  261.07    8.50
   4  -2  -4  265.67    8.40
  -4  -2   4  259.07    6.00
  -4  -2   4  264.97    8.70
  -4  -2   4  263.97    8.80
   4   2  -4  268.07    8.90
   4   2  -4  269.67    8.80
   4   2  -4  272.87    6.10
  -4   2   4  261.07    8.30
  -4   2   4  268.07    8.70
  -3  -2   4  375.76    7.90
   3  -2  -4  392.96    9.70
   3  -2  -4  375.96   10.20
  -3  -2   4  365.96   10.00
  -3  -2   4  386.56   10.30
   3   2  -4  387.56    8.00
  -3   2   4  391.06    9.70
   3   2  -4  386.86   10.30
   3   2  -4  378.56   10.20
   2  -2  -4  121.79    3.50
   2  -2  -4  124.49    4.30
   2  -2  -4  127.09    5.10
  -2  -2   4  121.29    4.90
  -2  -2   4  118.09    4.70
   2   2  -4  118.89    4.80
  -2   2   4  121.99    4.10
   2   2  -4  123.49    3.90
   2   2  -4  115.79    4.80
   1  -2  -4   69.79    2.90
   1  -2  -4   70.59    3.10
  -1   2   4   69.89    3.20
   1   2  -4   70.19    3.50
   1   2  -4   69.29    3.30
   1   2  -4   69.99    3.40
   0  -2  -4   20.50    2.40
   0  -2  -4   27.20    2.10
   0  -2  -4   23.90    2.60
   0   2  -4   26.70    2.50
   0   2   4   24.40    2.50
   0   2  -4   29.50    2.30
  -1  -2  -4   19.50    2.60
   1  -2   4   11.00    1.90
  -1  -2  -4   15.40    2.10
  -1  -2  -4   14.60    2.30
  -1   2  -4   18.40    2.10
   1   2   4   10.90    1.80
  -1   2  -4   20.40    2.60
   1   2   4   17.70    2.20
   1   2   4   18.90    2.70
  -2  -2  -4  457.85   12.50
   2  -2   4  453.85   10.90
  -2  -2  -4  457.05   11.30
   2  -2   4  483.05   12.40
  -2  -2  -4  460.05   11.90
   2   2   4  451.25   11.80
  -2   2  -4  454.15   12.10
   2   2   4  458.95   12.60
   2   2   4  470.65   11.40
  -2   2  -4  458.55   10.90
  -2   2  -4  476.95   12.70
   3  -2   4  154.78    6.90
  -3  -2  -4  140.29    6.90
  -3  -2  -4  149.29    6.60
[truncated: 450,815 more chars]
