# Supplementary material for: 10-Phenyl-10H-phenoxazine-4,6-diol tetra­hydro­furan monosolvate
Source: IUCrdata. 2020 Sep 25;5(Pt 9):x201276. doi: 10.1107/S2414314620012766 (PMC9462277; doi:10.1107/S2414314620012766)
Supplement: Supplementary file 2 [file x-05-x201276-Isup2.hkl]

data_I                                                                          
_shelx_title ' pl-123a_a.res in P2(1)/n'                                        
_shelx_refln_list_code          4                                               
_shelx_F_calc_maximum      225.82                                               
_exptl_crystal_F_000       768.00                                               
_reflns_d_resolution_high  0.8274                                               
                                                                                
loop_                                                                           
 _space_group_symop_operation_xyz                                               
 'x, y, z'                                                                      
 '-x+1/2, y+1/2, -z+1/2'                                                        
 '-x, -y, -z'                                                                   
 'x-1/2, -y-1/2, z-1/2'                                                         
                                                                                
_cell_length_a     8.2694                                                       
_cell_length_b    21.1783                                                       
_cell_length_c    10.7050                                                       
_cell_angle_alpha  90.000                                                       
_cell_angle_beta  111.117                                                       
_cell_angle_gamma  90.000                                                       
                                                                                
_shelx_F_squared_multiplier     1.000                                           
                                                                                
loop_                                                                           
 _refln_index_h                                                                 
 _refln_index_k                                                                 
 _refln_index_l                                                                 
 _refln_F_squared_calc                                                          
 _refln_F_squared_meas                                                          
 _refln_F_squared_sigma                                                         
 _refln_observed_status                                                         
   2   0   0       9683.80       8833.49        62.41 o                         
   4   0   0       1631.03       1597.42        18.93 o                         
   6   0   0        479.98        490.60        13.17 o                         
   8   0   0          1.13         -6.76         6.76 o                         
   2   1   0        363.72        351.86         4.24 o                         
   3   1   0         34.51         34.78         1.98 o                         
   4   1   0        177.26        183.27         4.22 o                         
   5   1   0       1429.55       1487.57        13.11 o                         
   6   1   0         34.42         40.46         3.54 o                         
   7   1   0          1.58          4.67         3.49 o                         
   8   1   0         51.72         61.71         5.96 o                         
   9   1   0          0.05          0.09         5.84 o                         
   1   2   0       1942.76       1815.74        18.12 o                         
   2   2   0        359.44        380.85         4.70 o                         
   3   2   0       1014.10        997.32         8.50 o                         
   4   2   0        787.67        786.71         8.23 o                         
   5   2   0        108.92        114.58         4.22 o                         
   6   2   0         37.36         37.17         3.18 o                         
   7   2   0          0.01         -3.27         3.27 o                         
   8   2   0         13.87          9.50         4.76 o                         
   9   2   0         29.86         30.76         5.86 o                         
   1   3   0       1528.69       1441.88         8.99 o                         
   2   3   0      14144.63      12601.20        64.91 o                         
   3   3   0          1.22          1.55         1.36 o                         
   4   3   0        544.28        618.35         7.24 o                         
   5   3   0       3169.43       3379.97        23.26 o                         
   6   3   0         47.70         58.40         3.54 o                         
   7   3   0          2.01          7.77         3.36 o                         
   8   3   0         79.34         70.74         5.38 o                         
   9   3   0        132.57        128.70         7.11 o                         
   0   4   0       8395.27       6951.48        68.03 o                         
   1   4   0      14549.20      12381.50        69.92 o                         
   2   4   0       3652.18       3420.48        20.62 o                         
   3   4   0        132.00        130.24         3.29 o                         
   4   4   0        913.26        989.54         9.47 o                         
   5   4   0          5.73          3.42         1.97 o                         
   6   4   0         53.10         53.23         3.45 o                         
   7   4   0        203.93        206.01         7.60 o                         
   8   4   0         10.42          2.25         4.33 o                         
   9   4   0          0.00         -0.74         5.61 o                         
   1   5   0       2653.91       2494.42        14.82 o                         
   2   5   0       1399.51       1427.63         9.67 o                         
   3   5   0        638.59        720.32         7.19 o                         
   4   5   0        390.33        436.08         6.14 o                         
   5   5   0        135.41        134.67         4.28 o                         
   6   5   0          1.55          4.83         2.47 o                         
   7   5   0        205.89        215.03         7.17 o                         
   8   5   0         40.39         38.65         4.50 o                         
   9   5   0         73.94         79.88         6.39 o                         
   0   6   0        400.48        360.89         7.40 o                         
   1   6   0         47.43         38.10         1.79 o                         
   2   6   0       2130.93       2177.91        14.34 o                         
   3   6   0         79.06         98.14         3.11 o                         
   4   6   0        744.15        823.82         8.64 o                         
   5   6   0         67.30         82.91         3.58 o                         
   6   6   0        180.46        174.99         5.63 o                         
   7   6   0         49.12         48.83         3.91 o                         
   8   6   0        374.55        373.11        10.07 o                         
   9   6   0          2.64         -0.62         5.68 o                         
   1   7   0       3081.20       2962.82        18.52 o                         
   2   7   0        340.59        370.21         4.74 o                         
   3   7   0         20.69         21.84         1.91 o                         
   4   7   0        269.77        303.92         5.33 o                         
   5   7   0        105.20        114.73         4.43 o                         
   6   7   0          0.00         -2.52         2.52 o                         
   7   7   0          0.01         -3.11         3.11 o                         
   8   7   0        135.17        123.42         6.06 o                         
   0   8   0       1305.36       1252.69        15.60 o                         
   1   8   0        164.36        173.75         3.53 o                         
   2   8   0       6415.12       6468.75        34.58 o                         
   3   8   0        595.83        562.58         7.04 o                         
   4   8   0        109.54         92.69         3.54 o                         
   5   8   0        548.22        552.84         7.87 o                         
   6   8   0         89.53         95.17         4.37 o                         
   7   8   0          6.70          3.37         3.24 o                         
   8   8   0         56.07         60.98         4.90 o                         
   1   9   0       3137.60       3097.57        20.16 o                         
   2   9   0        868.79       1019.64         8.38 o                         
   3   9   0         18.86         14.25         1.76 o                         
   4   9   0        127.85        156.29         4.67 o                         
   5   9   0         62.44         52.58         3.34 o                         
   6   9   0         16.83         15.34         3.17 o                         
   7   9   0         20.54         25.85         4.15 o                         
   8   9   0        187.53        176.90         7.32 o                         
   0  10   0       2611.87       2561.14        24.91 o                         
   1  10   0        751.39        735.45         7.56 o                         
   2  10   0         30.73         36.81         2.21 o                         
   3  10   0         15.82         14.88         1.65 o                         
   4  10   0        345.10        346.26         6.43 o                         
   5  10   0         11.64         11.82         2.74 o                         
   6  10   0         75.67         59.37         4.21 o                         
   7  10   0          4.74          0.02         3.36 o                         
   8  10   0          0.02         -4.75         4.75 o                         
   1  11   0          5.55          5.19         1.53 o                         
   2  11   0        148.55        157.92         3.87 o                         
   3  11   0         22.04         18.41         1.80 o                         
   4  11   0        206.35        225.09         5.50 o                         
   5  11   0          1.18         -0.72         2.62 o                         
   6  11   0        372.31        342.25         8.22 o                         
   7  11   0        298.53        260.49         9.98 o                         
   8  11   0         32.74         26.77         7.23 o                         
   0  12   0        613.19        642.90        10.63 o                         
   1  12   0         31.99         33.53         2.21 o                         
   2  12   0        114.19        138.57         4.15 o                         
   3  12   0        818.12        842.11         8.44 o                         
   4  12   0        125.92        112.79         4.71 o                         
   5  12   0         75.60         67.12         4.09 o                         
   6  12   0         29.25         27.90         3.97 o                         
   7  12   0         31.94         36.44         4.64 o                         
   8  12   0         83.16         79.61         5.83 o                         
   1  13   0        109.88        115.55         3.83 o                         
   2  13   0        416.86        392.18         6.74 o                         
   3  13   0        344.89        364.54         5.60 o                         
   4  13   0        423.83        399.05         6.74 o                         
   5  13   0        582.12        545.77         8.16 o                         
   6  13   0          5.50          7.74         3.56 o                         
   7  13   0          1.45          5.34         4.51 o                         
   8  13   0         34.13         29.08         6.34 o                         
   0  14   0        554.80        577.88         9.84 o                         
   1  14   0        480.09        471.55         6.90 o                         
   2  14   0          8.91          9.49         2.27 o                         
   3  14   0        427.74        439.24         6.32 o                         
   4  14   0        458.28        464.48         6.80 o                         
   5  14   0        165.28        179.82         6.61 o                         
   6  14   0        260.12        235.96        10.77 o                         
   7  14   0         42.43         63.70         5.26 o                         
   1  15   0        127.91        137.16         4.53 o                         
   2  15   0        103.37        113.55         4.78 o                         
   3  15   0        137.82        137.23         4.83 o                         
   4  15   0        163.89        171.45         5.00 o                         
   5  15   0        209.37        191.00         6.27 o                         
   6  15   0         11.10          2.70         3.60 o                         
   7  15   0         22.69         13.55         4.20 o                         
   0  16   0         78.37         79.22         5.07 o                         
   1  16   0        112.98        106.25         4.56 o                         
   2  16   0         18.90         18.95         2.77 o                         
   3  16   0         11.83         16.07         2.69 o                         
   4  16   0        208.06        205.18         5.39 o                         
   5  16   0         74.39         67.05         4.02 o                         
   6  16   0         28.27         24.79         5.21 o                         
   7  16   0         35.06         24.78         5.28 o                         
   1  17   0        132.86        134.50         5.18 o                         
   2  17   0         88.65         91.12         6.01 o                         
   3  17   0          4.06          2.88         2.42 o                         
   4  17   0        928.22        896.51        11.28 o                         
   5  17   0          9.36          4.15         3.32 o                         
   6  17   0         75.42         61.06         6.42 o                         
   0  18   0         32.86         36.02         3.92 o                         
   1  18   0          7.42          7.86         2.53 o                         
   2  18   0          1.91          3.90         3.01 o                         
   3  18   0        243.57        242.32         6.40 o                         
   4  18   0         65.60         64.69         4.02 o                         
   5  18   0         72.48         66.82         6.01 o                         
   6  18   0        103.10        105.32         7.22 o                         
   1  19   0         23.83         25.49         3.42 o                         
   2  19   0         38.11         33.67         3.64 o                         
   3  19   0         51.85         43.53         4.30 o                         
   4  19   0          0.08          2.15         4.43 o                         
   5  19   0        145.00        137.31        10.66 o                         
   6  19   0         62.75         40.33         7.35 o                         
   0  20   0          7.89         10.96         4.00 o                         
   1  20   0        595.94        604.58         9.90 o                         
   2  20   0        425.83        419.17         9.44 o                         
   3  20   0          5.02          5.41         3.46 o                         
   4  20   0        211.92        198.79        11.33 o                         
   5  20   0        117.36        134.08        12.50 o                         
   1  21   0         13.11         12.76         3.38 o                         
   2  21   0         31.81         23.55         4.35 o                         
   3  21   0         14.89         20.71         4.29 o                         
   4  21   0        103.36        109.41         7.83 o                         
   5  21   0          8.70         29.28         7.21 o                         
   0  22   0        285.98        291.27        15.85 o                         
   1  22   0         37.61         36.93         4.35 o                         
   2  22   0         46.79         42.13         4.36 o                         
   3  22   0        380.61        392.91         9.46 o                         
   4  22   0         25.79         16.05         6.22 o                         
   1  23   0        313.81        301.81         8.90 o                         
   2  23   0         19.42         26.09         5.00 o                         
   3  23   0        287.70        302.34        12.95 o                         
   4  23   0          0.12         -3.60         8.45 o                         
   0  24   0         60.93         61.80         8.77 o                         
   1  24   0        136.93        131.83         8.15 o                         
   2  24   0         61.44         52.31         5.25 o                         
   3  24   0        244.94        265.06         8.97 o                         
   1  25   0         98.85        109.11         6.70 o                         
  -9   0   1         14.68         28.66         8.02 o                         
  -7   0   1         74.41         81.65         8.61 o                         
  -5   0   1        323.42        316.30         8.33 o                         
  -3   0   1        343.80        345.06         5.85 o                         
   1   0   1      24171.41      22270.18       322.66 o                         
   3   0   1        709.53        700.64        10.53 o                         
   5   0   1        224.17        215.99         7.82 o                         
   7   0   1          6.50         -2.48         5.30 o                         
   9   0   1         32.05         48.01        18.89 o                         
  -9   1   1        139.95        161.99         7.89 o                         
  -8   1   1         60.26         69.61         5.09 o                         
  -7   1   1        143.52        147.09         6.74 o                         
  -6   1   1         19.88         20.15         2.78 o                         
  -5   1   1         14.59          7.73         1.93 o                         
  -4   1   1       3614.58       3593.46        23.43 o                         
  -3   1   1         90.59         80.36         2.59 o                         
  -2   1   1       1217.80       1146.78         7.95 o                         
   1   1   1        278.45        275.37         3.41 o                         
   2   1   1       2285.82       2252.76        14.24 o                         
   3   1   1        758.66        704.45         7.16 o                         
   4   1   1        980.79       1002.77         9.74 o                         
   5   1   1        606.09        633.01         8.73 o                         
   6   1   1        368.36        380.62         7.85 o                         
   7   1   1          0.93         -3.68         3.68 o                         
   8   1   1          8.82          1.14         4.77 o                         
   9   1   1          1.67        -11.83        15.20 o                         
  -9   2   1          1.96         -0.50         5.42 o                         
  -8   2   1          4.26          8.08         4.01 o                         
  -7   2   1         59.33         56.05         4.34 o                         
  -6   2   1        166.04        175.17         5.16 o                         
  -5   2   1        210.49        225.95         4.94 o                         
  -4   2   1         32.54         33.26         2.12 o                         
  -3   2   1         91.63         93.30         2.72 o                         
  -2   2   1       2011.61       1916.12        11.94 o                         
  -1   2   1        418.31        386.95         3.63 o                         
   1   2   1        772.93        734.16         6.59 o                         
   2   2   1       2469.56       2341.47        17.06 o                         
   3   2   1         45.22         56.25         2.53 o                         
   4   2   1        245.88        274.74         5.11 o                         
   5   2   1       1289.85       1369.55        12.84 o                         
   6   2   1          8.87         12.54         2.87 o                         
   7   2   1         80.15         82.17         4.78 o                         
   8   2   1         99.66         82.58         5.79 o                         
  -9   3   1        107.38        102.08         7.64 o                         
  -8   3   1         55.38         66.26         5.15 o                         
  -7   3   1         92.40         97.45         4.99 o                         
  -6   3   1        112.89        133.94         4.83 o                         
  -5   3   1         57.13         59.57         3.03 o                         
  -4   3   1       2681.69       2752.15        18.49 o                         
  -3   3   1       4015.71       3949.91        23.37 o                         
  -2   3   1       3093.80       3016.91        17.64 o                         
  -1   3   1        262.51        238.26         3.02 o                         
   0   3   1        216.37        203.24         4.19 o                         
   1   3   1      15669.79      13623.02        87.37 o                         
   2   3   1       2731.40       2701.11        19.11 o                         
   3   3   1          0.11          0.70         1.35 o                         
   4   3   1        143.25        159.59         4.19 o                         
   5   3   1        449.17        420.96         6.95 o                         
   6   3   1        463.55        467.35         8.22 o                         
   7   3   1          8.20          2.64         3.65 o                         
   8   3   1          6.39          7.04         5.58 o                         
  -9   4   1          1.74          5.54         4.90 o                         
  -8   4   1         97.49         99.48         5.42 o                         
  -7   4   1        167.17        172.05         5.93 o                         
  -6   4   1          7.72          9.65         2.46 o                         
  -5   4   1        627.12        644.23         7.54 o                         
  -4   4   1         43.90         48.37         2.34 o                         
  -3   4   1         10.11          7.22         1.32 o                         
  -2   4   1       7707.49       6976.24        37.33 o                         
  -1   4   1      11806.98      10268.87        55.21 o                         
   0   4   1       1057.00       1007.63         7.84 o                         
   1   4   1      50995.99      38539.34       637.81 o                         
   2   4   1      12570.75      11363.64        77.72 o                         
   3   4   1        322.14        337.55         5.19 o                         
   4   4   1          6.42          6.30         1.78 o                         
   5   4   1        270.80        267.30         5.80 o                         
   6   4   1        331.35        350.83         7.56 o                         
   7   4   1          0.24         -1.53         3.55 o                         
   8   4   1         24.30         30.99         5.19 o                         
  -9   5   1         26.93         27.95         6.42 o                         
  -8   5   1          7.15          4.28         3.73 o                         
  -7   5   1         76.63         71.73         5.01 o                         
  -6   5   1         46.31         49.70         3.22 o                         
  -5   5   1         86.62         98.45         3.70 o                         
  -4   5   1         83.21         93.35         3.41 o                         
  -3   5   1          3.94          4.93         1.30 o                         
  -2   5   1       2477.62       2398.44        14.99 o                         
  -1   5   1       2524.50       2327.77        13.96 o                         
   0   5   1       5275.37       4808.22        28.65 o                         
   1   5   1       7460.18       6866.26        38.74 o                         
   2   5   1         41.27         44.89         1.95 o                         
   3   5   1       3687.78       3846.57        23.72 o                         
   4   5   1       1205.18       1257.29        11.34 o                         
   5   5   1        615.82        637.24         8.49 o                         
   6   5   1        354.98        355.94         7.49 o                         
   7   5   1          1.30          4.20         3.33 o                         
   8   5   1          8.30          6.01         5.78 o                         
  -9   6   1         53.36         50.78         5.99 o                         
  -8   6   1        106.68         98.74         5.13 o                         
  -7   6   1         71.71         59.63         3.94 o                         
  -6   6   1          5.37          7.03         2.39 o                         
  -5   6   1        144.01        133.09         4.40 o                         
  -4   6   1        239.81        280.03         5.00 o                         
  -3   6   1       1139.84       1127.14        10.04 o                         
  -2   6   1        778.15        788.11         6.95 o                         
  -1   6   1        333.40        317.39         4.06 o                         
   0   6   1          0.41          0.95         1.04 o                         
   1   6   1        689.82        662.81         6.46 o                         
   2   6   1       1956.70       1934.71        13.90 o                         
   3   6   1       4107.91       4265.73        25.92 o                         
   4   6   1         71.94         79.45         3.44 o                         
   5   6   1        209.63        208.82         5.20 o                         
   6   6   1        649.03        668.84         9.89 o                         
   7   6   1         89.51         98.65         4.92 o                         
   8   6   1          5.29          7.93         5.21 o                         
  -9   7   1         31.95         37.34         5.41 o                         
  -8   7   1          4.44          2.97         4.07 o                         
  -7   7   1         49.31         41.69         3.61 o                         
  -6   7   1         16.02         17.67         2.69 o                         
  -5   7   1         94.37        103.69         4.12 o                         
  -4   7   1        117.11        134.17         3.91 o                         
  -3   7   1       1738.30       1823.08        13.40 o                         
  -2   7   1        137.67        123.85         3.05 o                         
  -1   7   1        647.89        611.67         6.32 o                         
   0   7   1        303.99        296.55         4.11 o                         
   1   7   1       3132.49       3104.80        18.71 o                         
   2   7   1        453.17        434.47         5.07 o                         
   3   7   1       2304.14       2400.20        16.54 o                         
   4   7   1         18.51         16.49         2.01 o                         
   5   7   1          4.13          5.74         2.35 o                         
   6   7   1        417.58        403.40         7.73 o                         
   7   7   1         24.10         24.70         3.77 o                         
   8   7   1         79.67         78.13         5.85 o                         
  -9   8   1         32.11         32.81         5.53 o                         
  -8   8   1        364.46        371.62        10.27 o                         
  -7   8   1         50.04         53.26         3.84 o                         
  -6   8   1        593.87        572.90         8.30 o                         
  -5   8   1          1.90          0.26         1.99 o                         
  -4   8   1         21.41         28.48         2.35 o                         
  -3   8   1       1961.56       2164.09        15.45 o                         
  -2   8   1         98.02        133.35         3.29 o                         
  -1   8   1         96.63         84.68         2.61 o                         
   0   8   1          1.28          4.37         1.23 o                         
   1   8   1          3.67          3.23         1.42 o                         
   2   8   1         86.39         92.25         3.46 o                         
   3   8   1        172.18        188.24         4.23 o                         
   4   8   1        419.13        457.70         6.55 o                         
   5   8   1        394.57        375.16         7.34 o                         
   6   8   1        555.86        539.08         8.81 o                         
   7   8   1         22.16         24.42         3.67 o                         
   8   8   1        187.37        181.75         7.96 o                         
  -8   9   1         31.42         33.33         4.69 o                         
  -7   9   1        116.99        103.17         4.94 o                         
  -6   9   1         48.82         40.58         3.35 o                         
  -5   9   1         48.02         50.74         3.26 o                         
  -4   9   1        292.08        288.56         5.70 o                         
  -3   9   1        432.55        479.81         6.28 o                         
  -2   9   1       1588.14       1683.53        12.54 o                         
  -1   9   1        479.07        498.17         5.95 o                         
   0   9   1        847.90        829.76         8.54 o                         
   1   9   1       1406.40       1447.71        12.09 o                         
   2   9   1       5006.88       4988.62        31.52 o                         
   3   9   1        280.61        244.69         4.70 o                         
   4   9   1        398.44        424.52         6.94 o                         
   5   9   1          0.04          8.03         2.40 o                         
   6   9   1          1.87          3.41         2.86 o                         
   7   9   1         38.54         42.03         4.42 o                         
   8   9   1         81.73         85.17         5.78 o                         
  -8  10   1         34.14         37.90         4.51 o                         
  -7  10   1         21.82         26.47         3.68 o                         
  -6  10   1         16.80         15.07         3.29 o                         
  -5  10   1        132.82        122.74         5.33 o                         
  -4  10   1        443.65        459.05         7.15 o                         
  -3  10   1       1509.14       1519.91        11.82 o                         
  -2  10   1         63.14         83.44         3.14 o                         
  -1  10   1        129.68        130.99         3.56 o                         
   0  10   1        105.31        116.81         3.05 o                         
   1  10   1         23.87         30.97         1.91 o                         
   2  10   1         41.98         38.70         2.52 o                         
   3  10   1         16.96         16.09         1.60 o                         
   4  10   1          0.76         -0.14         2.01 o                         
   5  10   1        290.18        288.55         6.82 o                         
   6  10   1          0.00          1.83         2.91 o                         
   7  10   1        150.43        160.91         8.17 o                         
   8  10   1         26.27         30.86         5.07 o                         
  -8  11   1        760.41        713.95        12.32 o                         
  -7  11   1         92.96         86.60         5.09 o                         
  -6  11   1        224.48        218.31         7.14 o                         
  -5  11   1        229.75        219.48         6.09 o                         
  -4  11   1        166.37        178.12         4.82 o                         
  -3  11   1         11.31         11.90         1.74 o                         
  -2  11   1         91.67        106.08         3.67 o                         
  -1  11   1       1813.17       1825.20        14.19 o                         
   0  11   1        383.06        349.44         4.94 o                         
   1  11   1        720.26        733.91         7.62 o                         
   2  11   1        746.78        705.20         7.38 o                         
   3  11   1        918.90        896.67        10.43 o                         
   4  11   1        601.49        603.65         8.42 o                         
   5  11   1         85.57         84.85         4.38 o                         
   6  11   1         47.33         40.53         3.75 o                         
   7  11   1        151.40        128.01         6.31 o                         
   8  11   1         26.65         34.48         7.61 o                         
  -8  12   1          0.22          1.50         5.01 o                         
  -7  12   1        322.62        303.16         9.82 o                         
  -6  12   1         19.26         14.35         3.80 o                         
  -5  12   1         56.46         69.72         4.67 o                         
  -4  12   1        198.62        203.74         4.89 o                         
  -3  12   1        271.22        278.92         5.03 o                         
  -2  12   1         30.71         35.88         2.80 o                         
  -1  12   1        520.12        582.87         7.28 o                         
   0  12   1        517.41        506.63         6.19 o                         
   1  12   1          0.33          2.28         1.62 o                         
   2  12   1        221.63        211.94         3.75 o                         
   3  12   1        900.05        862.57        10.45 o                         
   4  12   1       1917.13       1921.50        19.96 o                         
   5  12   1         14.48         16.46         3.09 o                         
   6  12   1        110.62        116.14         5.59 o                         
   7  12   1          2.25          0.02         4.30 o                         
  -8  13   1          0.42          6.71         5.68 o                         
  -7  13   1          9.52          6.28         4.29 o                         
  -6  13   1         20.05         16.68         3.80 o                         
  -5  13   1         53.83         56.38         3.92 o                         
  -4  13   1        769.42        768.82         8.83 o                         
  -3  13   1        539.95        507.97         6.80 o                         
  -2  13   1        476.40        476.26         7.46 o                         
  -1  13   1        608.29        636.27         7.86 o                         
   0  13   1        273.67        261.45         4.77 o                         
   1  13   1        126.29        135.97         3.88 o                         
   2  13   1         46.16         43.00         2.36 o                         
   3  13   1         93.83         88.50         4.31 o                         
   4  13   1         17.81         14.14         3.20 o                         
   5  13   1         42.09         48.86         4.30 o                         
   6  13   1          2.93          7.38         3.65 o                         
   7  13   1          5.32         10.59         4.55 o                         
  -8  14   1          6.30         -5.59         5.59 o                         
  -7  14   1         10.27          4.06         4.72 o                         
  -6  14   1        178.78        141.90         6.62 o                         
  -5  14   1       1024.47        952.61        11.75 o                         
  -4  14   1        199.06        195.80         5.27 o                         
  -3  14   1         26.47         23.65         2.40 o                         
  -2  14   1        777.15        762.46         9.83 o                         
  -1  14   1        155.15        166.10         4.66 o                         
   0  14   1         13.90         17.12         1.92 o                         
   1  14   1        165.31        176.09         4.41 o                         
   2  14   1        148.79        144.29         3.83 o                         
   3  14   1        138.45        132.57         5.51 o                         
   4  14   1        208.61        190.42         7.04 o                         
   5  14   1         52.61         53.71         4.77 o                         
   6  14   1          1.97          5.40         5.10 o                         
   7  14   1          5.14          9.32         5.12 o                         
  -7  15   1         33.18         37.76         5.13 o                         
  -6  15   1        728.26        664.94        10.84 o                         
  -5  15   1         10.29          0.50         2.92 o                         
  -4  15   1         49.86         43.46         2.96 o                         
  -3  15   1        434.61        458.70         7.37 o                         
  -2  15   1         34.41         31.73         2.84 o                         
  -1  15   1        284.08        298.02         5.97 o                         
   0  15   1        208.74        214.37         4.85 o                         
   1  15   1          1.09          6.82         2.11 o                         
   2  15   1        113.29        108.92         4.01 o                         
   3  15   1         10.52         11.81         3.22 o                         
   4  15   1        383.07        369.30         9.25 o                         
   5  15   1         27.10         22.85         4.41 o                         
   6  15   1         45.89         40.77         5.97 o                         
   7  15   1          4.76         -3.75         6.26 o                         
  -7  16   1         92.08         97.05         6.23 o                         
  -6  16   1        146.40        129.01         5.73 o                         
  -5  16   1          2.15          1.75         3.03 o                         
  -4  16   1         79.62         76.44         3.84 o                         
  -3  16   1        194.44        205.47         5.83 o                         
  -2  16   1         65.84         66.86         4.02 o                         
  -1  16   1          0.75          2.47         2.18 o                         
   0  16   1       1348.55       1395.00        12.16 o                         
   1  16   1        403.09        403.54         7.11 o                         
   2  16   1         70.33         65.16         3.93 o                         
   3  16   1          8.74          6.85         3.81 o                         
   4  16   1         75.12         87.96         5.55 o                         
   5  16   1         24.94         28.97         6.74 o                         
   6  16   1         41.26         33.62         5.94 o                         
  -7  17   1         97.96         75.87         5.26 o                         
  -6  17   1          9.61         12.37         4.77 o                         
  -5  17   1         33.50         20.70         3.41 o                         
  -4  17   1         80.01         65.92         4.23 o                         
  -3  17   1       1211.67       1202.23        14.99 o                         
  -2  17   1          0.25         -0.63         2.76 o                         
  -1  17   1        107.43        116.09         5.02 o                         
   0  17   1         34.87         36.42         2.63 o                         
   1  17   1         70.37         64.17         3.94 o                         
   2  17   1        122.99        120.01         5.30 o                         
   3  17   1        202.32        202.38         8.13 o                         
   4  17   1         19.72         15.04         4.56 o                         
   5  17   1         65.25         60.57         6.20 o                         
   6  17   1         30.98         40.61         8.87 o                         
  -6  18   1         15.67         18.97         4.60 o                         
  -5  18   1         13.99         24.28         3.71 o                         
  -4  18   1         26.11         17.20         3.36 o                         
  -3  18   1         61.80         65.33         4.07 o                         
  -2  18   1        235.55        246.98         9.53 o                         
  -1  18   1         28.86         22.45         2.83 o                         
   0  18   1        274.38        279.20         5.90 o                         
   1  18   1         70.34         66.26         3.80 o                         
   2  18   1         41.35         44.03         4.17 o                         
   3  18   1         44.31         44.06         4.89 o                         
   4  18   1        219.19        218.10         9.55 o                         
   5  18   1         60.06         60.63         5.97 o                         
   6  18   1         24.59         21.42         6.36 o                         
  -6  19   1          2.07          1.44         4.19 o                         
  -5  19   1          0.05          6.70         3.78 o                         
  -4  19   1         32.98         25.71         3.71 o                         
  -3  19   1         83.10         94.34         6.14 o                         
  -2  19   1        794.04        817.87        12.08 o                         
  -1  19   1         93.38         94.35         4.78 o                         
   0  19   1        298.74        310.78         6.64 o                         
   1  19   1       1351.41       1381.30        15.18 o                         
   2  19   1        221.66        223.90         8.54 o                         
   3  19   1         75.26         67.85         6.72 o                         
   4  19   1         33.28         32.10         5.31 o                         
   5  19   1          1.67          3.78         5.74 o                         
  -6  20   1         15.34         29.60         6.30 o                         
  -5  20   1          1.16         -4.21         4.28 o                         
  -4  20   1        140.34        140.44         9.08 o                         
  -3  20   1        141.58        129.14         8.47 o                         
  -2  20   1        330.57        340.22         9.20 o                         
  -1  20   1        537.20        543.79         8.90 o                         
   0  20   1         64.43         64.05         4.56 o                         
   1  20   1         41.59         38.38         4.09 o                         
   2  20   1         19.69         26.15         3.76 o                         
   3  20   1         27.12         31.18         5.20 o                         
   4  20   1         17.68         20.25         5.73 o                         
   5  20   1          2.82          5.74         7.02 o                         
  -5  21   1          1.43         10.27         4.18 o                         
  -4  21   1         38.46         35.07         4.91 o                         
  -3  21   1         68.83         64.70         5.77 o                         
  -2  21   1        299.42        300.45         8.80 o                         
  -1  21   1        520.47        511.13         9.45 o                         
   0  21   1         69.78         68.63         5.11 o                         
   1  21   1         16.34         17.44         3.56 o                         
   2  21   1        121.07        124.80         7.81 o                         
   3  21   1         52.45         39.26         5.98 o                         
   4  21   1          6.38          7.83         6.21 o                         
  -4  22   1        178.59        168.98        11.38 o                         
  -3  22   1        355.56        378.62        10.62 o                         
  -2  22   1         15.31         22.81         5.82 o                         
  -1  22   1        851.91        864.66        11.70 o                         
   0  22   1        519.20        523.93         9.53 o                         
   1  22   1        152.16        143.99         6.24 o                         
   2  22   1         33.39         38.43         3.95 o                         
   3  22   1         69.29         86.93         7.33 o                         
   4  22   1        147.34        178.60        15.71 o                         
  -4  23   1         88.82         87.31         5.41 o                         
  -3  23   1        150.86        143.41         7.27 o                         
  -2  23   1         34.97         27.43         4.81 o                         
  -1  23   1        963.64       1061.23        14.10 o                         
   0  23   1        227.38        237.53         9.38 o                         
   1  23   1          3.19          8.17         4.77 o                         
   2  23   1         82.52         78.39         5.32 o                         
   3  23   1        103.91        117.47        10.98 o                         
  -3  24   1         15.72         31.22         5.85 o                         
  -2  24   1         88.41         85.46         6.62 o                         
  -1  24   1          7.59         25.09         4.98 o                         
   0  24   1         71.81         69.40         4.85 o                         
   1  24   1        131.18        132.61         7.15 o                         
   2  24   1        305.49        324.88         7.97 o                         
  -2  25   1        170.73        146.33         8.28 o                         
  -1  25   1        245.93        245.64        12.49 o                         
   0  25   1         22.31         13.06         4.74 o                         
   1  25   1         10.36          0.81         4.88 o                         
  -8   0   2        267.39        295.57        12.56 o                         
  -6   0   2        240.98        222.87         8.06 o                         
  -4   0   2        158.10        152.19         4.63 o                         
  -2   0   2        918.17        833.74        11.37 o                         
   0   0   2       3161.26       2923.05        36.55 o                         
   2   0   2       4140.60       4030.31        38.38 o                         
   4   0   2        417.67        471.32         9.99 o                         
   6   0   2         94.01         91.29         8.83 o                         
   8   0   2         36.75         40.44         7.73 o                         
  -9   1   2         42.62         43.20         5.55 o                         
  -8   1   2        596.91        594.04        11.05 o                         
  -7   1   2         11.56         12.55         3.07 o                         
  -6   1   2        283.98        273.18         7.07 o                         
  -5   1   2        902.79        939.80         9.37 o                         
  -4   1   2        369.31        327.77         4.77 o                         
  -3   1   2        536.89        514.65         5.18 o                         
  -2   1   2        387.94        323.34         3.76 o                         
  -1   1   2       5943.19       5128.45        28.14 o                         
   0   1   2       1367.11       1318.71        11.49 o                         
   1   1   2       5709.30       5332.08        30.41 o                         
   2   1   2       1720.41       1725.80        12.16 o                         
   3   1   2          0.09          2.24         1.46 o                         
   4   1   2        462.55        505.03         7.35 o                         
   5   1   2        291.11        316.47         6.73 o                         
   6   1   2         64.75         52.71         4.50 o                         
   7   1   2        149.01        140.23         8.59 o                         
   8   1   2         24.03         29.82         6.88 o                         
  -9   2   2       1555.01       1615.69        21.89 o                         
  -8   2   2         54.59         56.83         4.69 o                         
  -7   2   2         32.24         26.38         3.22 o                         
  -6   2   2         11.85          9.18         2.24 o                         
  -5   2   2        310.63        315.42         5.57 o                         
  -4   2   2         62.73         67.38         2.79 o                         
  -3   2   2        474.00        463.63         4.53 o                         
  -2   2   2        449.82        436.67         4.67 o                         
  -1   2   2        327.09        320.39         3.42 o                         
   0   2   2         28.65         27.49         1.67 o                         
   1   2   2         10.79         13.45         1.22 o                         
   2   2   2        249.77        245.31         4.07 o                         
   3   2   2         46.03         43.23         2.32 o                         
   4   2   2        240.20        243.55         5.13 o                         
   5   2   2       1179.43       1213.50        12.89 o                         
   6   2   2        215.16        217.90         8.45 o                         
   7   2   2         28.25         21.81         4.58 o                         
   8   2   2          2.38         -5.70         5.70 o                         
  -9   3   2         26.95         32.95         4.89 o                         
  -8   3   2        351.52        361.80         8.32 o                         
  -7   3   2         57.04         56.91         3.76 o                         
  -6   3   2          8.66          9.85         2.27 o                         
  -5   3   2         39.73         44.63         2.55 o                         
  -4   3   2         43.46         44.83         2.33 o                         
  -3   3   2        710.43        690.69         6.44 o                         
  -2   3   2       1930.10       1795.97        11.74 o                         
  -1   3   2       1055.05        943.63         7.13 o                         
   0   3   2       3069.75       2849.86        20.72 o                         
   1   3   2       9757.41       8705.88        55.57 o                         
   2   3   2        390.35        403.30         5.12 o                         
   3   3   2        214.98        217.51         4.32 o                         
   4   3   2        485.71        457.36         6.68 o                         
   5   3   2          0.59          2.96         2.36 o                         
   6   3   2         83.62         89.33         6.67 o                         
   7   3   2         19.71         26.56         5.37 o                         
   8   3   2          2.82          2.73         7.19 o                         
  -9   4   2          3.22         -2.95         4.32 o                         
  -8   4   2         83.09         90.86         4.54 o                         
  -7   4   2         54.50         49.75         3.49 o                         
  -6   4   2          1.94          2.43         2.00 o                         
  -5   4   2          1.42          3.50         1.60 o                         
  -4   4   2        226.43        249.13         4.39 o                         
  -3   4   2        428.73        441.89         5.17 o                         
  -2   4   2        375.09        352.82         3.98 o                         
  -1   4   2          6.57          9.57         1.01 o                         
   0   4   2        425.62        377.38         4.59 o                         
   1   4   2       9440.68       8755.95        50.78 o                         
   2   4   2       1846.58       1832.09        13.30 o                         
   3   4   2       1423.92       1364.92        11.77 o                         
   4   4   2         21.45         19.07         2.15 o                         
   5   4   2          0.04         -1.59         2.25 o                         
   6   4   2        586.39        601.77         9.74 o                         
   7   4   2         95.71        113.95         6.57 o                         
   8   4   2          3.71         10.28         5.46 o                         
  -9   5   2        576.24        572.03        11.27 o                         
  -8   5   2          3.68          8.97         3.33 o                         
  -7   5   2        824.56        839.61        11.24 o                         
  -6   5   2        107.68        110.00         4.15 o                         
  -5   5   2        574.16        564.11         6.83 o                         
  -4   5   2        395.99        383.77         5.49 o                         
  -3   5   2        203.75        222.55         3.75 o                         
  -2   5   2          0.38          0.67         1.04 o                         
  -1   5   2        166.67        175.93         2.85 o                         
   0   5   2       1657.02       1547.78        12.07 o                         
   1   5   2        797.26        812.94         7.81 o                         
   2   5   2       3564.76       3597.27        21.79 o                         
   3   5   2       1508.39       1548.12        12.27 o                         
   4   5   2        460.19        435.19         6.50 o                         
   5   5   2          9.93         11.55         2.58 o                         
   6   5   2         66.51         67.19         4.19 o                         
   7   5   2         57.27         48.92         4.59 o                         
   8   5   2          0.37         -4.12         4.86 o                         
  -9   6   2          2.22          0.44         4.69 o                         
  -8   6   2         93.46         98.59         5.09 o                         
  -7   6   2         47.64         39.41         3.36 o                         
  -6   6   2         18.36         29.06         2.86 o                         
  -5   6   2        285.18        338.91         5.89 o                         
  -4   6   2        191.99        225.98         4.46 o                         
  -3   6   2         29.21         28.54         1.82 o                         
  -2   6   2       2319.07       2206.95        14.98 o                         
  -1   6   2        942.98        834.22         6.93 o                         
   0   6   2          4.94          7.15         1.20 o                         
   1   6   2        309.62        292.07         4.79 o                         
   2   6   2       2161.41       2090.67        14.02 o                         
   3   6   2       2309.86       2348.97        16.53 o                         
   4   6   2         45.32         42.14         2.73 o                         
   5   6   2         86.26         81.34         3.79 o                         
   6   6   2        464.89        475.48         8.67 o                         
   7   6   2         65.33         75.94         4.86 o                         
   8   6   2          1.80          3.92         5.47 o                         
  -9   7   2          0.93         -0.90         5.47 o                         
  -8   7   2        105.21        120.88         5.47 o                         
  -7   7   2       1028.65       1036.44        12.00 o                         
  -6   7   2         18.81         19.50         2.52 o                         
  -5   7   2        115.32        114.27         4.19 o                         
  -4   7   2        580.88        561.33         7.30 o                         
  -3   7   2       1573.95       1581.18        11.99 o                         
  -2   7   2         83.12         91.12         2.92 o                         
  -1   7   2        831.79        744.98         6.70 o                         
   0   7   2       1123.35       1113.26        10.02 o                         
   1   7   2       4763.81       4702.50        30.26 o                         
   2   7   2        654.50        649.29         8.00 o                         
   3   7   2       4314.23       4271.25        26.38 o                         
   4   7   2         30.31         32.16         2.48 o                         
   5   7   2       1436.19       1432.69        13.76 o                         
   6   7   2        574.45        581.28        10.83 o                         
   7   7   2        301.93        308.46         8.36 o                         
   8   7   2          1.95         12.00         5.20 o                         
  -9   8   2        104.34        106.22         6.02 o                         
  -8   8   2          0.54         -3.64         3.64 o                         
  -7   8   2          8.20          3.98         2.97 o                         
  -6   8   2         45.68         48.47         3.20 o                         
  -5   8   2         33.73         22.29         2.54 o                         
  -4   8   2        750.80        752.33         8.77 o                         
  -3   8   2       3255.93       3294.97        21.07 o                         
  -2   8   2         11.09         12.26         1.51 o                         
  -1   8   2        999.30        980.94        10.35 o                         
   0   8   2        156.02        169.38         3.59 o                         
   1   8   2        568.48        500.50         6.35 o                         
   2   8   2       3047.25       3047.53        22.54 o                         
   3   8   2       3973.67       3844.36        24.19 o                         
   4   8   2         37.13         32.78         2.40 o                         
   5   8   2        252.50        261.46         6.12 o                         
   6   8   2         37.67         37.61         3.48 o                         
   7   8   2         73.92         69.17         4.79 o                         
   8   8   2         11.63          9.48         5.24 o                         
  -9   9   2        247.10        263.33         9.09 o                         
  -8   9   2         66.08         58.60         5.26 o                         
  -7   9   2         49.35         42.21         3.56 o                         
  -6   9   2          2.53          0.44         2.73 o                         
  -5   9   2          0.56          0.48         2.18 o                         
  -4   9   2        131.24        116.51         3.93 o                         
  -3   9   2         69.20         97.44         3.36 o                         
  -2   9   2        751.77        793.44         7.98 o                         
  -1   9   2          0.38          0.42         1.30 o                         
   0   9   2        264.23        277.87         3.86 o                         
   1   9   2        322.53        329.23         5.30 o                         
   2   9   2       6220.41       6302.56        38.83 o                         
   3   9   2        844.36        824.04        10.45 o                         
   4   9   2         47.96         44.71         2.70 o                         
   5   9   2         57.83         57.16         3.47 o                         
   6   9   2         29.15         30.47         3.36 o                         
   7   9   2          0.08          1.97         3.92 o                         
   8   9   2        116.98        113.95         6.34 o                         
  -9  10   2         31.60          2.15        17.73 o                         
  -8  10   2          9.19          8.03         4.27 o                         
  -7  10   2        295.49        281.01         8.45 o                         
  -6  10   2         76.72         64.82         4.38 o                         
  -5  10   2        160.22        171.26         5.42 o                         
  -4  10   2        624.14        626.00         7.84 o                         
  -3  10   2        215.62        178.60         4.01 o                         
  -2  10   2        156.33        154.63         3.92 o                         
  -1  10   2       1084.73       1074.48         9.70 o                         
   0  10   2       1539.46       1584.25        11.54 o                         
   1  10   2        599.89        621.14         8.42 o                         
   2  10   2         29.82         25.94         2.29 o                         
   3  10   2       3251.19       3269.45        25.51 o                         
   4  10   2        370.11        372.89         9.00 o                         
   5  10   2         20.19         20.63         2.83 o                         
   6  10   2         40.56         34.25         3.59 o                         
   7  10   2        170.56        161.42         6.60 o                         
  -8  11   2        100.82        100.23         5.49 o                         
  -7  11   2        357.32        353.84         8.95 o                         
  -6  11   2          4.60          4.11         3.05 o                         
  -5  11   2         70.28         89.63         4.59 o                         
  -4  11   2       1771.76       1786.28        14.82 o                         
  -3  11   2         16.06         19.45         1.90 o                         
  -2  11   2       1635.70       1694.97        13.77 o                         
  -1  11   2       2142.65       2210.81        16.37 o                         
   0  11   2        504.67        511.15         5.80 o                         
   1  11   2        461.36        506.38         7.86 o                         
   2  11   2        218.95        244.06         5.32 o                         
   3  11   2        217.42        210.56         5.97 o                         
   4  11   2        167.78        174.09         6.50 o                         
   5  11   2        105.54         95.96         4.64 o                         
   6  11   2          5.44         -4.10         4.85 o                         
   7  11   2          0.10         -4.63         5.02 o                         
  -8  12   2         19.72         26.16         5.79 o                         
  -7  12   2          6.36          0.26         4.12 o                         
  -6  12   2         38.70         47.27         4.57 o                         
  -5  12   2         26.91         25.24         3.04 o                         
  -4  12   2         22.41         29.56         2.41 o                         
  -3  12   2        419.84        456.43         6.30 o                         
  -2  12   2       1356.71       1433.23        12.61 o                         
  -1  12   2       2151.71       2261.51        17.02 o                         
   0  12   2         69.12         77.28         2.88 o                         
   1  12   2        395.79        401.41         5.95 o                         
   2  12   2        339.67        314.51         6.32 o                         
   3  12   2          0.96          0.53         2.50 o                         
   4  12   2        156.25        167.60         6.61 o                         
   5  12   2         85.59         77.24         5.20 o                         
   6  12   2         47.68         37.90         4.06 o                         
   7  12   2        246.20        232.56         8.68 o                         
  -8  13   2          0.97          2.00         6.36 o                         
  -7  13   2        307.03        315.24         8.98 o                         
  -6  13   2        144.45        128.54         6.07 o                         
  -5  13   2         81.07         74.12         4.66 o                         
  -4  13   2        116.10        136.10         4.53 o                         
  -3  13   2          0.09          3.09         2.09 o                         
  -2  13   2        261.75        285.32         5.94 o                         
  -1  13   2        588.40        664.44         8.03 o                         
   0  13   2        848.62        827.54         8.23 o                         
   1  13   2         46.03         59.44         3.00 o                         
   2  13   2         36.20         38.72         2.95 o                         
   3  13   2         97.03         92.52         5.02 o                         
   4  13   2        552.69        540.29        10.86 o                         
   5  13   2         16.18         20.55         4.13 o                         
   6  13   2          8.34          7.13         5.01 o                         
   7  13   2        130.92        125.47         7.73 o                         
  -8  14   2         22.85          8.62         5.24 o                         
  -7  14   2         46.70         52.55         5.40 o                         
  -6  14   2          0.09          3.58         3.99 o                         
  -5  14   2         81.29         78.68         4.17 o                         
  -4  14   2          0.01         -1.41         2.35 o                         
  -3  14   2         89.50        109.52         4.63 o                         
  -2  14   2        169.76        180.64         5.28 o                         
  -1  14   2          0.04          4.38         1.92 o                         
   0  14   2        160.12        165.99         4.07 o                         
   1  14   2        216.81        222.67         5.10 o                         
   2  14   2        245.77        235.09         6.98 o                         
   3  14   2         46.56         43.82         3.95 o                         
   4  14   2         30.03         34.33         4.60 o                         
   5  14   2         87.57         99.77         5.82 o                         
   6  14   2          1.49          1.71         5.13 o                         
   7  14   2          1.85          5.78         5.96 o                         
  -7  15   2         17.67         17.60         4.76 o                         
  -6  15   2        454.05        412.49         8.88 o                         
  -5  15   2        774.47        729.31        10.35 o                         
  -4  15   2         83.15         68.23         3.46 o                         
  -3  15   2        394.69        387.46         7.61 o                         
  -2  15   2         11.24         11.59         2.51 o                         
  -1  15   2        175.16        160.47         4.90 o                         
   0  15   2        231.99        242.35         4.90 o                         
   1  15   2         85.72         90.74         4.61 o                         
   2  15   2       1825.72       1853.40        19.88 o                         
   3  15   2        176.64        174.56         6.76 o                         
   4  15   2        658.54        645.23        11.88 o                         
   5  15   2        412.27        375.62        10.84 o                         
   6  15   2        216.90        243.54        11.87 o                         
  -7  16   2         27.62         45.10         5.47 o                         
  -6  16   2         15.84         18.56         3.82 o                         
  -5  16   2          2.84          1.45         2.94 o                         
  -4  16   2         32.42         29.44         3.09 o                         
  -3  16   2        232.81        239.29         6.76 o                         
  -2  16   2        177.45        197.99         5.99 o                         
  -1  16   2         81.95         81.30         4.20 o                         
   0  16   2        761.80        800.89         9.27 o                         
   1  16   2       1195.51       1210.64        12.99 o                         
   2  16   2        282.27        296.59         8.80 o                         
   3  16   2        201.88        205.56         9.60 o                         
   4  16   2          0.73         -3.66         3.66 o                         
   5  16   2        752.86        762.18        14.14 o                         
   6  16   2         19.52         16.94         7.87 o                         
  -7  17   2          2.48         13.00         5.26 o                         
  -6  17   2          3.85         11.92         4.25 o                         
  -5  17   2          0.01          5.79         3.22 o                         
  -4  17   2         22.19         20.59         3.22 o                         
  -3  17   2        469.62        459.36         9.02 o                         
  -2  17   2          0.22          3.28         2.75 o                         
  -1  17   2         65.72         66.91         3.54 o                         
   0  17   2         75.38         77.42         3.74 o                         
   1  17   2         30.95         25.52         2.75 o                         
   2  17   2        275.93        289.39         8.78 o                         
   3  17   2         19.23         17.15         4.94 o                         
   4  17   2        161.35        155.34         9.74 o                         
   5  17   2        298.21        295.31        10.79 o                         
   6  17   2          7.23         11.81         8.81 o                         
  -7  18   2          2.51         27.11         9.52 o                         
  -6  18   2         16.72         13.95         4.67 o                         
  -5  18   2        382.66        361.11         9.93 o                         
  -4  18   2        639.59        563.60         9.96 o                         
  -3  18   2        194.90        191.59         7.51 o                         
  -2  18   2         20.73         23.45         3.57 o                         
  -1  18   2         16.04         17.80         2.62 o                         
   0  18   2        226.95        211.90         5.43 o                         
   1  18   2       2131.52       2062.94        18.66 o                         
   2  18   2        330.47        313.32         9.37 o                         
   3  18   2          3.62          2.03         4.19 o                         
   4  18   2         48.67         59.22         6.36 o                         
   5  18   2         73.06         69.49         6.72 o                         
  -6  19   2         31.12         20.68         6.48 o                         
  -5  19   2        137.91        129.11         6.23 o                         
  -4  19   2         11.75         14.67         3.70 o                         
  -3  19   2         75.31         83.46         5.02 o                         
  -2  19   2         74.66         85.75         4.84 o                         
  -1  19   2          0.90          1.42         2.85 o                         
   0  19   2        762.97        786.32         9.63 o                         
   1  19   2        934.14        957.01        11.38 o                         
   2  19   2        733.48        693.91        14.52 o                         
   3  19   2          0.00         -4.60         4.60 o                         
   4  19   2          0.25         11.67         6.56 o                         
   5  19   2        171.95        161.56         8.93 o                         
  -6  20   2         32.28         34.94         5.28 o                         
  -5  20   2          0.03          4.06         4.74 o                         
  -4  20   2         51.28         43.37         4.67 o                         
  -3  20   2          8.22         12.73         4.19 o                         
  -2  20   2         32.96         26.71         4.04 o                         
  -1  20   2          7.85          6.88         3.03 o                         
   0  20   2        830.70        833.55        10.40 o                         
   1  20   2          2.76          0.01         2.98 o                         
   2  20   2        273.65        275.05        11.29 o                         
   3  20   2          0.81         -5.25         5.53 o                         
   4  20   2        159.00        162.52        13.90 o                         
   5  20   2        120.92        126.34        10.60 o                         
  -5  21   2         28.70         50.56         5.08 o                         
  -4  21   2        158.91        184.16         7.43 o                         
  -3  21   2        641.91        613.14        12.19 o                         
  -2  21   2         34.13         36.21         4.41 o                         
  -1  21   2        206.74        216.92         6.86 o                         
   0  21   2        105.77        101.73         5.02 o                         
   1  21   2         73.91         86.94         4.99 o                         
   2  21   2        265.90        273.81         8.94 o                         
   3  21   2        100.91        113.57         7.91 o                         
   4  21   2         35.58         42.52         8.30 o                         
  -5  22   2        145.53        125.11         7.23 o                         
  -4  22   2          0.00          2.85         4.62 o                         
  -3  22   2          3.57          7.13         4.76 o                         
  -2  22   2         34.49         33.09         5.71 o                         
  -1  22   2        379.33        383.71         9.66 o                         
   0  22   2        597.36        597.63        12.17 o                         
   1  22   2        116.52        130.24         7.45 o                         
   2  22   2         23.56         29.36         4.85 o                         
   3  22   2         71.84         80.70         7.02 o                         
  -4  23   2        125.69        129.87         7.06 o                         
  -3  23   2         17.94         25.54         6.36 o                         
  -2  23   2         53.65         58.75         4.93 o                         
  -1  23   2          0.31          8.33         3.88 o                         
   0  23   2         10.94         11.79         3.94 o                         
   1  23   2         27.07         27.47         4.50 o                         
   2  23   2         27.60         24.88         5.32 o                         
   3  23   2         58.56         70.84         7.55 o                         
  -3  24   2          9.21          6.70         5.67 o                         
  -2  24   2        101.74         90.62         5.57 o                         
  -1  24   2        154.68        157.59         6.93 o                         
   0  24   2        226.39        235.02         7.66 o                         
   1  24   2         35.15         37.14         7.54 o                         
   2  24   2          5.65         19.91         5.63 o                         
  -1  25   2        176.18        190.84        12.65 o                         
   0  25   2        109.99        119.30         7.51 o                         
  -9   0   3       1223.77       1264.00        23.92 o                         
  -7   0   3        226.52        217.95         9.01 o                         
  -5   0   3        118.80        119.95         5.38 o                         
  -3   0   3          2.04          4.56         2.26 o                         
  -1   0   3        617.50        556.14        16.19 o                         
   1   0   3        594.57        554.57         8.39 o                         
   3   0   3        709.56        733.76        11.99 o                         
   5   0   3         48.95         49.33         5.17 o                         
   7   0   3        856.78        839.94        33.09 o                         
  -9   1   3        146.14        143.10         7.28 o                         
  -8   1   3        340.72        338.32         9.99 o                         
  -7   1   3        755.86        783.89        11.16 o                         
  -6   1   3        103.02        118.21         4.44 o                         
  -5   1   3        120.97        128.16         3.53 o                         
  -4   1   3        232.87        256.95         4.46 o                         
  -3   1   3        961.84       1048.45         8.70 o                         
  -2   1   3          3.73          5.16         0.90 o                         
  -1   1   3       1232.94       1196.80        12.14 o                         
   0   1   3         99.34        108.39         3.38 o                         
   1   1   3         67.15         67.83         2.38 o                         
   2   1   3        573.26        562.29         6.34 o                         
   3   1   3         52.45         61.42         3.02 o                         
   4   1   3          0.12          1.26         2.01 o                         
   5   1   3        156.47        166.22         6.27 o                         
   6   1   3        386.59        397.58        11.89 o                         
   7   1   3        444.46        442.13        11.62 o                         
   8   1   3        100.57         97.61         7.21 o                         
  -9   2   3          4.75          1.38         4.50 o                         
  -8   2   3       1303.48       1324.55        15.63 o                         
  -7   2   3         41.74         36.60         3.60 o                         
  -6   2   3         30.30         40.03         2.81 o                         
  -5   2   3         37.77         29.85         2.07 o                         
  -4   2   3        327.34        356.02         5.35 o                         
  -3   2   3        297.34        337.31         4.62 o                         
  -2   2   3        954.15        935.38         7.43 o                         
  -1   2   3         57.91         50.92         2.52 o                         
   0   2   3        228.24        209.18         4.00 o                         
   1   2   3        634.60        605.70         6.18 o                         
   2   2   3        152.85        161.89         3.63 o                         
   3   2   3        415.32        404.68         5.99 o                         
   4   2   3         12.00          8.15         2.12 o                         
   5   2   3         74.38         69.33         4.34 o                         
   6   2   3        331.26        342.18         9.48 o                         
   7   2   3          5.64          9.00         5.16 o                         
   8   2   3         93.07         83.44        10.76 o                         
  -9   3   3         36.29         39.47         4.56 o                         
  -8   3   3        133.22        118.59         5.44 o                         
  -7   3   3        308.49        316.49         6.25 o                         
  -6   3   3        731.21        756.16         8.25 o                         
  -5   3   3        660.20        701.45         7.11 o                         
  -4   3   3        127.66        162.68         4.04 o                         
  -3   3   3          5.19          4.93         1.33 o                         
  -2   3   3        224.11        220.25         3.24 o                         
  -1   3   3       2140.65       2000.66        13.56 o                         
   0   3   3        199.09        196.91         3.96 o                         
   1   3   3        926.73        918.94         8.53 o                         
   2   3   3         17.09         15.60         1.64 o                         
   3   3   3        631.04        619.06         7.38 o                         
   4   3   3        203.81        214.98         5.28 o                         
   5   3   3        360.19        376.92         7.52 o                         
   6   3   3        539.61        513.03        10.83 o                         
   7   3   3        490.84        496.68        11.82 o                         
   8   3   3         43.81         58.13         6.58 o                         
  -9   4   3       1159.66       1165.94        14.46 o                         
  -8   4   3        868.20        885.37        10.90 o                         
  -7   4   3        401.26        402.86         6.98 o                         
  -6   4   3        698.29        734.19         8.21 o                         
  -5   4   3        991.19       1036.49         9.15 o                         
  -4   4   3        623.44        615.94         6.06 o                         
  -3   4   3        451.11        464.28         4.98 o                         
  -2   4   3       2179.96       2151.96        14.15 o                         
  -1   4   3        497.98        485.63         4.80 o                         
   0   4   3       3116.25       2912.46        24.12 o                         
   1   4   3        454.81        449.77         5.34 o                         
   2   4   3          4.12          7.99         1.51 o                         
   3   4   3       1019.62       1038.12        10.32 o                         
   4   4   3        122.02        116.37         4.67 o                         
   5   4   3         15.69         16.24         3.04 o                         
   6   4   3         71.44         80.62         5.07 o                         
   7   4   3         84.29         83.27         5.55 o                         
   8   4   3         16.02         20.18         6.33 o                         
  -9   5   3          0.18         -0.08         4.14 o                         
  -8   5   3        149.79        170.50         6.32 o                         
  -7   5   3        551.85        568.05         8.59 o                         
  -6   5   3          4.17          3.80         1.91 o                         
  -5   5   3         79.06         96.95         3.26 o                         
  -4   5   3        102.92        109.42         3.29 o                         
  -3   5   3       1576.25       1570.95        11.26 o                         
  -2   5   3       1770.72       1699.06        12.03 o                         
  -1   5   3        333.18        307.18         4.81 o                         
   0   5   3          1.62          2.50         1.76 o                         
   1   5   3        305.28        344.02         4.83 o                         
   2   5   3         22.35         28.16         1.85 o                         
   3   5   3       2374.48       2454.99        18.36 o                         
   4   5   3        114.35        116.57         4.40 o                         
   5   5   3         11.53          6.97         2.88 o                         
   6   5   3         55.35         46.96         4.02 o                         
   7   5   3          2.52         -4.23         4.23 o                         
   8   5   3         17.58         22.95         6.74 o                         
  -9   6   3        255.92        225.47         7.86 o                         
  -8   6   3        164.51        149.07         6.24 o                         
  -7   6   3         89.78         92.90         4.16 o                         
  -6   6   3          6.83          6.93         2.21 o                         
  -5   6   3         30.79         35.35         2.45 o                         
  -4   6   3        450.54        485.64         6.75 o                         
  -3   6   3         15.63         16.00         1.54 o                         
  -2   6   3         92.70         76.70         2.75 o                         
  -1   6   3        489.73        454.93         6.08 o                         
   0   6   3       1035.33       1100.86        10.65 o                         
   1   6   3       1594.36       1634.73        11.82 o                         
   2   6   3        412.03        407.56         5.96 o                         
   3   6   3        432.29        436.52         6.07 o                         
   4   6   3        254.93        266.53         5.60 o                         
   5   6   3        820.06        814.05         9.95 o                         
   6   6   3        102.10         97.38         5.84 o                         
   7   6   3         14.07         13.15         4.55 o                         
  -9   7   3         28.59         20.06         5.75 o                         
  -8   7   3          5.14          5.45         3.26 o                         
  -7   7   3         10.67         11.43         2.87 o                         
  -6   7   3        661.71        657.77         8.24 o                         
  -5   7   3        132.57        139.31         5.54 o                         
  -4   7   3         11.77         14.17         1.93 o                         
  -3   7   3        732.82        746.87         7.34 o                         
  -2   7   3        941.88        964.81         8.47 o                         
  -1   7   3       1562.13       1587.08        13.63 o                         
   0   7   3       4624.09       4836.01        33.33 o                         
   1   7   3       1220.75       1203.47        13.04 o                         
   2   7   3       3739.78       3803.36        27.03 o                         
   3   7   3        378.85        376.88         5.51 o                         
   4   7   3        464.77        455.43         7.01 o                         
   5   7   3        179.50        194.55         5.88 o                         
   6   7   3        322.55        327.08         7.76 o                         
   7   7   3         59.43         69.94         6.76 o                         
  -9   8   3         59.13         48.40         7.57 o                         
  -8   8   3         11.68         12.20         5.21 o                         
  -7   8   3        496.12        502.38         8.36 o                         
  -6   8   3        584.63        589.09         8.24 o                         
  -5   8   3         20.18         15.97         2.32 o                         
  -4   8   3        794.95        855.34         8.67 o                         
  -3   8   3        113.52        117.92         3.37 o                         
  -2   8   3       3479.36       3581.93        22.81 o                         
  -1   8   3          1.52          4.24         1.71 o                         
   0   8   3         47.40         55.12         2.67 o                         
   1   8   3        436.34        424.14         5.87 o                         
   2   8   3        425.32        460.88         7.11 o                         
   3   8   3          0.99          3.52         1.71 o                         
   4   8   3         22.36         26.83         2.60 o                         
   5   8   3        697.72        698.16         9.78 o                         
   6   8   3          0.33          2.26         3.31 o                         
   7   8   3        113.78         98.52         5.40 o                         
  -9   9   3         20.34         13.05         5.34 o                         
  -8   9   3         93.45         88.20         5.32 o                         
  -7   9   3          1.05          3.90         2.96 o                         
  -6   9   3        566.20        592.83         9.18 o                         
  -5   9   3        225.27        242.94         5.75 o                         
  -4   9   3         16.10          5.11         1.73 o                         
  -3   9   3        594.66        600.15         6.92 o                         
  -2   9   3        680.37        725.27         7.53 o                         
  -1   9   3          0.00          0.34         1.61 o                         
   0   9   3         21.24         17.81         1.74 o                         
   1   9   3         23.54         28.72         2.26 o                         
   2   9   3         54.11         44.26         2.89 o                         
   3   9   3        874.11        907.18        11.29 o                         
   4   9   3        124.00        124.85         5.83 o                         
   5   9   3        882.22        887.45        10.94 o                         
   6   9   3          5.79          8.53         3.81 o                         
   7   9   3          3.01          0.18         5.29 o                         
  -9  10   3         23.67         17.61         7.32 o                         
  -8  10   3         71.67         67.90         4.65 o                         
  -7  10   3          0.91         -3.10         3.10 o                         
  -6  10   3        449.61        432.01         8.31 o                         
  -5  10   3         41.95         39.75         3.05 o                         
  -4  10   3        603.31        597.13         7.56 o                         
  -3  10   3         42.89         60.78         2.88 o                         
  -2  10   3       2008.20       2129.66        15.75 o                         
  -1  10   3        337.25        405.94         6.65 o                         
   0  10   3        136.16        144.40         3.80 o                         
   1  10   3         38.55         36.61         2.41 o                         
   2  10   3         32.55         33.52         2.59 o                         
   3  10   3         20.98         22.02         2.79 o                         
   4  10   3       3283.60       3328.32        27.65 o                         
   5  10   3         10.01          5.32         2.88 o                         
   6  10   3        276.24        277.90         9.10 o                         
   7  10   3          2.26          1.50         4.28 o                         
  -8  11   3         45.87         33.56         4.71 o                         
  -7  11   3        237.25        242.89         7.92 o                         
  -6  11   3          7.09          7.08         3.34 o                         
  -5  11   3        288.50        276.88         6.84 o                         
  -4  11   3        179.46        199.94         4.89 o                         
  -3  11   3        161.02        178.51         4.41 o                         
  -2  11   3        327.40        365.37         5.63 o                         
  -1  11   3        379.61        425.49         7.03 o                         
   0  11   3         12.14         10.73         1.94 o                         
   1  11   3        552.59        489.37         7.80 o                         
   2  11   3         59.41         60.81         3.62 o                         
   3  11   3          2.08          2.13         2.77 o                         
   4  11   3       2694.84       2645.15        24.32 o                         
   5  11   3          6.46          4.23         4.23 o                         
   6  11   3        389.94        364.27        11.57 o                         
   7  11   3        154.51        150.62         7.04 o                         
  -8  12   3          7.88          4.48         4.22 o                         
  -7  12   3         29.06         32.97         4.12 o                         
  -6  12   3         31.26         34.56         4.06 o                         
  -5  12   3        151.57        163.49         5.82 o                         
  -4  12   3         36.96         37.32         2.57 o                         
  -3  12   3        225.07        232.04         5.23 o                         
  -2  12   3        775.13        816.62         9.57 o                         
  -1  12   3         89.63         93.85         3.50 o                         
   0  12   3          4.12          6.15         2.56 o                         
   1  12   3        125.95        125.99         4.75 o                         
   2  12   3        609.06        599.09         8.72 o                         
   3  12   3        667.63        663.71        10.21 o                         
   4  12   3          0.14          2.18         3.39 o                         
   5  12   3         14.33         15.60         4.09 o                         
   6  12   3         39.22         29.41         5.38 o                         
   7  12   3          1.07         -2.65         6.11 o                         
  -8  13   3        293.18        294.41        11.79 o                         
  -7  13   3         47.30         31.49         4.60 o                         
  -6  13   3         15.21         24.92         4.01 o                         
  -5  13   3        155.11        155.14         5.51 o                         
  -4  13   3         99.27         93.15         3.94 o                         
  -3  13   3        367.34        367.65         6.54 o                         
  -2  13   3         28.27         35.21         2.72 o                         
  -1  13   3         40.50         31.68         2.10 o                         
   0  13   3        761.04        769.35         9.23 o                         
   1  13   3        826.29        855.40        12.96 o                         
   2  13   3        635.93        600.10         9.07 o                         
   3  13   3       4653.12       4597.32        34.63 o                         
   4  13   3        270.20        249.70         7.99 o                         
   5  13   3          3.69          5.04         4.56 o                         
   6  13   3          0.11         -1.38         5.57 o                         
  -8  14   3        127.63        135.98         6.94 o                         
  -7  14   3         15.72         22.11         4.47 o                         
  -6  14   3         49.71         44.12         5.07 o                         
  -5  14   3        294.91        289.86         6.51 o                         
  -4  14   3          3.33          3.74         2.33 o                         
  -3  14   3          1.13          1.94         2.20 o                         
  -2  14   3          0.01         -0.15         2.40 o                         
  -1  14   3        251.74        260.41         4.93 o                         
   0  14   3        106.14        105.61         4.22 o                         
   1  14   3          0.00          2.61         2.53 o                         
   2  14   3       1666.98       1632.51        19.33 o                         
   3  14   3        133.69        131.56         7.05 o                         
   4  14   3         77.09         69.56         4.87 o                         
   5  14   3        290.75        237.72        10.25 o                         
   6  14   3        103.27        103.76         7.06 o                         
  -8  15   3          5.29         16.58         6.02 o                         
  -7  15   3         62.85         67.85         5.93 o                         
  -6  15   3          0.63          5.73         3.56 o                         
  -5  15   3          5.80         12.05         3.06 o                         
  -4  15   3          0.44          2.35         2.62 o                         
  -3  15   3       1156.02       1105.11        12.47 o                         
  -2  15   3        143.81        133.56         5.21 o                         
  -1  15   3         12.45         11.72         2.03 o                         
   0  15   3        644.47        622.53         8.17 o                         
   1  15   3       1093.53       1086.10        14.29 o                         
   2  15   3       2526.78       2556.53        24.28 o                         
   3  15   3       1486.60       1449.77        19.68 o                         
   4  15   3        271.79        277.58         8.81 o                         
   5  15   3         47.93         39.16         5.18 o                         
   6  15   3        190.03        204.44        10.47 o                         
  -7  16   3          8.38         17.10         4.64 o                         
  -6  16   3         81.54         85.04         5.66 o                         
  -5  16   3          0.10         -1.35         3.12 o                         
  -4  16   3        111.35        107.38         4.71 o                         
  -3  16   3          0.00          1.78         2.78 o                         
  -2  16   3        425.41        402.31         7.75 o                         
  -1  16   3        362.65        369.65         6.24 o                         
   0  16   3        167.55        177.18         4.50 o                         
   1  16   3        491.21        484.42         8.54 o                         
   2  16   3       1989.50       1959.40        23.13 o                         
   3  16   3         21.41         23.60         3.95 o                         
   4  16   3         44.70         35.17         4.78 o                         
   5  16   3         59.65         48.96         6.27 o                         
   6  16   3         35.62         33.94         9.21 o                         
  -7  17   3         10.38          7.27         5.41 o                         
  -6  17   3        102.02        116.77         7.63 o                         
  -5  17   3         32.90         30.34         3.72 o                         
  -4  17   3         45.98         46.61         3.68 o                         
  -3  17   3        150.41        148.49         6.40 o                         
  -2  17   3        177.98        181.58         6.87 o                         
  -1  17   3        683.59        687.44         9.20 o                         
   0  17   3        339.28        340.96         5.96 o                         
   1  17   3        294.20        274.18         9.03 o                         
   2  17   3        261.71        234.75         8.83 o                         
   3  17   3         48.32         50.04         5.92 o                         
   4  17   3         27.18         29.06         9.14 o                         
   5  17   3         29.76         34.52         7.61 o                         
  -7  18   3         13.06         11.86         5.39 o                         
  -6  18   3         24.52         37.94         4.87 o                         
  -5  18   3        243.69        224.76         7.61 o                         
  -4  18   3          0.19         -2.79         3.26 o                         
  -3  18   3         21.11         22.14         4.04 o                         
  -2  18   3        116.81        117.62         5.52 o                         
  -1  18   3          0.91         -1.31         2.62 o                         
   0  18   3        633.60        646.55         9.40 o                         
   1  18   3         50.99         50.46         3.92 o                         
   2  18   3        822.29        796.73        13.24 o                         
   3  18   3        187.99        176.52         9.05 o                         
   4  18   3        124.14         91.31         6.36 o                         
   5  18   3        196.78        194.24        12.65 o                         
  -6  19   3         11.99         14.11         7.31 o                         
  -5  19   3        307.34        313.97         8.85 o                         
  -4  19   3        371.60        358.73         8.69 o                         
  -3  19   3        414.13        401.90         9.72 o                         
  -2  19   3        210.22        213.75         7.24 o                         
  -1  19   3         52.30         48.17         4.77 o                         
   0  19   3        504.75        527.65         7.51 o                         
   1  19   3        382.23        384.96         8.29 o                         
   2  19   3        293.11        308.30         9.62 o                         
   3  19   3         10.71          9.56         5.70 o                         
   4  19   3         34.00         51.72         8.58 o                         
   5  19   3        160.39        142.12        14.98 o                         
  -6  20   3         52.27         49.33         6.20 o                         
  -5  20   3         82.12        102.10         6.14 o                         
  -4  20   3         45.55         52.38         5.69 o                         
  -3  20   3        149.74        142.14         8.26 o                         
  -2  20   3          1.44          9.30         5.81 o                         
  -1  20   3         16.23         19.63         5.12 o                         
   0  20   3         10.21         13.47         2.84 o                         
   1  20   3         27.28         28.64         3.75 o                         
   2  20   3         11.21          1.90         4.95 o                         
   3  20   3         44.30         42.46         5.88 o                         
   4  20   3         37.54         29.39         6.92 o                         
  -5  21   3          0.36          8.02         5.23 o                         
  -4  21   3        110.54        107.10         5.99 o                         
  -3  21   3         14.36         18.43         5.39 o                         
  -2  21   3        267.51        271.18         9.92 o                         
  -1  21   3         19.25         17.59         3.58 o                         
   0  21   3         31.45         27.78         3.14 o                         
   1  21   3         81.81         84.16         6.88 o                         
   2  21   3         76.21         77.62         6.13 o                         
   3  21   3         46.00         44.63         6.35 o                         
   4  21   3         98.11        150.09        20.71 o                         
  -5  22   3         48.78         68.91         6.44 o                         
  -4  22   3         33.61         24.77         5.31 o                         
  -3  22   3        125.91        117.80        10.04 o                         
  -2  22   3          8.02          4.79         3.98 o                         
  -1  22   3        159.06        155.04         9.80 o                         
   0  22   3         94.45         95.85         4.60 o                         
   1  22   3          6.65          5.76         4.62 o                         
   2  22   3        219.77        221.75         8.75 o                         
   3  22   3         20.25         20.12         6.36 o                         
  -4  23   3          0.53         -5.06         5.56 o                         
  -3  23   3          1.08         14.75         7.08 o                         
  -2  23   3          0.62          0.08         4.75 o                         
  -1  23   3         12.67          9.17         4.09 o                         
   0  23   3         44.29         49.36         4.07 o                         
   1  23   3        308.94        343.86        17.85 o                         
   2  23   3         12.99         23.83         5.16 o                         
  -3  24   3        146.41        155.11        11.72 o                         
  -2  24   3         33.59         35.16         5.20 o                         
  -1  24   3         12.27         13.43         6.42 o                         
   0  24   3        110.96        126.32         6.52 o                         
   1  24   3         26.66         28.69         5.59 o                         
  -8   0   4        243.56        261.04        15.17 o                         
  -6   0   4        291.20        252.79         7.45 o                         
  -4   0   4       6818.52       7205.70        68.99 o                         
  -2   0   4        930.10        947.41        13.65 o                         
   0   0   4       1849.88       1781.77        23.79 o                         
   2   0   4         45.55         50.57         3.82 o                         
   4   0   4         41.56         55.16         4.78 o                         
   6   0   4        252.24        272.95        13.04 o                         
  -9   1   4         15.96         19.90         3.77 o                         
  -8   1   4       1254.24       1287.70        17.56 o                         
  -7   1   4         47.65         47.06         3.25 o                         
  -6   1   4        295.49        295.70         5.58 o                         
  -5   1   4        543.41        593.31         7.24 o                         
  -4   1   4       1181.52       1247.84        10.58 o                         
  -3   1   4        106.12         98.21         3.35 o                         
  -2   1   4        724.32        729.54         7.54 o                         
  -1   1   4       1198.84       1141.68        16.30 o                         
   0   1   4          9.52          5.92         1.86 o                         
   1   1   4          8.59         16.21         1.67 o                         
   2   1   4        646.40        692.02         7.92 o                         
   3   1   4        108.13        119.73         4.30 o                         
   4   1   4        261.70        255.84         6.13 o                         
   5   1   4         11.71          6.56         2.98 o                         
   6   1   4        786.93        807.22        12.55 o                         
   7   1   4          8.93         10.57         5.16 o                         
  -9   2   4         74.65         87.47         6.61 o                         
  -8   2   4        440.53        436.83         7.97 o                         
  -7   2   4         55.89         49.52         3.24 o                         
  -6   2   4         12.11         10.12         2.35 o                         
  -5   2   4        453.08        396.83         6.06 o                         
  -4   2   4        923.47       1023.40         9.57 o                         
  -3   2   4       1362.53       1474.43        12.13 o                         
  -2   2   4        453.22        468.88         5.60 o                         
  -1   2   4        285.11        269.65         5.06 o                         
   0   2   4         97.34         99.74         4.19 o                         
   1   2   4         52.65         62.84         4.04 o                         
   2   2   4       1728.91       1779.95        13.73 o                         
   3   2   4        547.50        551.44         7.73 o                         
   4   2   4        115.76        115.57         4.89 o                         
   5   2   4         43.06         46.68         3.88 o                         
   6   2   4         85.89         76.92         5.04 o                         
   7   2   4         50.86         40.80         5.42 o                         
  -9   3   4        405.27        413.94         9.26 o                         
  -8   3   4        491.05        476.34         8.12 o                         
  -7   3   4        330.80        318.58         5.65 o                         
  -6   3   4          0.16         -0.12         2.15 o                         
  -5   3   4         17.24         17.78         2.08 o                         
  -4   3   4        981.83       1046.74         9.92 o                         
  -3   3   4        336.81        346.54         5.22 o                         
  -2   3   4       1319.02       1383.93        10.30 o                         
  -1   3   4        594.16        596.35         7.25 o                         
   0   3   4        109.53        116.94         3.48 o                         
   1   3   4       2769.47       2968.40        21.07 o                         
   2   3   4        460.26        479.50         6.27 o                         
   3   3   4         44.06         42.39         2.70 o                         
   4   3   4         32.92         33.58         2.89 o                         
   5   3   4          2.20          1.35         3.36 o                         
   6   3   4         30.31         22.73         4.31 o                         
   7   3   4         35.95         35.11         5.46 o                         
  -9   4   4          3.35         10.97         3.71 o                         
  -8   4   4        365.65        364.87         6.92 o                         
  -7   4   4       1814.89       1828.58        15.53 o                         
  -6   4   4         98.20        105.14         4.59 o                         
  -5   4   4        855.17        938.98        10.16 o                         
  -4   4   4        775.85        818.37         9.14 o                         
  -3   4   4          7.30         11.03         1.34 o                         
  -2   4   4       1155.93       1181.62         9.75 o                         
  -1   4   4       1431.90       1488.76        13.32 o                         
   0   4   4        623.34        661.24         7.65 o                         
   1   4   4        363.70        408.36         5.83 o                         
   2   4   4         31.34         39.96         2.66 o                         
   3   4   4          8.99          6.31         1.90 o                         
   4   4   4        427.71        437.20         7.74 o                         
   5   4   4        877.41        900.89        13.16 o                         
   6   4   4        423.33        420.97         9.95 o                         
   7   4   4        109.27        120.70         9.02 o                         
  -9   5   4        107.50        103.20         5.66 o                         
  -8   5   4        106.99        101.11         5.57 o                         
  -7   5   4       1093.23       1107.40        11.60 o                         
  -6   5   4       2191.21       2221.26        20.20 o                         
  -5   5   4         58.13         73.00         3.59 o                         
  -4   5   4        306.10        344.09         6.24 o                         
  -3   5   4       1110.87       1176.98         9.30 o                         
  -2   5   4       1399.38       1411.94        11.23 o                         
  -1   5   4        324.51        285.60         5.82 o                         
   0   5   4         19.19         23.03         2.24 o                         
   1   5   4        141.34        152.60         3.80 o                         
   2   5   4         86.92         81.05         3.53 o                         
   3   5   4         43.44         48.90         2.86 o                         
   4   5   4        529.20        562.86         9.02 o                         
   5   5   4          0.89         -1.94         3.06 o                         
   6   5   4          0.66          1.07         4.65 o                         
   7   5   4        259.02        272.75        10.88 o                         
  -9   6   4        166.65        165.15         6.62 o                         
  -8   6   4        970.62        990.24        11.50 o                         
  -7   6   4        829.52        796.68        10.04 o                         
  -6   6   4        278.56        263.64         4.95 o                         
  -5   6   4        223.29        257.28         4.96 o                         
  -4   6   4          3.00          5.15         1.59 o                         
  -3   6   4         92.03         84.62         2.77 o                         
  -2   6   4        370.46        398.52         5.04 o                         
  -1   6   4       2523.24       2551.59        20.93 o                         
   0   6   4       1303.35       1358.47        13.86 o                         
   1   6   4         88.84        121.37         3.14 o                         
   2   6   4          9.91          1.27         1.64 o                         
   3   6   4         16.17         19.34         2.12 o                         
   4   6   4        535.13        525.12         7.85 o                         
   5   6   4        204.50        203.02         6.50 o                         
   6   6   4        242.85        251.38         7.95 o                         
   7   6   4         48.30         41.36         5.40 o                         
  -9   7   4        105.02        102.29         5.58 o                         
  -8   7   4        621.83        640.29         9.61 o                         
  -7   7   4        653.27        623.25         9.63 o                         
  -6   7   4       1937.26       1953.38        15.63 o                         
  -5   7   4        175.50        172.84         4.66 o                         
  -4   7   4         25.72         21.25         1.97 o                         
  -3   7   4        254.75        264.06         4.34 o                         
  -2   7   4        115.72        121.58         3.19 o                         
  -1   7   4        841.82        918.39        10.50 o                         
   0   7   4       1026.73       1241.09        12.47 o                         
   1   7   4       1058.67       1081.59         9.27 o                         
   2   7   4          8.91          4.03         1.75 o                         
   3   7   4        332.39        320.87         6.19 o                         
   4   7   4         19.83         18.97         2.55 o                         
   5   7   4          1.75          3.33         3.26 o                         
   6   7   4          1.90          5.78         4.06 o                         
   7   7   4          8.64         12.95         5.12 o                         
  -9   8   4        199.35        186.50         7.47 o                         
  -8   8   4        319.49        281.62         7.70 o                         
  -7   8   4         96.83         94.57         4.45 o                         
  -6   8   4        818.18        814.47         9.31 o                         
  -5   8   4        775.78        752.75         9.11 o                         
  -4   8   4          6.77          9.15         1.68 o                         
  -3   8   4          8.14          7.90         1.66 o                         
  -2   8   4       1084.67       1043.01         9.19 o                         
  -1   8   4        348.58        326.79         6.19 o                         
   0   8   4          2.55          3.44         1.78 o                         
   1   8   4        978.77       1008.46         8.65 o                         
   2   8   4        219.37        198.78         5.19 o                         
   3   8   4          0.02         -1.10         2.03 o                         
   4   8   4        241.16        219.94         5.50 o                         
   5   8   4        690.59        708.76         9.58 o                         
   6   8   4         71.68         58.81         4.56 o                         
   7   8   4        136.21        143.66         7.08 o                         
  -9   9   4         38.19         50.34         4.74 o                         
  -8   9   4         15.40         16.00         3.68 o                         
  -7   9   4          9.41         13.47         2.85 o                         
  -6   9   4        155.93        151.44         5.55 o                         
  -5   9   4        868.23        867.66        10.19 o                         
  -4   9   4        178.93        183.13         5.38 o                         
  -3   9   4          0.23          0.63         1.53 o                         
  -2   9   4       1354.74       1397.69        11.41 o                         
  -1   9   4        160.73        200.57         5.02 o                         
   0   9   4         56.65         58.31         3.40 o                         
   1   9   4          5.28          7.93         2.84 o                         
   2   9   4        517.92        518.77         8.28 o                         
   3   9   4          0.01          2.05         3.08 o                         
   4   9   4       3053.05       3009.08        26.09 o                         
   5   9   4        275.58        279.70         6.47 o                         
   6   9   4         47.74         35.27         6.04 o                         
   7   9   4         86.06         94.01         6.75 o                         
  -9  10   4         12.06         15.91         4.74 o                         
  -8  10   4        171.65        160.68         6.23 o                         
  -7  10   4        116.33        104.89         4.85 o                         
  -6  10   4        329.12        337.32         7.35 o                         
  -5  10   4        114.99        104.48         4.85 o                         
  -4  10   4        373.74        390.90         6.10 o                         
  -3  10   4         20.39         13.28         1.91 o                         
  -2  10   4        368.94        403.74         5.58 o                         
  -1  10   4        614.17        624.93         8.55 o                         
   0  10   4        365.17        379.37         7.18 o                         
   1  10   4         31.09         30.04         3.53 o                         
   2  10   4          2.77          0.46         2.25 o                         
   3  10   4          7.53          5.25         2.82 o                         
   4  10   4          2.33          5.60         3.67 o                         
   5  10   4         72.83         71.80         4.32 o                         
   6  10   4        262.26        238.11         7.58 o                         
  -9  11   4        110.96        114.21        12.35 o                         
  -8  11   4         13.12         15.56         4.96 o                         
  -7  11   4         34.96         41.17         4.58 o                         
  -6  11   4        134.29        131.29         5.79 o                         
  -5  11   4         80.38         98.32         5.24 o                         
  -4  11   4        166.62        173.30         4.64 o                         
  -3  11   4          0.29         -1.52         1.82 o                         
  -2  11   4        107.24        101.43         3.39 o                         
  -1  11   4         68.10         65.93         3.95 o                         
   0  11   4        105.16        104.27         4.41 o                         
   1  11   4          0.00         -0.14         2.73 o                         
   2  11   4         15.84         12.87         3.01 o                         
   3  11   4       1641.56       1627.62        16.97 o                         
   4  11   4        221.77        239.40         8.09 o                         
   5  11   4          3.34         12.64         4.50 o                         
   6  11   4         85.12         77.35         6.33 o                         
  -8  12   4         19.01         26.23         4.45 o                         
  -7  12   4          4.68         -0.26         4.13 o                         
  -6  12   4        149.17        144.66         6.58 o                         
  -5  12   4         37.38         29.85         2.93 o                         
  -4  12   4          7.37          7.41         2.15 o                         
  -3  12   4         39.37         43.61         2.83 o                         
  -2  12   4         66.64         65.48         4.34 o                         
  -1  12   4       2297.00       2286.81        20.10 o                         
   0  12   4        112.60        132.30         4.90 o                         
   1  12   4        204.93        192.89         7.19 o                         
   2  12   4        270.52        280.74         7.01 o                         
   3  12   4       3169.64       3222.02        29.89 o                         
   4  12   4        639.86        612.10        11.13 o                         
   5  12   4          9.33          0.63         4.76 o                         
   6  12   4        291.90        270.24        12.77 o                         
  -8  13   4         26.74         32.79         5.65 o                         
  -7  13   4         66.94         66.34         5.64 o                         
  -6  13   4          0.35          0.44         3.58 o                         
  -5  13   4         80.65         87.69         3.95 o                         
  -4  13   4         14.37         21.03         2.96 o                         
  -3  13   4         20.06         15.11         2.33 o                         
  -2  13   4          5.60          4.77         1.97 o                         
  -1  13   4         73.86         75.61         4.57 o                         
   0  13   4        273.03        281.36         5.64 o                         
   1  13   4         43.20         37.65         4.15 o                         
   2  13   4          3.41          3.67         3.71 o                         
   3  13   4        518.07        501.94        10.66 o                         
   4  13   4        998.61        978.46        14.16 o                         
   5  13   4        349.78        347.23        10.63 o                         
   6  13   4        205.51        195.93        10.25 o                         
  -8  14   4         59.96         73.43         6.06 o                         
  -7  14   4         87.81         77.77         5.69 o                         
  -6  14   4          0.25          1.14         4.27 o                         
  -5  14   4        365.60        365.22         9.51 o                         
  -4  14   4         20.49         18.27         3.15 o                         
  -3  14   4         87.75         98.75         4.45 o                         
  -2  14   4         30.60         39.74         2.92 o                         
  -1  14   4         58.92         57.89         3.66 o                         
   0  14   4         27.83         31.16         3.30 o                         
   1  14   4         23.03         16.14         4.09 o                         
   2  14   4        609.64        627.59        11.28 o                         
   3  14   4        127.50        133.39         6.51 o                         
   4  14   4         27.17         23.81         4.31 o                         
   5  14   4        334.02        306.15        11.52 o                         
   6  14   4         10.43         -5.04         7.08 o                         
  -8  15   4        262.37        268.80        10.83 o                         
  -7  15   4         69.40         60.27         5.21 o                         
  -6  15   4         15.63         15.60         3.94 o                         
  -5  15   4         85.46         75.00         4.19 o                         
  -4  15   4        198.16        204.22         5.93 o                         
  -3  15   4          0.59          3.37         2.67 o                         
  -2  15   4        753.83        758.31        10.07 o                         
  -1  15   4          6.68          5.40         2.77 o                         
   0  15   4        107.68        115.50         4.58 o                         
   1  15   4        421.05        415.63        11.27 o                         
   2  15   4        109.74         92.23         7.35 o                         
   3  15   4        166.37        164.50         7.48 o                         
   4  15   4         93.18         95.02         7.05 o                         
   5  15   4          0.11          0.63         5.33 o                         
  -7  16   4          3.98          6.72         4.56 o                         
  -6  16   4          0.01         -0.62         3.75 o                         
  -5  16   4          0.06         -2.90         3.31 o                         
  -4  16   4          0.00          2.24         2.82 o                         
  -3  16   4         53.97         51.91         3.82 o                         
  -2  16   4        149.40        147.81         5.47 o                         
  -1  16   4        152.45        154.96         5.98 o                         
   0  16   4        239.21        232.84         5.80 o                         
   1  16   4        402.74        387.41        10.96 o                         
   2  16   4        595.78        608.69        14.49 o                         
   3  16   4          0.83         -0.89         3.78 o                         
   4  16   4        149.16        139.95         9.41 o                         
   5  16   4        146.60        190.10        16.02 o                         
  -7  17   4         30.99         39.66         5.69 o                         
  -6  17   4          3.36         -0.63         4.40 o                         
  -5  17   4          4.06          2.96         4.35 o                         
  -4  17   4          0.98          3.41         3.22 o                         
  -3  17   4         54.69         53.75         4.09 o                         
  -2  17   4          0.24          1.44         2.84 o                         
  -1  17   4         18.29         16.25         3.14 o                         
   0  17   4        257.34        247.79         6.45 o                         
   1  17   4        100.75         93.96         7.83 o                         
   2  17   4        128.33        156.01         8.82 o                         
   3  17   4        275.84        258.22        10.86 o                         
   4  17   4        428.47        410.31        11.48 o                         
   5  17   4        276.11        282.12        12.41 o                         
  -7  18   4         18.65         23.77         5.57 o                         
  -6  18   4         11.31         14.20         4.94 o                         
  -5  18   4          9.30          3.24         3.72 o                         
  -4  18   4         13.63         17.02         3.87 o                         
  -3  18   4        166.25        161.69         7.22 o                         
  -2  18   4        124.61        120.89         5.46 o                         
  -1  18   4          5.99          1.63         3.37 o                         
   0  18   4          3.89          7.01         2.77 o                         
   1  18   4          2.49         -0.74         4.75 o                         
   2  18   4         56.43         59.78         6.09 o                         
   3  18   4        213.95        196.38        11.54 o                         
   4  18   4        417.63        382.31        13.35 o                         
  -6  19   4         25.51         27.45         5.28 o                         
  -5  19   4         23.56         25.57         4.73 o                         
  -4  19   4        490.42        504.43        10.51 o                         
  -3  19   4          0.02         -3.42         3.68 o                         
  -2  19   4        402.62        410.16         7.76 o                         
  -1  19   4        149.61        141.26         6.76 o                         
   0  19   4        121.92        109.43         4.97 o                         
   1  19   4        114.63        100.28         7.04 o                         
   2  19   4          0.31          4.13         5.67 o                         
   3  19   4         13.23          3.35         5.75 o                         
   4  19   4         57.02         65.07         9.74 o                         
  -6  20   4         47.27         51.63         6.38 o                         
  -5  20   4         31.16         31.77         5.28 o                         
  -4  20   4          0.46          6.42         4.74 o                         
  -3  20   4        171.01        162.25         8.19 o                         
  -2  20   4          5.49          7.14         3.47 o                         
  -1  20   4          3.92          2.71         3.76 o                         
   0  20   4         42.76         48.35         4.31 o                         
   1  20   4          3.90          0.93         7.00 o                         
   2  20   4         67.17         56.01         9.15 o                         
   3  20   4         44.31         40.91         8.17 o                         
  -5  21   4          6.84          7.81         5.73 o                         
  -4  21   4        228.60        255.20         8.86 o                         
  -3  21   4          0.04          3.81         4.36 o                         
  -2  21   4         94.77         95.44         4.99 o                         
  -1  21   4         94.83         87.83         6.95 o                         
   0  21   4        381.52        377.40        11.68 o                         
   1  21   4         70.82         67.66         7.70 o                         
   2  21   4          9.99         11.29         9.39 o                         
   3  21   4         97.66         97.93         9.98 o                         
  -4  22   4        303.14        304.37         9.95 o                         
  -3  22   4        202.48        209.42        10.60 o                         
  -2  22   4          6.81          7.28         3.81 o                         
  -1  22   4        163.11        171.94        11.61 o                         
   0  22   4        236.97        229.20         7.58 o                         
   1  22   4          0.16          8.26         6.54 o                         
   2  22   4         33.18         17.99         9.46 o                         
  -3  23   4        144.45        166.89        11.01 o                         
  -2  23   4          0.17          1.33         5.25 o                         
  -1  23   4        147.63        141.11         7.10 o                         
   0  23   4         81.30         92.62         6.54 o                         
   1  23   4         69.90         71.64         8.81 o                         
  -2  24   4         94.94        106.03         7.12 o                         
  -1  24   4          2.65         -6.21         6.21 o                         
   0  24   4          6.37         23.93         8.58 o                         
  -9   0   5        260.54        256.85        13.70 o                         
  -7   0   5        250.12        269.02        19.64 o                         
  -5   0   5         45.16         62.08         7.46 o                         
  -3   0   5       8145.44       8515.85        67.99 o                         
  -1   0   5       4129.34       4166.98        59.74 o                         
   1   0   5          1.71          3.23         2.32 o                         
   3   0   5       2251.97       2306.39        26.76 o                         
   5   0   5          1.87          5.27         5.01 o                         
   7   0   5       2105.50       2118.69        52.50 o                         
  -9   1   5        474.73        482.52        11.16 o                         
  -8   1   5        973.60        971.53        13.45 o                         
  -7   1   5        144.80        150.90         7.44 o                         
  -6   1   5        158.52        164.98         6.53 o                         
  -5   1   5         97.86        106.00         5.04 o                         
  -4   1   5        580.83        670.30         9.51 o                         
  -3   1   5         20.21         24.22         1.78 o                         
  -2   1   5       2088.93       2217.42        20.11 o                         
  -1   1   5        624.57        623.58        10.84 o                         
   0   1   5         70.21         73.55         3.87 o                         
   1   1   5         74.49         89.62         3.86 o                         
   2   1   5       1750.37       1839.46        15.42 o                         
   3   1   5         25.22         25.99         2.65 o                         
   4   1   5        116.17        122.82         5.59 o                         
   5   1   5        112.12        135.48        10.09 o                         
   6   1   5         86.95         85.02         5.83 o                         
   7   1   5         67.06         71.50         6.45 o                         
  -9   2   5         31.79         37.07         5.07 o                         
  -8   2   5          0.11         -3.44         3.44 o                         
  -7   2   5        641.43        664.90        10.67 o                         
  -6   2   5          0.57          2.63         2.05 o                         
  -5   2   5        768.09        794.03         8.65 o                         
  -4   2   5       1055.21       1016.22        10.10 o                         
  -3   2   5       1554.25       1770.77        13.04 o                         
  -2   2   5       2598.87       2795.92        23.80 o                         
  -1   2   5         65.38         62.18         3.98 o                         
   0   2   5        571.20        553.09         9.30 o                         
   1   2   5        179.58        199.82         4.97 o                         
   2   2   5        265.72        286.56         5.66 o                         
   3   2   5          6.30          8.80         2.33 o                         
   4   2   5        171.19        162.17         6.23 o                         
   5   2   5          0.23          1.14         3.57 o                         
   6   2   5         87.92         89.04         6.04 o                         
   7   2   5         95.15        107.00         7.30 o                         
  -9   3   5          9.34          0.36         4.92 o                         
  -8   3   5        216.07        226.48         9.80 o                         
  -7   3   5       1525.62       1546.75        16.72 o                         
  -6   3   5          0.70         -0.65         2.18 o                         
  -5   3   5        228.58        242.48         5.10 o                         
  -4   3   5        336.04        309.43         5.46 o                         
  -3   3   5       1239.06       1302.38        10.73 o                         
  -2   3   5          5.44         11.52         1.94 o                         
  -1   3   5        446.97        417.11         7.05 o                         
   0   3   5        107.07        101.96         4.29 o                         
   1   3   5       4513.03       4814.19        34.17 o                         
   2   3   5        744.24        798.11         8.84 o                         
   3   3   5        773.45        794.15         9.89 o                         
   4   3   5        419.25        403.66         7.95 o                         
   5   3   5        494.31        524.33         9.79 o                         
   6   3   5         35.61         30.55         4.94 o                         
   7   3   5         23.11         32.01         6.24 o                         
  -9   4   5         33.00         21.67         5.20 o                         
  -8   4   5         20.74         20.63         3.59 o                         
  -7   4   5        590.52        581.62        10.82 o                         
  -6   4   5         73.64         72.02         5.64 o                         
  -5   4   5        244.61        222.91         5.37 o                         
  -4   4   5          6.35          3.03         1.76 o                         
  -3   4   5        976.28       1022.08         9.28 o                         
  -2   4   5       1015.63       1032.60        10.55 o                         
  -1   4   5        810.33        818.81        11.43 o                         
   0   4   5         62.65         54.06         3.14 o                         
   1   4   5         92.70         98.46         3.99 o                         
   2   4   5        442.19        450.21         6.98 o                         
   3   4   5         47.31         49.65         3.05 o                         
   4   4   5          0.38          4.94         2.90 o                         
   5   4   5        194.36        206.24        10.07 o                         
   6   4   5         17.70         10.78         4.52 o                         
   7   4   5         20.37         15.25         6.22 o                         
  -9   5   5          0.02         -4.94         4.94 o                         
  -8   5   5         33.03         28.95         3.92 o                         
  -7   5   5       1198.05       1213.66        14.58 o                         
  -6   5   5        247.31        246.47         6.44 o                         
  -5   5   5         24.52         27.32         2.64 o                         
  -4   5   5          1.59         -1.34         1.77 o                         
  -3   5   5        321.57        384.38         5.00 o                         
  -2   5   5        377.38        416.94         5.38 o                         
  -1   5   5       1647.53       1820.41        15.74 o                         
   0   5   5         53.45         47.79         2.65 o                         
   1   5   5        130.09        126.34         3.96 o                         
   2   5   5          0.34         -1.93         1.93 o                         
   3   5   5        421.88        439.90         7.48 o                         
   4   5   5        142.42        134.87         5.52 o                         
   5   5   5        382.27        393.18         9.19 o                         
   6   5   5        309.76        317.20        11.36 o                         
  -9   6   5          0.34         -4.59         4.59 o                         
  -8   6   5        169.13        176.77         7.04 o                         
  -7   6   5         67.28         76.06         5.71 o                         
  -6   6   5          3.29          0.46         2.81 o                         
  -5   6   5        639.04        683.00         9.38 o                         
  -4   6   5          6.13          0.43         1.85 o                         
  -3   6   5        947.65        951.76         8.88 o                         
  -2   6   5          3.14          0.98         1.30 o                         
  -1   6   5          0.14         -0.63         2.12 o                         
   0   6   5        936.87       1039.53        11.32 o                         
   1   6   5         83.62        104.90         4.30 o                         
   2   6   5         25.65         26.28         2.48 o                         
   3   6   5        117.52        123.57         5.09 o                         
   4   6   5          0.11          0.94         2.78 o                         
   5   6   5        365.87        372.06         8.23 o                         
   6   6   5        353.73        373.93        11.10 o                         
  -9   7   5          7.85          2.88         5.17 o                         
  -8   7   5         11.66         16.81         4.53 o                         
  -7   7   5        135.64        121.06         6.21 o                         
  -6   7   5       1027.48        988.60        12.42 o                         
  -5   7   5        395.05        385.54         7.36 o                         
  -4   7   5        388.58        412.99         5.53 o                         
  -3   7   5        362.68        393.80         5.76 o                         
  -2   7   5        333.05        332.18         4.84 o                         
  -1   7   5        148.05        150.38         5.27 o                         
   0   7   5         22.56         23.53         2.61 o                         
   1   7   5         69.93         62.39         2.80 o                         
   2   7   5        112.53        117.00         5.82 o                         
   3   7   5         13.21         12.35         3.15 o                         
   4   7   5        228.00        215.52         6.20 o                         
   5   7   5        206.28        218.49         7.31 o                         
   6   7   5         43.87         36.20         4.71 o                         
  -9   8   5        183.93        186.15        10.99 o                         
  -8   8   5        345.31        364.82         9.91 o                         
  -7   8   5        492.46        511.32         9.96 o                         
  -6   8   5       2697.39       2674.38        23.28 o                         
  -5   8   5        897.41        918.96        11.46 o                         
  -4   8   5         29.77         29.34         2.10 o                         
  -3   8   5        976.93        997.26         9.95 o                         
  -2   8   5        339.03        329.23         6.36 o                         
  -1   8   5        624.75        670.28        10.41 o                         
   0   8   5       1244.16       1273.54        14.55 o                         
   1   8   5         43.60         40.06         2.45 o                         
   2   8   5          1.70          2.31         1.90 o                         
   3   8   5        182.04        188.49         5.70 o                         
   4   8   5       1190.28       1244.90        13.87 o                         
   5   8   5        566.27        584.45         9.52 o                         
   6   8   5         43.26         31.67         4.62 o                         
  -9   9   5         42.67         43.35         6.16 o                         
  -8   9   5          0.62         12.30         4.41 o                         
  -7   9   5          0.58         -0.89         3.63 o                         
  -6   9   5        117.82        117.27         6.05 o                         
  -5   9   5       1116.87       1107.00        12.06 o                         
  -4   9   5         33.60         30.61         2.30 o                         
  -3   9   5          0.40          0.52         1.67 o                         
  -2   9   5         95.13        109.30         4.51 o                         
  -1   9   5         63.89         57.59         3.93 o                         
   0   9   5          1.55          0.07         2.27 o                         
   1   9   5          0.61         -0.56         1.80 o                         
   2   9   5          0.22          1.09         2.51 o                         
   3   9   5        199.58        191.59         5.25 o                         
   4   9   5       1022.59       1014.00        12.29 o                         
   5   9   5         76.36         82.56         5.31 o                         
   6   9   5         36.40         37.08         4.77 o                         
  -9  10   5         42.69         59.40         6.51 o                         
  -8  10   5        222.64        220.64         9.30 o                         
  -7  10   5        466.36        464.20         8.61 o                         
  -6  10   5         36.28         27.90         3.10 o                         
  -5  10   5        477.58        458.26         7.15 o                         
  -4  10   5        276.87        277.83         5.34 o                         
  -3  10   5         32.14         29.52         2.27 o                         
  -2  10   5        640.98        647.57         9.21 o                         
  -1  10   5        722.36        729.92        10.31 o                         
   0  10   5         23.73         20.91         2.55 o                         
   1  10   5          3.75          3.61         2.02 o                         
   2  10   5          4.02          5.54         2.54 o                         
   3  10   5         15.82         13.52         5.58 o                         
   4  10   5        178.50        166.98         7.34 o                         
   5  10   5        325.28        302.28        13.80 o                         
   6  10   5        263.52        255.38         9.69 o                         
  -9  11   5         13.07         -1.16        21.20 o                         
  -8  11   5         92.99         82.03         6.31 o                         
  -7  11   5         96.25         95.68         4.75 o                         
  -6  11   5        101.72         84.42         4.73 o                         
  -5  11   5       1028.16       1008.87        10.83 o                         
  -4  11   5        728.11        746.83         8.72 o                         
  -3  11   5         68.18         71.36         3.72 o                         
  -2  11   5        186.85        173.61         5.59 o                         
  -1  11   5        911.24        950.69        12.14 o                         
   0  11   5         37.95         31.31         2.86 o                         
   1  11   5         53.04         49.50         4.91 o                         
   2  11   5         11.25          6.69         2.62 o                         
   3  11   5        487.58        513.21        11.89 o                         
   4  11   5          3.20         -3.84         3.84 o                         
   5  11   5          0.55         -0.21         4.73 o                         
   6  11   5        437.30        458.19        14.28 o                         
  -8  12   5        111.98        121.40         6.20 o                         
  -7  12   5        488.57        471.89        10.18 o                         
  -6  12   5         27.90         27.57         3.62 o                         
  -5  12   5        456.27        437.99         7.37 o                         
  -4  12   5        683.44        667.02         8.50 o                         
  -3  12   5         70.68         68.85         3.51 o                         
  -2  12   5         47.62         47.11         3.50 o                         
  -1  12   5          0.06          0.94         2.30 o                         
   0  12   5        736.08        737.26        10.50 o                         
   1  12   5          9.28          6.84         3.68 o                         
   2  12   5        336.40        321.32         7.04 o                         
   3  12   5        557.41        579.32        10.73 o                         
   4  12   5         16.21         18.25         4.50 o                         
   5  12   5        584.07        562.37        12.83 o                         
  -8  13   5         57.57         74.56         5.21 o                         
  -7  13   5        574.36        571.67        11.33 o                         
  -6  13   5        385.16        412.60         9.07 o                         
  -5  13   5          0.07         -2.60         2.60 o                         
  -4  13   5          7.62         11.03         2.49 o                         
  -3  13   5        114.76        119.74         4.37 o                         
  -2  13   5         26.92         22.51         2.90 o                         
  -1  13   5         19.22         19.63         3.48 o                         
   0  13   5        194.07        196.18         6.94 o                         
   1  13   5        192.51        174.60         8.54 o                         
   2  13   5         54.68         46.78         6.00 o                         
   3  13   5          9.92         18.83         4.35 o                         
   4  13   5          3.17         -1.39         4.72 o                         
   5  13   5        121.59        116.78         7.74 o                         
  -8  14   5          6.32         10.10         4.45 o                         
  -7  14   5        168.82        168.37         7.33 o                         
  -6  14   5        462.70        442.43         8.71 o                         
  -5  14   5          3.72          2.32         2.85 o                         
  -4  14   5         43.52         50.18         3.40 o                         
  -3  14   5          4.31          4.99         2.43 o                         
  -2  14   5        233.49        257.17         7.49 o                         
  -1  14   5        261.26        264.51         6.62 o                         
   0  14   5         31.45         24.14         3.25 o                         
   1  14   5          4.19         10.50         4.51 o                         
   2  14   5        542.16        469.90        13.50 o                         
   3  14   5          1.77         -2.27         3.71 o                         
   4  14   5          1.04          7.65         6.66 o                         
   5  14   5         11.39          3.67         7.28 o                         
  -8  15   5        168.87        155.76        10.19 o                         
  -7  15   5         11.37         12.75         4.74 o                         
  -6  15   5        429.53        426.35         9.35 o                         
  -5  15   5          0.91          2.49         3.51 o                         
  -4  15   5         41.01         49.50         3.79 o                         
  -3  15   5        259.85        268.11         6.68 o                         
  -2  15   5         25.24         28.87         3.47 o                         
  -1  15   5         23.47         24.12         3.54 o                         
   0  15   5        166.33        155.67         6.10 o                         
   1  15   5         92.08        102.23         8.12 o                         
   2  15   5         46.59         43.65         6.68 o                         
   3  15   5        155.54        159.10         7.39 o                         
   4  15   5          6.16          3.26         4.95 o                         
   5  15   5        103.69        104.49         8.05 o                         
  -7  16   5         10.13         18.51         5.10 o                         
  -6  16   5          0.08          4.45         4.38 o                         
  -5  16   5         11.43         13.98         3.53 o                         
  -4  16   5        461.64        462.56         8.63 o                         
  -3  16   5         10.63          7.96         2.96 o                         
  -2  16   5          2.03         -0.66         3.13 o                         
  -1  16   5        124.67        121.39         6.28 o                         
   0  16   5         61.60         64.48         6.38 o                         
   1  16   5          0.63          4.46         4.64 o                         
   2  16   5         79.14         72.73         6.92 o                         
   3  16   5         48.90         37.67         6.07 o                         
   4  16   5         27.39         24.09         5.48 o                         
  -7  17   5         19.59         20.32         5.61 o                         
  -6  17   5        234.49        274.74         8.68 o                         
  -5  17   5          2.01          7.68         3.74 o                         
  -4  17   5         41.67         45.47         5.24 o                         
  -3  17   5        110.45        113.60         6.41 o                         
  -2  17   5          1.91          1.69         4.21 o                         
  -1  17   5          0.05          1.56         3.37 o                         
   0  17   5        275.56        268.58         7.79 o                         
   1  17   5         95.54         88.45         6.65 o                         
   2  17   5          2.34          4.72         5.86 o                         
   3  17   5        147.48        141.24        12.95 o                         
   4  17   5          6.83         23.11         7.38 o                         
  -6  18   5        141.38        145.35         6.73 o                         
  -5  18   5         45.46         49.72         5.25 o                         
  -4  18   5        286.71        293.46         8.10 o                         
  -3  18   5        158.38        157.75         8.71 o                         
  -2  18   5          2.70          6.06         3.92 o                         
  -1  18   5          0.00          4.99         3.50 o                         
   0  18   5          5.73         11.48         6.25 o                         
   1  18   5         99.91        106.17         7.24 o                         
   2  18   5         58.54         38.98         6.86 o                         
   3  18   5        289.37        273.88        14.47 o                         
   4  18   5          4.84          1.48         7.38 o                         
  -6  19   5          3.72         14.50         5.09 o                         
  -5  19   5        262.33        265.40        11.01 o                         
  -4  19   5          2.96          5.13         3.96 o                         
  -3  19   5        256.10        287.13         7.88 o                         
  -2  19   5         80.89         74.44         5.55 o                         
  -1  19   5          0.18          6.50         3.71 o                         
   0  19   5         37.74         20.36         6.05 o                         
   1  19   5         82.76         92.20         8.31 o                         
   2  19   5          0.14          5.70         8.56 o                         
   3  19   5          4.70          1.99         8.95 o                         
  -5  20   5        119.98        122.63         6.29 o                         
  -4  20   5          9.34          8.16         5.34 o                         
  -3  20   5        113.73        110.90         8.84 o                         
  -2  20   5         11.08         13.73         4.53 o                         
  -1  20   5        106.86        114.94         5.95 o                         
   0  20   5          9.07         15.03         7.19 o                         
   1  20   5         39.36         34.42         6.91 o                         
   2  20   5          2.14          9.88         7.45 o                         
   3  20   5          2.70         -9.44         9.44 o                         
  -5  21   5        226.71        229.27        10.88 o                         
  -4  21   5         81.99         89.20         5.78 o                         
  -3  21   5         66.98         61.65         6.10 o                         
  -2  21   5         12.45          7.58         5.35 o                         
  -1  21   5          3.70         -4.04         4.04 o                         
   0  21   5        111.22        101.47         9.16 o                         
   1  21   5        383.67        375.25        18.02 o                         
   2  21   5         24.44         17.26         8.69 o                         
  -4  22   5        237.18        231.34         9.18 o                         
  -3  22   5         12.91         13.20         5.88 o                         
  -2  22   5         45.52         50.26         5.68 o                         
  -1  22   5         90.55         99.98         6.08 o                         
   0  22   5        142.13        172.64        13.43 o                         
   1  22   5          0.03         -0.44         8.22 o                         
  -3  23   5         26.56         21.93         6.84 o                         
  -2  23   5         28.00         25.78         6.48 o                         
  -1  23   5        118.26        126.65         7.21 o                         
   0  23   5          1.49         -3.62         7.49 o                         
  -8   0   6          1.63         -3.90         6.79 o                         
  -6   0   6       1045.16       1045.26        20.57 o                         
  -4   0   6        334.70        307.62        11.02 o                         
  -2   0   6        317.51        357.26        10.03 o                         
   0   0   6       1539.00       1664.04        25.62 o                         
   2   0   6       1165.90       1248.60        17.95 o                         
   4   0   6          8.73         13.23         4.53 o                         
   6   0   6        701.74        672.46        22.63 o                         
  -9   1   6         28.04         23.36         6.19 o                         
  -8   1   6         57.66         51.59         5.58 o                         
  -7   1   6        228.14        232.44        10.34 o                         
  -6   1   6        548.28        523.07        10.44 o                         
  -5   1   6        212.39        196.44         6.34 o                         
  -4   1   6        204.69        213.29         5.30 o                         
  -3   1   6        393.38        416.64         5.89 o                         
  -2   1   6        983.69       1090.72        11.99 o                         
  -1   1   6        848.70        848.29        11.51 o                         
   0   1   6        254.01        269.54         6.73 o                         
   1   1   6        560.33        543.64         9.95 o                         
   2   1   6        328.65        381.44         6.99 o                         
   3   1   6        532.59        581.85         9.08 o                         
   4   1   6        240.71        245.54         7.45 o                         
   5   1   6         52.15         49.22         5.13 o                         
   6   1   6         75.19         67.14         6.58 o                         
  -9   2   6        215.30        194.68         9.68 o                         
  -8   2   6         54.14         55.00         5.58 o                         
  -7   2   6        207.25        185.32         9.56 o                         
  -6   2   6        115.65        108.17         6.25 o                         
  -5   2   6          8.74          7.71         3.02 o                         
  -4   2   6       1497.87       1530.14        15.05 o                         
  -3   2   6         75.86         52.97         3.06 o                         
  -2   2   6          5.80          2.40         2.20 o                         
  -1   2   6          0.58          3.96         1.84 o                         
   0   2   6        261.74        300.38         7.07 o                         
   1   2   6        316.52        376.75         7.68 o                         
   2   2   6         44.53         39.11         3.12 o                         
   3   2   6        464.80        480.16         8.31 o                         
   4   2   6          5.09          7.77         3.25 o                         
   5   2   6          3.20          0.38         4.81 o                         
   6   2   6        453.67        450.31        13.77 o                         
  -9   3   6         34.06         32.78         6.34 o                         
  -8   3   6          2.77          7.93         3.78 o                         
  -7   3   6        809.08        814.27        12.72 o                         
  -6   3   6       2237.92       2211.18        18.57 o                         
  -5   3   6         69.92         60.53         3.31 o                         
  -4   3   6        319.26        292.22         6.28 o                         
  -3   3   6        830.31        935.33        10.27 o                         
  -2   3   6         94.95        109.26         4.98 o                         
  -1   3   6       2080.09       2164.63        20.63 o                         
   0   3   6         47.06         43.72         3.67 o                         
   1   3   6        498.44        541.30         9.16 o                         
   2   3   6         35.89         37.67         2.98 o                         
   3   3   6          1.84          2.24         2.75 o                         
   4   3   6        337.83        324.54         8.37 o                         
   5   3   6        568.21        586.26        13.69 o                         
   6   3   6         21.64         34.85         5.36 o                         
  -9   4   6         28.28         22.25         7.01 o                         
  -8   4   6          2.52          3.82         3.46 o                         
  -7   4   6         79.97         81.24         4.62 o                         
  -6   4   6         98.33        101.91         5.17 o                         
  -5   4   6         58.93         57.89         3.36 o                         
  -4   4   6        178.63        199.11         4.95 o                         
  -3   4   6        148.17        172.79         4.65 o                         
  -2   4   6       1824.90       1929.66        19.32 o                         
  -1   4   6         51.60         53.91         3.17 o                         
   0   4   6       1008.47       1080.74        12.77 o                         
   1   4   6        257.88        245.14         6.50 o                         
   2   4   6        202.72        203.50         5.91 o                         
   3   4   6         69.39         76.50         4.12 o                         
   4   4   6        305.65        309.46         7.95 o                         
   5   4   6        247.79        273.42         9.34 o                         
   6   4   6        346.16        336.99        11.55 o                         
  -9   5   6        168.18        161.73         8.68 o                         
  -8   5   6          1.07         -3.54         3.54 o                         
  -7   5   6          3.68          5.44         3.03 o                         
  -6   5   6         11.44         12.13         2.66 o                         
  -5   5   6          3.33          1.33         2.19 o                         
  -4   5   6         96.76         84.42         4.24 o                         
  -3   5   6        173.86        188.54         4.33 o                         
  -2   5   6        455.42        505.96         7.89 o                         
  -1   5   6          1.28          0.33         1.68 o                         
   0   5   6          0.14          0.92         1.86 o                         
   1   5   6         75.73         67.58         4.00 o                         
   2   5   6         39.96         37.25         3.06 o                         
   3   5   6          1.21         -2.65         2.93 o                         
   4   5   6          0.02          1.93         3.33 o                         
   5   5   6        379.88        382.40         9.54 o                         
   6   5   6        433.79        490.20        16.25 o                         
  -9   6   6          1.08          4.29         5.81 o                         
  -8   6   6         24.80         14.78         4.89 o                         
  -7   6   6         88.57         90.20         5.97 o                         
  -6   6   6         16.29         24.86         3.82 o                         
  -5   6   6         77.76         87.36         4.53 o                         
  -4   6   6         39.65         38.95         2.83 o                         
  -3   6   6        139.60        142.53         3.92 o                         
  -2   6   6       1142.01       1157.55        12.66 o                         
  -1   6   6        932.71       1024.80        12.48 o                         
   0   6   6        228.62        239.43         5.41 o                         
   1   6   6        100.95        110.78         4.89 o                         
   2   6   6         28.36         27.78         3.15 o                         
   3   6   6        117.06        125.91         5.72 o                         
   4   6   6        165.30        170.01         6.92 o                         
   5   6   6        248.83        282.76         8.50 o                         
   6   6   6        249.12        258.45        13.09 o                         
  -9   7   6        135.63        156.81         8.46 o                         
  -8   7   6          1.97         -0.57         4.02 o                         
  -7   7   6         14.71         15.24         3.77 o                         
  -6   7   6         16.92          7.90         3.00 o                         
  -5   7   6        557.84        550.51         9.15 o                         
  -4   7   6          1.04          1.45         1.67 o                         
  -3   7   6        118.89        128.04         3.96 o                         
  -2   7   6          0.89          2.43         2.04 o                         
  -1   7   6         11.97         12.21         2.89 o                         
   0   7   6          5.06          1.66         2.23 o                         
   1   7   6         28.20         23.19         2.46 o                         
   2   7   6        146.43        144.51         5.93 o                         
   3   7   6        259.05        252.71         6.71 o                         
   4   7   6        339.79        358.51         8.27 o                         
   5   7   6        182.88        167.30         7.80 o                         
   6   7   6        117.01        137.03         7.30 o                         
  -9   8   6         76.52         83.64         7.31 o                         
  -8   8   6          5.80         -2.19         4.77 o                         
  -7   8   6        388.19        382.64         9.31 o                         
  -6   8   6        384.71        386.60         8.61 o                         
  -5   8   6        196.55        191.70         6.13 o                         
  -4   8   6          1.72          1.97         1.72 o                         
  -3   8   6        401.67        378.95         5.87 o                         
  -2   8   6        181.12        187.76         6.26 o                         
  -1   8   6        276.40        275.90         8.13 o                         
   0   8   6          0.57          3.48         2.25 o                         
   1   8   6       1035.71       1067.13        11.38 o                         
   2   8   6          1.02          0.34         2.21 o                         
   3   8   6         88.64         79.75         5.50 o                         
   4   8   6        962.91        992.41        12.52 o                         
   5   8   6          3.16          7.31         5.76 o                         
   6   8   6        113.58        139.29         8.41 o                         
  -9   9   6        292.27        318.83        14.67 o                         
  -8   9   6         14.67          6.76         7.47 o                         
  -7   9   6          3.37          6.04         3.79 o                         
  -6   9   6       1263.58       1288.22        16.69 o                         
  -5   9   6         29.37         29.00         2.64 o                         
  -4   9   6         51.35         48.41         2.73 o                         
  -3   9   6         87.03         93.22         3.71 o                         
  -2   9   6        289.73        277.76         6.42 o                         
  -1   9   6         14.88         17.37         4.13 o                         
   0   9   6        118.69        137.34         5.09 o                         
   1   9   6         22.74         19.32         3.05 o                         
   2   9   6         44.99         43.42         2.90 o                         
   3   9   6          6.64          8.10         3.07 o                         
   4   9   6         64.98         63.79         4.24 o                         
   5   9   6        840.77        816.76        12.54 o                         
  -9  10   6          7.24         -3.62        11.07 o                         
  -8  10   6         25.34         22.93         5.04 o                         
  -7  10   6         31.06         28.89         4.36 o                         
  -6  10   6        825.39        849.26        12.48 o                         
  -5  10   6        189.95        190.05         5.13 o                         
  -4  10   6        216.53        214.51         5.11 o                         
  -3  10   6        342.58        340.25         5.78 o                         
  -2  10   6          4.49          5.86         2.41 o                         
  -1  10   6        118.62        118.82         5.79 o                         
   0  10   6        265.80        251.85         6.50 o                         
   1  10   6          1.51         -1.40         2.39 o                         
   2  10   6         12.35          3.59         4.32 o                         
   3  10   6        124.61        102.46         5.80 o                         
   4  10   6        141.92        144.30         7.85 o                         
   5  10   6         52.53         40.94         6.57 o                         
  -8  11   6         71.58         75.04         5.98 o                         
  -7  11   6        592.64        616.76        12.12 o                         
  -6  11   6          1.19         -1.34         3.49 o                         
  -5  11   6       5282.35       5279.98        34.87 o                         
  -4  11   6       1287.59       1266.08        11.93 o                         
  -3  11   6          0.02          3.49         1.93 o                         
  -2  11   6        347.74        352.49         7.47 o                         
  -1  11   6        900.05        882.98        12.84 o                         
   0  11   6         66.67         75.63         4.31 o                         
   1  11   6        164.35        160.27         5.21 o                         
   2  11   6          4.15          6.03         3.92 o                         
   3  11   6         41.17         26.93         5.61 o                         
   4  11   6        162.54        156.01         8.31 o                         
   5  11   6        207.12        183.76         9.04 o                         
  -8  12   6         60.93         63.78         7.72 o                         
  -7  12   6        105.34        125.39         8.18 o                         
  -6  12   6        214.13        231.45         6.75 o                         
  -5  12   6        287.58        280.21         6.43 o                         
  -4  12   6       1690.91       1668.64        14.99 o                         
  -3  12   6        295.63        277.98         7.16 o                         
  -2  12   6        105.05        130.77         5.71 o                         
  -1  12   6          2.70          4.88         2.93 o                         
   0  12   6          0.73         -1.14         2.43 o                         
   1  12   6         70.30         66.46         7.12 o                         
   2  12   6         64.13         84.91         6.78 o                         
   3  12   6         28.00         26.01         4.24 o                         
   4  12   6         11.76         12.34         6.56 o                         
   5  12   6         54.80         53.21         6.36 o                         
  -8  13   6        248.72        260.38        16.03 o                         
  -7  13   6          8.80          7.89         3.79 o                         
  -6  13   6          3.00         -2.22         4.11 o                         
  -5  13   6        202.57        214.91         6.01 o                         
  -4  13   6         42.75         52.17         3.19 o                         
  -3  13   6        161.47        190.71         6.74 o                         
  -2  13   6        127.04        136.91         6.48 o                         
  -1  13   6         77.29         76.39         4.78 o                         
   0  13   6         18.96         17.35         2.76 o                         
   1  13   6         93.94         84.03         8.40 o                         
   2  13   6         14.17          8.13         5.23 o                         
   3  13   6         38.26         31.40         6.52 o                         
   4  13   6          0.31          0.91         6.63 o                         
   5  13   6         66.27         57.96         7.17 o                         
  -8  14   6         16.90         21.30         6.44 o                         
  -7  14   6        384.06        375.90        12.32 o                         
  -6  14   6        258.24        264.92         9.56 o                         
  -5  14   6        218.06        226.64         6.42 o                         
  -4  14   6       2013.56       2066.02        17.19 o                         
  -3  14   6        939.61        917.97        12.95 o                         
  -2  14   6         40.18         38.86         3.74 o                         
  -1  14   6         19.43          8.90         3.61 o                         
   0  14   6        489.24        451.74        14.34 o                         
   1  14   6        451.80        420.66        12.85 o                         
   2  14   6        142.82        127.28         9.36 o                         
   3  14   6        151.72        115.70         7.44 o                         
   4  14   6         15.43         13.54         5.76 o                         
  -7  15   6        186.42        192.29         8.18 o                         
  -6  15   6        422.56        425.48         9.35 o                         
  -5  15   6          3.94          4.19         3.14 o                         
  -4  15   6       1128.50       1163.48        12.61 o                         
  -3  15   6        960.54        994.58        14.14 o                         
  -2  15   6         16.89         13.84         3.56 o                         
  -1  15   6         30.73         29.39         4.24 o                         
   0  15   6          0.55         -0.72         2.43 o                         
   1  15   6        262.32        255.16        15.17 o                         
   2  15   6          0.00          7.24         5.90 o                         
   3  15   6          3.62          5.37         8.70 o                         
   4  15   6        155.04        155.64         9.17 o                         
  -7  16   6         21.56         21.47         5.41 o                         
  -6  16   6        114.53        112.22         5.60 o                         
  -5  16   6          2.33          0.39         3.68 o                         
  -4  16   6         55.71         46.10         3.59 o                         
  -3  16   6         12.33         12.26         3.89 o                         
  -2  16   6         93.54         83.25         6.14 o                         
  -1  16   6          6.16         13.93         3.73 o                         
   0  16   6         71.23         61.18         6.08 o                         
   1  16   6         38.83         30.02         6.09 o                         
   2  16   6         41.38         23.99         7.12 o                         
   3  16   6          4.59          9.31         7.29 o                         
   4  16   6         16.75         17.38         6.93 o                         
  -7  17   6         76.35         99.32         6.45 o                         
  -6  17   6        563.65        578.38        10.75 o                         
  -5  17   6          9.12         13.49         3.74 o                         
  -4  17   6        401.56        380.05         9.18 o                         
  -3  17   6        342.90        340.42         9.93 o                         
  -2  17   6        193.92        171.15         8.56 o                         
  -1  17   6          9.01          5.05         4.08 o                         
   0  17   6         34.05         34.47         5.60 o                         
   1  17   6        328.94        293.40        19.79 o                         
   2  17   6        268.48        302.75        14.04 o                         
   3  17   6          0.10         33.87         9.40 o                         
  -6  18   6          0.18         -0.02         4.63 o                         
  -5  18   6         88.65         99.93         6.73 o                         
  -4  18   6        122.45         96.46         5.85 o                         
  -3  18   6        216.07        217.39         8.88 o                         
  -2  18   6         50.59         47.87         4.74 o                         
  -1  18   6         30.85         26.50         4.52 o                         
   0  18   6         58.67         61.48         7.09 o                         
   1  18   6        126.09        132.78         9.81 o                         
   2  18   6          0.58          6.66         7.32 o                         
   3  18   6        100.90         84.65         9.54 o                         
  -6  19   6          0.14          5.58         4.88 o                         
  -5  19   6         21.75         30.75         5.13 o                         
  -4  19   6        295.65        295.14        11.53 o                         
  -3  19   6        585.11        586.95        14.73 o                         
  -2  19   6          1.94          2.62         5.75 o                         
  -1  19   6         48.95         47.12         5.29 o                         
   0  19   6          0.76         -5.43         5.43 o                         
   1  19   6         49.96         68.16         8.25 o                         
   2  19   6          6.33          2.02         7.91 o                         
  -5  20   6         63.28         56.27         5.41 o                         
  -4  20   6         13.69          6.36         6.42 o                         
  -3  20   6          0.06         -1.13         5.52 o                         
  -2  20   6        153.09        154.43         7.80 o                         
  -1  20   6         19.64         27.05         6.72 o                         
   0  20   6        231.45        249.13        14.13 o                         
   1  20   6         21.30         13.71         7.83 o                         
   2  20   6          6.41         -0.05         9.23 o                         
  -4  21   6         12.65         14.42         6.69 o                         
  -3  21   6         76.82         68.06         7.10 o                         
  -2  21   6          5.73          2.95         5.03 o                         
  -1  21   6         33.68         39.76         5.63 o                         
   0  21   6         66.54         56.61         9.10 o                         
   1  21   6         85.00        107.27        11.18 o                         
  -3  22   6         80.32         90.30         7.39 o                         
  -2  22   6          3.18          7.77         7.90 o                         
  -1  22   6         27.36         37.39         6.06 o                         
   0  22   6        138.48        147.31        11.94 o                         
  -9   0   7        576.33        579.99        22.75 o                         
  -7   0   7          1.78         -1.47         6.79 o                         
  -5   0   7        803.75        797.82        20.40 o                         
  -3   0   7        663.43        688.43        12.27 o                         
  -1   0   7        113.81        147.88         7.00 o                         
   1   0   7         64.07         70.92         6.90 o                         
   3   0   7         61.58         57.86         5.83 o                         
   5   0   7          0.29         -0.38         6.85 o                         
  -9   1   7          0.16          3.69         7.00 o                         
  -8   1   7        798.30        783.47        15.20 o                         
  -7   1   7        245.60        220.64         9.34 o                         
  -6   1   7        153.14        133.04         7.93 o                         
  -5   1   7          0.62         -2.25         3.28 o                         
  -4   1   7        125.11        116.82         3.50 o                         
  -3   1   7        258.15        235.66         5.28 o                         
  -2   1   7        214.46        204.19         5.74 o                         
  -1   1   7        112.70        124.77         6.06 o                         
   0   1   7         31.05         35.77         3.52 o                         
   1   1   7         70.78         78.55         5.76 o                         
   2   1   7        795.72        835.05        13.30 o                         
   3   1   7        253.26        243.11         7.36 o                         
   4   1   7        305.45        283.34         9.15 o                         
   5   1   7         41.57         37.28         6.06 o                         
  -9   2   7         17.56         11.78         6.34 o                         
  -8   2   7        366.82        380.50        12.12 o                         
  -7   2   7        547.02        524.64        12.51 o                         
  -6   2   7        886.90        844.00        14.12 o                         
  -5   2   7        392.80        387.90         7.96 o                         
  -4   2   7         82.97         87.03         3.38 o                         
  -3   2   7         26.74         36.24         3.21 o                         
  -2   2   7        248.75        255.41         7.32 o                         
  -1   2   7         29.82         27.51         2.42 o                         
   0   2   7         83.55         97.74         5.95 o                         
   1   2   7        103.82        113.26         6.12 o                         
   2   2   7          9.63         19.42         3.63 o                         
   3   2   7          4.63          3.31         3.25 o                         
   4   2   7         81.45         72.93         5.05 o                         
   5   2   7         33.08         32.13         5.29 o                         
  -9   3   7          1.41         -3.97         6.08 o                         
  -8   3   7         36.95         31.93         5.88 o                         
  -7   3   7        673.95        634.78        15.71 o                         
  -6   3   7        102.25        107.04         6.88 o                         
  -5   3   7         85.95         77.33         4.62 o                         
  -4   3   7         18.45         21.38         2.04 o                         
  -3   3   7          0.00          0.51         2.32 o                         
  -2   3   7        301.15        297.40         7.24 o                         
  -1   3   7       1336.79       1301.99        12.83 o                         
   0   3   7        486.56        485.22         9.63 o                         
   1   3   7         17.76         14.62         3.24 o                         
   2   3   7        293.92        279.05         8.42 o                         
   3   3   7         24.37         25.74         3.76 o                         
   4   3   7          0.40          3.45         4.23 o                         
   5   3   7         64.29         66.00         5.97 o                         
  -9   4   7         49.07         40.42         8.29 o                         
  -8   4   7         48.92         61.18         6.71 o                         
  -7   4   7         29.16         27.65         3.83 o                         
  -6   4   7        104.42         94.89         4.93 o                         
  -5   4   7         81.81         87.17         6.89 o                         
  -4   4   7        431.95        438.31         7.99 o                         
  -3   4   7        818.90        817.92        11.72 o                         
  -2   4   7         39.61         37.99         3.34 o                         
  -1   4   7          1.21          5.42         2.19 o                         
   0   4   7         63.61         74.26         4.62 o                         
   1   4   7        233.85        237.79         8.22 o                         
   2   4   7        311.06        345.25        10.55 o                         
   3   4   7          7.54          9.42         3.56 o                         
   4   4   7        156.34        146.42         7.98 o                         
   5   4   7         31.98         42.82         5.25 o                         
  -9   5   7        241.27        266.86        12.99 o                         
  -8   5   7        167.13        160.67         6.95 o                         
  -7   5   7         76.52         76.64         4.53 o                         
  -6   5   7         12.97         18.54         2.97 o                         
  -5   5   7        364.66        370.04         9.13 o                         
  -4   5   7        225.53        223.84         5.35 o                         
  -3   5   7          1.51          2.81         2.47 o                         
  -2   5   7        690.35        717.97        11.13 o                         
  -1   5   7        754.05        772.41         9.75 o                         
   0   5   7          7.63          4.66         3.55 o                         
   1   5   7        346.95        365.62         8.05 o                         
   2   5   7          1.20          3.86         3.20 o                         
   3   5   7        245.49        245.21         8.06 o                         
   4   5   7        207.03        206.13         8.80 o                         
   5   5   7          1.75          4.53         6.59 o                         
  -9   6   7         20.39         24.56         7.69 o                         
  -8   6   7         10.63          7.51         3.84 o                         
  -7   6   7        275.77        262.50         8.01 o                         
  -6   6   7        136.19        131.29         6.13 o                         
  -5   6   7        991.13        946.65        13.45 o                         
  -4   6   7        136.01        135.43         4.86 o                         
  -3   6   7          2.06          5.40         2.61 o                         
  -2   6   7        422.77        447.40         8.09 o                         
  -1   6   7        760.27        791.49         9.75 o                         
   0   6   7          6.25          9.63         2.26 o                         
   1   6   7        937.37        914.55        13.55 o                         
   2   6   7         66.06         57.96         4.51 o                         
   3   6   7          3.50          1.41         3.57 o                         
   4   6   7        130.56        140.79         9.22 o                         
   5   6   7        201.97        229.84        12.42 o                         
  -9   7   7        144.93        180.70        12.08 o                         
  -8   7   7          4.13          7.42         4.70 o                         
  -7   7   7          4.09         -3.33         3.33 o                         
  -6   7   7        717.61        710.35        11.39 o                         
  -5   7   7       2018.63       2005.50        18.63 o                         
  -4   7   7        910.94        897.19        10.56 o                         
  -3   7   7         37.22         34.26         3.08 o                         
  -2   7   7        640.89        652.59         9.65 o                         
  -1   7   7        435.63        447.72         9.78 o                         
   0   7   7       1039.73       1002.68        11.88 o                         
   1   7   7        124.71        120.93         6.62 o                         
   2   7   7        445.43        440.04        11.07 o                         
   3   7   7         33.47         30.53         3.86 o                         
   4   7   7          7.51          7.35         5.05 o                         
   5   7   7          4.05          6.69         6.16 o                         
  -9   8   7        122.80        153.42        11.26 o                         
  -8   8   7         24.84         12.98         4.51 o                         
  -7   8   7        304.42        310.60         8.51 o                         
  -6   8   7        985.49       1041.37        14.45 o                         
  -5   8   7        298.59        288.32         7.15 o                         
  -4   8   7       1912.61       1934.67        16.03 o                         
  -3   8   7        516.67        528.63         8.34 o                         
  -2   8   7         89.89         83.13         5.88 o                         
  -1   8   7        118.85        118.70         6.45 o                         
   0   8   7        619.07        577.17        10.86 o                         
   1   8   7         44.34         38.68         3.15 o                         
   2   8   7         20.16         18.68         3.14 o                         
   3   8   7          1.99          2.12         3.34 o                         
   4   8   7          0.87          3.45         4.39 o                         
   5   8   7         97.90         79.42         6.72 o                         
  -9   9   7         45.94         49.54         6.09 o                         
  -8   9   7         20.80         29.30         5.14 o                         
  -7   9   7        232.48        239.46         8.41 o                         
  -6   9   7         22.37         18.81         3.91 o                         
  -5   9   7         55.39         49.25         4.00 o                         
  -4   9   7         60.49         72.34         3.56 o                         
  -3   9   7         62.14         63.16         3.53 o                         
  -2   9   7         60.12         47.61         4.19 o                         
  -1   9   7       1095.62       1169.74        16.46 o                         
   0   9   7        427.35        428.03         9.06 o                         
   1   9   7          3.63          0.54         2.90 o                         
   2   9   7         69.46         71.24         4.26 o                         
   3   9   7         50.70         44.37         4.03 o                         
   4   9   7          5.54         17.14         5.05 o                         
   5   9   7         43.93         41.70         6.52 o                         
  -8  10   7          1.67         -3.12         5.43 o                         
  -7  10   7         30.87         38.40         4.74 o                         
  -6  10   7        661.95        672.22        11.24 o                         
  -5  10   7       1213.99       1181.09        12.21 o                         
  -4  10   7         15.49         17.65         2.39 o                         
  -3  10   7        433.33        436.09         8.47 o                         
  -2  10   7          1.90          0.24         3.10 o                         
  -1  10   7        519.95        506.01        10.27 o                         
   0  10   7       1581.22       1559.47        17.86 o                         
   1  10   7         62.06         53.00         3.92 o                         
   2  10   7        382.39        367.82        11.94 o                         
   3  10   7         47.28         49.64         3.37 o                         
   4  10   7         30.86         43.68         6.11 o                         
  -8  11   7          9.38         21.73         5.70 o                         
  -7  11   7          1.24         -0.20         4.49 o                         
  -6  11   7        722.94        725.89        11.83 o                         
  -5  11   7       1241.26       1251.85        12.70 o                         
  -4  11   7        186.55        196.74         5.25 o                         
  -3  11   7         46.12         48.63         3.83 o                         
  -2  11   7         12.57          8.09         3.26 o                         
  -1  11   7         15.97         15.29         3.69 o                         
   0  11   7         74.92         79.67         5.51 o                         
   1  11   7        106.52         93.38         5.38 o                         
   2  11   7        152.04        131.99        10.63 o                         
   3  11   7        101.07        103.02         6.93 o                         
   4  11   7        100.41        118.50         7.33 o                         
  -8  12   7        579.37        588.95        14.82 o                         
  -7  12   7         35.68         44.93         5.13 o                         
  -6  12   7         96.07         97.78         6.05 o                         
  -5  12   7       1481.60       1496.86        19.92 o                         
  -4  12   7        645.03        635.57         8.66 o                         
  -3  12   7        129.44        150.59         6.47 o                         
  -2  12   7       1484.28       1466.08        18.13 o                         
  -1  12   7          2.64          5.49         4.86 o                         
   0  12   7          6.89          9.15         3.27 o                         
   1  12   7          0.03         -2.17         2.70 o                         
   2  12   7        103.77         86.58         7.52 o                         
   3  12   7          8.71         15.82         4.86 o                         
   4  12   7         58.73         52.55         6.22 o                         
  -8  13   7         85.68        111.98         7.07 o                         
  -7  13   7          0.29         -0.73         4.83 o                         
  -6  13   7         60.41         61.47         4.46 o                         
  -5  13   7        179.52        181.33         7.73 o                         
  -4  13   7         74.19         71.31         4.09 o                         
  -3  13   7        404.65        377.47         9.35 o                         
  -2  13   7        293.22        289.27        10.54 o                         
  -1  13   7        408.38        366.45        15.22 o                         
   0  13   7         16.02          7.17         3.29 o                         
   1  13   7        131.52        124.94        16.61 o                         
   2  13   7         38.61         34.60        11.02 o                         
   3  13   7         28.44         32.90         7.97 o                         
   4  13   7         89.22         96.21         7.83 o                         
  -7  14   7        356.02        336.56        10.60 o                         
  -6  14   7        239.53        228.94         6.89 o                         
  -5  14   7        369.51        361.99         7.58 o                         
  -4  14   7        724.24        723.99        10.26 o                         
  -3  14   7        674.80        755.73        15.06 o                         
  -2  14   7         65.50         60.11         5.74 o                         
  -1  14   7          4.07          2.64         4.54 o                         
   0  14   7         53.69         37.57         5.20 o                         
   1  14   7         26.88         25.47         6.29 o                         
   2  14   7         69.63         69.93         7.74 o                         
   3  14   7         10.82          8.24         7.65 o                         
  -7  15   7          5.70         12.63         5.73 o                         
  -6  15   7         41.99         43.90         4.09 o                         
  -5  15   7          0.56         -0.74         3.83 o                         
  -4  15   7        238.38        277.77        14.99 o                         
  -3  15   7       2932.21       2913.70        27.28 o                         
  -2  15   7          0.38          4.16         5.13 o                         
  -1  15   7         18.35         20.46         4.05 o                         
   0  15   7          0.27          3.91         3.44 o                         
   1  15   7         90.13         85.57         8.78 o                         
   2  15   7          1.67          3.63         6.98 o                         
   3  15   7         18.47         12.39         8.94 o                         
  -7  16   7          0.96          1.19         5.66 o                         
  -6  16   7        664.65        676.47        10.98 o                         
  -5  16   7        471.34        440.59        10.29 o                         
  -4  16   7         44.63         43.58         5.37 o                         
  -3  16   7        185.66        206.43         8.58 o                         
  -2  16   7         59.34         53.90         5.25 o                         
  -1  16   7        514.09        478.75        11.41 o                         
   0  16   7        114.70        114.05         9.64 o                         
   1  16   7         84.03         88.33         8.96 o                         
   2  16   7         65.80         54.61         8.09 o                         
   3  16   7         30.35         14.43         9.74 o                         
  -6  17   7         72.03         79.22         5.07 o                         
  -5  17   7         49.71         48.44         4.33 o                         
  -4  17   7          0.96          2.27         4.56 o                         
  -3  17   7         30.85         40.36         4.89 o                         
  -2  17   7       1190.29       1101.65        17.48 o                         
  -1  17   7          1.90          0.24         4.34 o                         
   0  17   7          0.01          3.88         7.40 o                         
   1  17   7          0.00          6.57         7.02 o                         
   2  17   7        127.69        100.75        10.48 o                         
  -6  18   7        137.12        145.01         8.46 o                         
  -5  18   7        123.37        112.68         8.66 o                         
  -4  18   7         70.01         84.32         7.51 o                         
  -3  18   7        293.77        312.84        10.30 o                         
  -2  18   7        833.69        863.46        18.30 o                         
  -1  18   7        226.02        224.87         9.20 o                         
   0  18   7          0.90          6.13         7.67 o                         
   1  18   7          0.56          6.81         7.36 o                         
   2  18   7         99.04        118.15        12.27 o                         
  -5  19   7          0.01          0.47         6.37 o                         
  -4  19   7        241.05        222.89        11.39 o                         
  -3  19   7         53.50         53.77         5.66 o                         
  -2  19   7         37.25         37.40         5.73 o                         
  -1  19   7        270.58        269.05        10.29 o                         
   0  19   7         50.34         56.96         8.11 o                         
   1  19   7          5.95         -7.69         7.69 o                         
  -4  20   7         24.06         14.12         9.40 o                         
  -3  20   7        442.18        461.02        12.77 o                         
  -2  20   7        105.99         90.71         6.95 o                         
  -1  20   7          4.90         12.16         5.73 o                         
   0  20   7          9.80         -9.52         9.52 o                         
  -3  21   7         16.04         17.17         6.85 o                         
  -2  21   7          3.93         19.59         6.74 o                         
  -1  21   7         46.32         52.64         7.39 o                         
  -8   0   8        382.03        358.45        21.43 o                         
  -6   0   8       1096.66        977.25        23.95 o                         
  -4   0   8         11.99         10.76         3.37 o                         
  -2   0   8         10.81         11.57         4.03 o                         
   0   0   8        309.28        326.56        12.67 o                         
   2   0   8          6.67         -2.15         5.65 o                         
   4   0   8        315.77        304.49        15.09 o                         
  -9   1   8         47.48         41.35         7.29 o                         
  -8   1   8          3.80          0.73         5.69 o                         
  -7   1   8          2.34         -4.86         4.86 o                         
  -6   1   8        634.22        530.37        13.38 o                         
  -5   1   8         62.75         56.10         4.78 o                         
  -4   1   8         37.48         27.53         2.62 o                         
  -3   1   8        277.77        276.26         6.34 o                         
  -2   1   8        126.50        132.61         5.45 o                         
  -1   1   8         22.76         23.03         2.99 o                         
   0   1   8          5.91          5.78         3.22 o                         
   1   1   8         91.48         90.59         6.15 o                         
   2   1   8        485.91        459.54        12.10 o                         
   3   1   8         26.34         22.07         4.99 o                         
   4   1   8         40.33         39.55         5.87 o                         
   5   1   8          1.07         -3.04         7.08 o                         
  -9   2   8         11.72         13.59         8.87 o                         
  -8   2   8         56.74         46.81         7.57 o                         
  -7   2   8         33.57         40.89         5.73 o                         
  -6   2   8         14.34         18.72         4.76 o                         
  -5   2   8        163.81        154.35         5.95 o                         
  -4   2   8        364.60        352.86         6.22 o                         
  -3   2   8        217.48        212.87         7.06 o                         
  -2   2   8         20.43         17.57         2.96 o                         
  -1   2   8         24.31         26.71         2.82 o                         
   0   2   8         52.83         53.11         4.45 o                         
   1   2   8        135.44        124.40         7.07 o                         
   2   2   8          1.87          2.39         4.20 o                         
   3   2   8        154.52        160.30        10.63 o                         
   4   2   8         46.07         40.28         5.75 o                         
   5   2   8          1.95         -2.19         7.04 o                         
  -9   3   8         28.34         29.10         7.58 o                         
  -8   3   8        562.88        540.43        14.99 o                         
  -7   3   8        267.64        268.61        10.58 o                         
  -6   3   8         11.76          6.44         4.17 o                         
  -5   3   8        232.80        218.03         7.63 o                         
  -4   3   8        101.93         94.57         4.29 o                         
  -3   3   8       1409.52       1381.88        17.04 o                         
  -2   3   8        642.67        612.85        10.97 o                         
  -1   3   8        579.31        558.32         8.27 o                         
   0   3   8          5.44          4.90         3.10 o                         
   1   3   8         10.90          6.43         3.75 o                         
   2   3   8         25.97         32.37         4.88 o                         
   3   3   8        407.96        402.68        11.94 o                         
   4   3   8         33.83         33.59         6.79 o                         
   5   3   8         78.22         38.16        24.28 o                         
  -9   4   8         18.92         19.82         7.58 o                         
  -8   4   8        207.18        203.43        10.91 o                         
  -7   4   8         12.54         12.77         5.01 o                         
  -6   4   8          8.38          8.25         4.57 o                         
  -5   4   8        440.66        459.27         9.68 o                         
  -4   4   8          0.11         -0.80         2.66 o                         
  -3   4   8        937.72        876.81        16.96 o                         
  -2   4   8       2205.19       2222.64        23.43 o                         
  -1   4   8        278.24        280.26         6.42 o                         
   0   4   8        151.32        152.41         6.75 o                         
   1   4   8        394.26        377.56        10.26 o                         
   2   4   8          8.91          7.36         4.03 o                         
   3   4   8         21.98         19.67         5.31 o                         
   4   4   8          0.24          9.30         5.84 o                         
  -9   5   8          8.07         -0.99         8.00 o                         
  -8   5   8         66.03         44.03         6.73 o                         
  -7   5   8        142.69        139.72         6.65 o                         
  -6   5   8         87.77         91.09         5.75 o                         
  -5   5   8        243.06        254.88         7.59 o                         
  -4   5   8        868.25        824.15        11.45 o                         
  -3   5   8        946.39        885.92        12.58 o                         
  -2   5   8        613.06        622.20         9.94 o                         
  -1   5   8        276.77        255.29         6.18 o                         
   0   5   8         21.91         27.35         3.26 o                         
   1   5   8         52.26         47.74         4.43 o                         
   2   5   8        258.65        243.44         9.06 o                         
   3   5   8         19.57         12.47         6.03 o                         
   4   5   8          1.94          5.33         5.13 o                         
  -9   6   8         48.47         44.10         8.26 o                         
  -8   6   8        122.29        121.52         7.48 o                         
  -7   6   8         89.11         90.54         5.90 o                         
  -6   6   8        139.71        126.74         6.29 o                         
  -5   6   8        509.11        527.33        10.62 o                         
  -4   6   8        832.36        807.77        11.48 o                         
  -3   6   8        161.18        156.48         6.89 o                         
  -2   6   8        689.99        664.48        10.11 o                         
  -1   6   8         48.05         47.31         3.21 o                         
   0   6   8        236.95        223.70         6.54 o                         
   1   6   8          0.33         -1.97         3.93 o                         
   2   6   8        161.18        152.62         7.19 o                         
   3   6   8         63.56         76.47         6.07 o                         
   4   6   8         57.26         82.45         6.22 o                         
  -9   7   8        191.97        204.02        11.50 o                         
  -8   7   8         32.33         26.62         6.59 o                         
  -7   7   8        406.83        415.37         9.57 o                         
  -6   7   8        324.26        332.30         8.08 o                         
  -5   7   8         31.33         28.04         4.32 o                         
  -4   7   8       3972.59       3962.39        32.91 o                         
  -3   7   8       2408.21       2401.51        24.74 o                         
  -2   7   8          3.62          5.24         2.47 o                         
  -1   7   8        443.81        435.05         9.09 o                         
   0   7   8        111.55        128.60         5.22 o                         
   1   7   8        334.12        319.29         9.23 o                         
   2   7   8         18.04         16.31         4.35 o                         
   3   7   8        241.71        232.41        10.26 o                         
   4   7   8          1.27          2.52         5.64 o                         
  -8   8   8        154.53        147.24         7.66 o                         
  -7   8   8          0.67          4.33         5.14 o                         
  -6   8   8        165.97        156.01         6.82 o                         
  -5   8   8         52.13         50.17         4.30 o                         
  -4   8   8       2573.45       2506.20        21.53 o                         
  -3   8   8         33.17         29.93         3.46 o                         
  -2   8   8          1.84         -1.40         3.25 o                         
  -1   8   8         55.60         50.58         4.56 o                         
   0   8   8        401.47        413.25         9.70 o                         
   1   8   8        118.67        103.83         7.23 o                         
   2   8   8         54.75         56.32         4.29 o                         
   3   8   8         22.82         25.77         5.13 o                         
   4   8   8         21.55         21.60         6.44 o                         
  -8   9   8         41.71         54.46         6.25 o                         
  -7   9   8        323.59        321.15         9.82 o                         
  -6   9   8          0.24          1.10         3.55 o                         
  -5   9   8        270.58        251.02         7.70 o                         
  -4   9   8        141.74        144.09         5.17 o                         
  -3   9   8          0.42         -1.68         3.46 o                         
  -2   9   8        106.74        105.80         6.71 o                         
  -1   9   8          8.68          5.33         3.49 o                         
   0   9   8        694.31        665.64        12.96 o                         
   1   9   8         10.58          5.15         3.81 o                         
   2   9   8         66.16         76.79         5.08 o                         
   3   9   8        136.32        134.51         6.72 o                         
   4   9   8         17.93         24.28         4.75 o                         
  -8  10   8         18.33         17.25         5.22 o                         
  -7  10   8          1.21         -3.08         4.38 o                         
  -6  10   8         22.63         30.10         4.12 o                         
  -5  10   8        978.95        973.69        11.60 o                         
  -4  10   8        222.11        212.98         6.04 o                         
  -3  10   8         46.32         49.52         5.06 o                         
  -2  10   8         96.47        105.29         6.75 o                         
  -1  10   8        155.58        161.89         8.29 o                         
   0  10   8         97.89        115.66         6.49 o                         
   1  10   8        579.52        507.54        10.25 o                         
   2  10   8        228.16        212.50         6.99 o                         
   3  10   8        113.93        109.76         5.74 o                         
   4  10   8         31.05         30.52         4.31 o                         
  -8  11   8         22.64         19.03         5.74 o                         
  -7  11   8         18.02          7.20         5.61 o                         
  -6  11   8         48.91         53.43         4.90 o                         
  -5  11   8        132.72        128.04         5.07 o                         
  -4  11   8       1550.10       1499.32        14.17 o                         
  -3  11   8        400.65        371.84        18.42 o                         
  -2  11   8        342.32        329.24        12.69 o                         
  -1  11   8        130.91        136.20         7.62 o                         
   0  11   8         27.44         13.51         3.87 o                         
   1  11   8         66.56         67.42         5.92 o                         
   2  11   8         52.98         44.99         4.95 o                         
   3  11   8         21.80         12.12         6.31 o                         
  -8  12   8          0.04         -1.45         9.60 o                         
  -7  12   8         35.77         49.71         6.45 o                         
  -6  12   8          0.01         -3.89         4.06 o                         
  -5  12   8        520.31        547.28         8.55 o                         
  -4  12   8         76.14         70.41         4.52 o                         
  -3  12   8          0.13         -3.65         3.65 o                         
  -2  12   8         97.37         89.96         7.75 o                         
  -1  12   8        136.62        131.33         7.54 o                         
   0  12   8         14.22         14.02         5.09 o                         
   1  12   8        108.64        110.53         5.97 o                         
   2  12   8         10.62          6.99         6.78 o                         
   3  12   8         14.43         14.74         9.27 o                         
  -7  13   8        168.15        194.69        10.33 o                         
  -6  13   8          3.64          3.55         4.55 o                         
  -5  13   8        101.86        102.98         5.07 o                         
  -4  13   8         46.21         53.45         4.41 o                         
  -3  13   8        212.39        211.92         8.60 o                         
  -2  13   8          0.17         -4.30         4.30 o                         
  -1  13   8        694.72        598.82        12.60 o                         
   0  13   8        626.22        531.52        10.77 o                         
   1  13   8        271.06        302.35        13.36 o                         
   2  13   8         58.21         53.97         9.05 o                         
   3  13   8        105.52         91.12         9.83 o                         
  -7  14   8         22.41          8.92         6.18 o                         
  -6  14   8         80.80        100.44         5.56 o                         
  -5  14   8         25.69         24.73         3.50 o                         
  -4  14   8         52.27         41.38         6.54 o                         
  -3  14   8         74.32         70.19         5.95 o                         
  -2  14   8          0.40         -1.42         4.58 o                         
  -1  14   8         42.31         34.51         5.20 o                         
   0  14   8         68.94         63.23         5.92 o                         
   1  14   8        225.45        229.47        13.63 o                         
   2  14   8         73.35         65.89         8.33 o                         
   3  14   8          8.03         46.68        17.89 o                         
  -7  15   8          1.21         -2.14         6.32 o                         
  -6  15   8        216.32        203.88        11.88 o                         
  -5  15   8          8.49         10.79         3.87 o                         
  -4  15   8         18.16         20.67         4.61 o                         
  -3  15   8         26.81         16.72         4.85 o                         
  -2  15   8         16.05         13.57         5.28 o                         
  -1  15   8        249.91        235.82        10.64 o                         
   0  15   8         27.75         24.86         3.95 o                         
   1  15   8         98.60        112.31         8.91 o                         
   2  15   8          0.18         18.76         8.75 o                         
  -6  16   8         64.13         62.43         6.84 o                         
  -5  16   8         48.86         54.56         5.18 o                         
  -4  16   8        151.56        133.23         7.74 o                         
  -3  16   8        661.03        605.81        12.63 o                         
  -2  16   8        896.29        847.70        14.99 o                         
  -1  16   8        192.78        193.31         9.74 o                         
   0  16   8         26.20         33.65         7.91 o                         
   1  16   8         44.87         38.35         7.75 o                         
   2  16   8         10.18         20.02         8.49 o                         
  -6  17   8         10.52         12.36         5.85 o                         
  -5  17   8          9.79         13.67         5.42 o                         
  -4  17   8         66.49         65.71         5.79 o                         
  -3  17   8        212.81        232.55        11.39 o                         
  -2  17   8         10.03         21.29         6.78 o                         
  -1  17   8         10.69         18.06         5.47 o                         
   0  17   8          1.68          5.02        10.35 o                         
   1  17   8          4.09          4.69         8.79 o                         
  -5  18   8         33.04         20.03         9.06 o                         
  -4  18   8        189.66        181.98         9.96 o                         
  -3  18   8        208.98        255.85        13.01 o                         
  -2  18   8        390.38        399.80        12.19 o                         
  -1  18   8         19.54         23.99         5.65 o                         
   0  18   8          1.00         -4.05         7.72 o                         
   1  18   8         32.37         40.63        13.26 o                         
  -4  19   8          9.59         18.30         6.41 o                         
  -3  19   8         13.26         13.79         5.96 o                         
  -2  19   8        188.72        187.64         9.67 o                         
  -1  19   8        139.12        146.10         9.20 o                         
   0  19   8        135.35        102.42        10.29 o                         
  -2  20   8          3.82          0.85         7.40 o                         
  -9   0   9         83.88        120.13        15.38 o                         
  -7   0   9         26.19         22.51         8.98 o                         
  -5   0   9         99.24        103.04         5.41 o                         
  -3   0   9       1224.32       1158.05        19.41 o                         
  -1   0   9       2245.00       2213.88        30.24 o                         
   1   0   9        575.67        570.58        21.93 o                         
   3   0   9         26.09         26.13        11.70 o                         
  -9   1   9         16.30         21.35         7.77 o                         
  -8   1   9          4.97          2.73         7.33 o                         
  -7   1   9        604.90        511.76        20.14 o                         
  -6   1   9         86.20         78.85         7.15 o                         
  -5   1   9         66.51         75.09         4.76 o                         
  -4   1   9         16.07         25.26         3.09 o                         
  -3   1   9        425.68        403.63         8.28 o                         
  -2   1   9       1528.41       1538.60        15.41 o                         
  -1   1   9       1938.38       1948.99        19.79 o                         
   0   1   9        192.53        193.79         8.84 o                         
   1   1   9         47.47         43.73         5.38 o                         
   2   1   9         30.60         29.69         6.55 o                         
   3   1   9        434.92        452.08        14.29 o                         
   4   1   9          4.13         -7.27        11.45 o                         
  -9   2   9          9.27         21.76         7.90 o                         
  -8   2   9        230.47        196.40        13.00 o                         
  -7   2   9         36.91         10.85         7.43 o                         
  -6   2   9         93.73         72.94         6.91 o                         
  -5   2   9        164.33        154.65         6.45 o                         
  -4   2   9        573.10        549.34         8.88 o                         
  -3   2   9        188.70        184.96         7.26 o                         
  -2   2   9       1163.70       1121.30        13.23 o                         
  -1   2   9        105.91         98.87         4.73 o                         
   0   2   9          0.33          2.13         3.94 o                         
   1   2   9         14.21         13.51         4.55 o                         
   2   2   9        153.30        165.47        12.30 o                         
   3   2   9          7.16         -1.99         6.71 o                         
   4   2   9        142.68        157.29        18.72 o                         
  -9   3   9         20.68         18.75         8.39 o                         
  -8   3   9          9.39          2.67         9.10 o                         
  -7   3   9         38.96         42.93         7.97 o                         
  -6   3   9        648.73        582.70        16.36 o                         
  -5   3   9        192.00        182.33         6.86 o                         
  -4   3   9          2.16          0.92         3.48 o                         
  -3   3   9        325.34        360.48         8.84 o                         
  -2   3   9        480.27        472.06         8.64 o                         
  -1   3   9        168.44        163.85         5.81 o                         
   0   3   9         48.89         53.41         5.22 o                         
   1   3   9          0.10         -0.92         4.29 o                         
   2   3   9         99.98        105.04         7.32 o                         
   3   3   9         52.04         47.90         6.76 o                         
   4   3   9         48.22         44.81         7.68 o                         
  -9   4   9         20.91         24.01        13.39 o                         
  -8   4   9        115.11        115.41         8.19 o                         
  -7   4   9        624.86        554.04        21.14 o                         
  -6   4   9        436.86        401.98        10.03 o                         
  -5   4   9        767.67        630.48        17.00 o                         
  -4   4   9        358.65        351.44        10.97 o                         
  -3   4   9       1436.56       1434.97        20.26 o                         
  -2   4   9       1028.84        976.94        12.77 o                         
  -1   4   9        437.53        433.15         8.91 o                         
   0   4   9        233.31        256.02         7.35 o                         
   1   4   9        456.30        454.80        13.53 o                         
   2   4   9         62.36         73.15         6.23 o                         
   3   4   9         49.73         39.59         6.50 o                         
   4   4   9        144.40        147.63        15.99 o                         
  -8   5   9          0.78          4.17         7.21 o                         
  -7   5   9          6.71         11.73         6.24 o                         
  -6   5   9        165.97        155.69         7.67 o                         
  -5   5   9         46.60         30.38         5.31 o                         
  -4   5   9         52.37         52.72         4.61 o                         
  -3   5   9       2570.43       2526.48        26.79 o                         
  -2   5   9        496.06        494.79         9.60 o                         
  -1   5   9        241.76        242.71         6.57 o                         
   0   5   9        547.77        553.57        11.38 o                         
   1   5   9        127.52        139.74         7.66 o                         
   2   5   9         10.67         21.15         5.32 o                         
   3   5   9         14.65          5.68         6.84 o                         
  -8   6   9          9.13         21.82         6.70 o                         
  -7   6   9        105.39        119.85         7.43 o                         
  -6   6   9          2.42          1.51         3.96 o                         
  -5   6   9         54.36         63.97         5.71 o                         
  -4   6   9         31.86         36.59         4.10 o                         
  -3   6   9          0.55          8.37         3.78 o                         
  -2   6   9          1.06         -3.06         3.06 o                         
  -1   6   9        256.25        235.82         6.72 o                         
   0   6   9         58.63         61.42         4.55 o                         
   1   6   9         32.76         37.29         4.52 o                         
   2   6   9         98.29         85.52         6.97 o                         
   3   6   9          0.67          7.43         5.60 o                         
  -8   7   9        139.10        152.49         9.61 o                         
  -7   7   9          0.05          4.33         4.76 o                         
  -6   7   9        807.10        784.15        15.38 o                         
  -5   7   9          3.27         -1.41         4.50 o                         
  -4   7   9          9.36          8.43         4.16 o                         
  -3   7   9        289.60        272.70         9.03 o                         
  -2   7   9        142.74        139.55         6.56 o                         
  -1   7   9          0.54          8.60         3.03 o                         
   0   7   9        335.47        338.02         8.34 o                         
   1   7   9        115.39        103.41         6.39 o                         
   2   7   9         53.47         57.50         5.18 o                         
   3   7   9          0.49          3.21         5.77 o                         
  -8   8   9        254.55        263.96        11.55 o                         
  -7   8   9          1.39          0.63         4.96 o                         
  -6   8   9          3.63          7.85         4.54 o                         
  -5   8   9        346.45        367.75        10.30 o                         
  -4   8   9          5.60          1.76         3.67 o                         
  -3   8   9        401.78        411.40        11.09 o                         
  -2   8   9        127.62        127.17         8.31 o                         
  -1   8   9         47.62         55.93         5.17 o                         
   0   8   9          6.31          4.93         4.12 o                         
   1   8   9        114.19        121.55         7.21 o                         
   2   8   9        101.62        120.87         9.27 o                         
   3   8   9         15.52         18.21         5.30 o                         
  -8   9   9         33.16         48.91         6.57 o                         
  -7   9   9          0.58          0.97         5.19 o                         
  -6   9   9         55.16         45.21         5.33 o                         
  -5   9   9          1.17          4.72         4.61 o                         
  -4   9   9         41.12         53.92         4.56 o                         
  -3   9   9         70.54         84.35         6.13 o                         
  -2   9   9         95.12         86.29         5.74 o                         
  -1   9   9        100.28         98.23         5.68 o                         
   0   9   9        383.84        331.95        10.82 o                         
   1   9   9        149.93        118.40         7.39 o                         
   2   9   9         31.07         27.29         4.81 o                         
   3   9   9         40.57         56.47         7.26 o                         
  -8  10   9         20.99         23.40         5.62 o                         
  -7  10   9          0.38         -2.96         4.63 o                         
  -6  10   9         63.23         61.11         5.83 o                         
  -5  10   9          3.21          1.64         3.33 o                         
  -4  10   9        169.45        165.34         7.82 o                         
  -3  10   9          1.88          7.11         4.21 o                         
  -2  10   9          2.68         -4.24         4.24 o                         
  -1  10   9        111.82         98.17         5.95 o                         
   0  10   9         19.04         14.06         4.53 o                         
   1  10   9        120.44        103.71         7.25 o                         
   2  10   9          9.30         15.30         5.46 o                         
   3  10   9          9.32          7.23         7.55 o                         
  -7  11   9         11.42         10.40         5.34 o                         
  -6  11   9         15.23         10.71         6.10 o                         
  -5  11   9        701.08        700.54        11.70 o                         
  -4  11   9         69.83         67.43         5.31 o                         
  -3  11   9        273.79        269.70         9.89 o                         
  -2  11   9          5.99          4.56         4.30 o                         
  -1  11   9         12.92         18.76         4.28 o                         
   0  11   9         47.86         53.38         5.43 o                         
   1  11   9         52.64         52.65         5.77 o                         
   2  11   9         81.03         86.15         6.13 o                         
  -7  12   9         74.23         98.24        12.32 o                         
  -6  12   9         55.77         46.97         5.15 o                         
  -5  12   9        305.83        304.73         7.12 o                         
  -4  12   9        397.75        416.07        10.93 o                         
  -3  12   9        163.34        176.24         9.43 o                         
  -2  12   9         30.97         27.32         5.12 o                         
  -1  12   9        220.75        218.08         9.19 o                         
   0  12   9        383.91        364.03        10.73 o                         
   1  12   9        108.87         96.98         8.09 o                         
   2  12   9        111.49        112.75        15.94 o                         
  -7  13   9          0.08          1.86         6.00 o                         
  -6  13   9        184.96        218.36         9.30 o                         
  -5  13   9         16.16         10.79         3.42 o                         
  -4  13   9        112.58        129.05         7.40 o                         
  -3  13   9        181.69        189.34         9.78 o                         
  -2  13   9         28.09         25.52         5.22 o                         
  -1  13   9        208.26        213.54        10.58 o                         
   0  13   9          0.00          5.40         8.20 o                         
   1  13   9         16.68         16.06         4.26 o                         
   2  13   9         54.50         20.73        10.23 o                         
  -6  14   9          0.12          5.98         5.10 o                         
  -5  14   9         35.64         29.05         4.91 o                         
  -4  14   9         44.51         48.74         5.61 o                         
  -3  14   9         88.74         93.32         7.87 o                         
  -2  14   9        284.67        278.98        10.82 o                         
  -1  14   9          4.78         11.30         4.62 o                         
   0  14   9         16.84         11.57         4.80 o                         
   1  14   9         13.94         32.25        10.89 o                         
  -6  15   9         33.60         34.55         5.08 o                         
  -5  15   9          4.65         -0.53         4.75 o                         
  -4  15   9         42.04         35.32         5.97 o                         
  -3  15   9        274.79        241.18        12.13 o                         
  -2  15   9        169.73        161.84         8.81 o                         
  -1  15   9        151.63        142.84         7.54 o                         
   0  15   9          0.03         -0.77         5.51 o                         
   1  15   9         22.83         38.56         9.59 o                         
  -5  16   9         10.92          8.37         5.09 o                         
  -4  16   9         17.91         22.09         7.49 o                         
  -3  16   9        172.76        171.46        10.06 o                         
  -2  16   9         14.93         18.28         6.07 o                         
  -1  16   9        184.61        187.68        11.63 o                         
   0  16   9         19.47         38.50         8.37 o                         
  -5  17   9         17.69         25.44        20.81 o                         
  -4  17   9         47.96         55.30         7.12 o                         
  -3  17   9         89.01        103.50         9.71 o                         
  -2  17   9         23.88         35.30         6.68 o                         
  -1  17   9         15.07          2.33         7.72 o                         
   0  17   9        126.18        119.10        26.59 o                         
  -3  18   9        144.71        127.73         9.70 o                         
  -2  18   9        335.58        359.33        21.61 o                         
  -8   0  10          8.50          9.13        12.24 o                         
  -6   0  10        212.90        163.75        26.23 o                         
  -4   0  10         64.99         89.70         7.18 o                         
  -2   0  10       1996.23       2017.44        40.85 o                         
   0   0  10        112.24        153.17        14.23 o                         
   2   0  10        205.25        195.92        15.34 o                         
  -8   1  10         11.10          3.66         7.51 o                         
  -7   1  10         25.17         13.50         7.07 o                         
  -6   1  10        421.10        388.74        14.26 o                         
  -5   1  10         91.82        106.54         5.10 o                         
  -4   1  10        366.30        343.82         8.07 o                         
  -3   1  10        217.10        201.49         7.87 o                         
  -2   1  10       1226.05       1191.09        13.46 o                         
  -1   1  10       2275.09       2351.91        20.98 o                         
   0   1  10        203.11        196.95         9.98 o                         
   1   1  10        440.49        461.02        14.15 o                         
   2   1  10         38.33         45.11         8.41 o                         
   3   1  10          0.32          7.39         7.77 o                         
  -8   2  10          0.41          3.29        10.73 o                         
  -7   2  10         29.53         16.73         6.23 o                         
  -6   2  10         16.24          4.54         8.05 o                         
  -5   2  10        503.40        466.98         8.21 o                         
  -4   2  10         64.47         77.28         4.82 o                         
  -3   2  10        354.53        349.29         8.55 o                         
  -2   2  10        325.01        317.22         7.96 o                         
  -1   2  10       1965.93       1942.50        19.77 o                         
   0   2  10        679.95        640.15        12.48 o                         
   1   2  10          1.21          7.81         5.58 o                         
   2   2  10         14.39         27.86         7.41 o                         
   3   2  10         25.16         32.04         8.17 o                         
  -8   3  10         18.30         20.86         7.78 o                         
  -7   3  10          3.48          8.49         6.52 o                         
  -6   3  10          2.10         11.00         3.82 o                         
  -5   3  10         31.64         35.05         3.67 o                         
  -4   3  10        160.39        146.46         6.42 o                         
  -3   3  10        221.45        250.98         8.16 o                         
  -2   3  10        113.10        100.47         5.20 o                         
  -1   3  10        206.55        216.58         7.91 o                         
   0   3  10       2108.27       2152.60        21.39 o                         
   1   3  10         46.70         43.91         6.00 o                         
   2   3  10        288.49        312.99        14.00 o                         
   3   3  10         11.80         28.36        13.09 o                         
  -8   4  10         76.02        121.68        10.44 o                         
  -7   4  10        145.83        166.42        15.14 o                         
  -6   4  10         15.19         17.78         4.18 o                         
  -5   4  10        377.76        350.55         7.71 o                         
  -4   4  10        219.86        245.46         7.20 o                         
  -3   4  10        403.10        381.07         9.29 o                         
  -2   4  10        432.31        413.81         8.66 o                         
  -1   4  10        109.79        114.68         5.80 o                         
   0   4  10         58.85         62.64         6.04 o                         
   1   4  10         17.01         24.63         6.05 o                         
   2   4  10         28.40         15.60         6.39 o                         
  -8   5  10          2.98          2.65         8.19 o                         
  -7   5  10         17.30         16.77         7.52 o                         
  -6   5  10        166.05        179.16        10.03 o                         
  -5   5  10        786.87        656.83        15.13 o                         
  -4   5  10         94.85         74.89         7.32 o                         
  -3   5  10        138.08        136.77         7.10 o                         
  -2   5  10          1.89          6.06         3.34 o                         
  -1   5  10         14.62          7.90         4.29 o                         
   0   5  10        373.85        368.68         9.31 o                         
   1   5  10        529.96        530.96        13.22 o                         
   2   5  10          0.03         -5.20         6.57 o                         
  -8   6  10          3.09         -1.55         7.26 o                         
  -7   6  10          3.88          6.73         5.27 o                         
  -6   6  10          9.13         20.54         6.13 o                         
  -5   6  10        159.00        148.71         7.37 o                         
  -4   6  10        126.93        118.95         6.76 o                         
  -3   6  10         15.05         16.24         3.98 o                         
  -2   6  10        215.18        216.14         7.44 o                         
  -1   6  10          0.85         -3.46         3.46 o                         
   0   6  10         12.28          6.91         4.05 o                         
   1   6  10         63.01         53.65         6.02 o                         
   2   6  10        327.25        291.29        11.73 o                         
  -8   7  10          0.60         -8.12         8.12 o                         
  -7   7  10         20.41         16.85         6.07 o                         
  -6   7  10          1.39          0.32         6.14 o                         
  -5   7  10         71.16         67.41         5.13 o                         
  -4   7  10        159.90        155.48         7.87 o                         
  -3   7  10        302.02        308.81        10.18 o                         
  -2   7  10         42.48         54.31         4.34 o                         
  -1   7  10         84.89         88.81         5.26 o                         
   0   7  10        328.82        316.87         8.67 o                         
   1   7  10          4.63          2.90         4.67 o                         
   2   7  10        138.54        153.43         8.58 o                         
  -7   8  10        100.66        109.18         9.01 o                         
  -6   8  10         16.64         23.02         6.02 o                         
  -5   8  10        164.04        162.54         7.75 o                         
  -4   8  10        433.00        421.96        10.96 o                         
  -3   8  10         36.34         44.55         4.74 o                         
  -2   8  10        210.83        186.98        14.99 o                         
  -1   8  10          3.66         -1.50         4.69 o                         
   0   8  10        335.93        333.87        11.54 o                         
   1   8  10         16.49         16.81         4.57 o                         
   2   8  10         14.41          0.90         5.70 o                         
  -7   9  10         13.16         23.20         6.23 o                         
  -6   9  10         40.09         39.17         6.31 o                         
  -5   9  10         27.45         25.29         4.82 o                         
  -4   9  10         19.49         26.62         4.84 o                         
  -3   9  10        474.82        440.11        13.77 o                         
  -2   9  10        411.54        435.92        14.72 o                         
  -1   9  10         63.83         55.67         5.54 o                         
   0   9  10        143.02        129.37         8.88 o                         
   1   9  10        142.02        123.29         8.32 o                         
   2   9  10        249.98        264.64        10.49 o                         
  -7  10  10         11.24          4.92         8.73 o                         
  -6  10  10          4.55          3.50         5.32 o                         
  -5  10  10         16.55         21.29         5.40 o                         
  -4  10  10          0.04          8.87         5.26 o                         
  -3  10  10         14.36          9.79         8.34 o                         
  -2  10  10          1.74          5.41         6.72 o                         
  -1  10  10         60.11         61.36         6.62 o                         
   0  10  10         34.17         29.19         5.96 o                         
   1  10  10        208.04        221.00        10.85 o                         
  -7  11  10         58.74         97.84         9.12 o                         
  -6  11  10         74.04         82.03         7.17 o                         
  -5  11  10        252.33        267.01         9.95 o                         
  -4  11  10         90.38        103.13         7.53 o                         
  -3  11  10         99.30        129.41         8.82 o                         
  -2  11  10         61.68         62.55         6.35 o                         
  -1  11  10         30.59         35.50         5.34 o                         
   0  11  10        169.76        171.95         9.78 o                         
   1  11  10          0.43         -3.07         5.63 o                         
  -6  12  10         50.68         58.24         6.13 o                         
  -5  12  10         80.65         99.11         7.20 o                         
  -4  12  10         21.27         35.10         7.83 o                         
  -3  12  10         32.52         33.09         5.98 o                         
  -2  12  10          0.01          8.35         6.24 o                         
  -1  12  10        171.81        203.90         9.98 o                         
   0  12  10         13.88         17.96         6.16 o                         
   1  12  10        103.78        130.69         8.77 o                         
  -6  13  10         17.69         26.84         5.82 o                         
  -5  13  10          0.01         10.45         7.58 o                         
  -4  13  10          4.87          7.11         8.50 o                         
  -3  13  10          1.04          3.87         6.13 o                         
  -2  13  10         21.22         19.61         6.13 o                         
  -1  13  10         27.33         27.79         5.75 o                         
   0  13  10         87.35         94.16         7.97 o                         
  -5  14  10          4.27          8.36         5.72 o                         
  -4  14  10         80.71         83.46         7.92 o                         
  -3  14  10         62.51         65.04         7.34 o                         
  -2  14  10          1.52         16.59         6.09 o                         
  -1  14  10          3.01          5.45         5.78 o                         
   0  14  10          3.01         -0.05         5.76 o                         
  -4  15  10        282.35        328.04        14.43 o                         
  -3  15  10          1.95          6.52         6.61 o                         
  -2  15  10        126.20        116.41         8.31 o                         
  -1  15  10          1.61          5.52         6.00 o                         
  -3  16  10         19.26         15.63         7.43 o                         
  -2  16  10        513.99        553.32        40.21 o                         
  -7   0  11         12.90         28.60        10.20 o                         
  -5   0  11        139.06        118.40        11.19 o                         
  -3   0  11         95.71        101.90         7.01 o                         
  -1   0  11         47.64         51.48         7.61 o                         
   1   0  11        859.11        876.99        27.14 o                         
  -7   1  11          5.84         -0.28         7.28 o                         
  -6   1  11          4.50          9.79         9.71 o                         
  -5   1  11         13.12         20.43         4.41 o                         
  -4   1  11         53.78         51.82         4.98 o                         
  -3   1  11          0.23          5.55         3.51 o                         
  -2   1  11        459.73        463.34         8.98 o                         
  -1   1  11          5.48          6.95         4.15 o                         
   0   1  11         44.75         59.97         6.52 o                         
   1   1  11        103.99        110.73         9.51 o                         
  -7   2  11         10.69          1.16         7.40 o                         
  -6   2  11          9.14         16.50         7.63 o                         
  -5   2  11         63.27         69.37         5.15 o                         
  -4   2  11        346.47        332.96        10.46 o                         
  -3   2  11          9.88          8.36         3.65 o                         
  -2   2  11         50.09         58.73         4.56 o                         
  -1   2  11        207.70        207.97         8.87 o                         
   0   2  11        472.29        495.44        18.21 o                         
   1   2  11          3.58          5.25         7.40 o                         
  -7   3  11        182.32        184.58        12.43 o                         
  -6   3  11          9.17          6.65         5.16 o                         
  -5   3  11         63.11         67.73         4.66 o                         
  -4   3  11          2.79         -0.47         4.32 o                         
  -3   3  11          0.83         -2.07         4.04 o                         
  -2   3  11          1.09          2.60         4.07 o                         
  -1   3  11        505.18        535.54        12.71 o                         
   0   3  11        745.74        734.50        14.08 o                         
   1   3  11        244.03        241.30        12.68 o                         
  -7   4  11          8.46          6.96        10.06 o                         
  -6   4  11          5.85          4.55         5.09 o                         
  -5   4  11         76.71         93.74         5.59 o                         
  -4   4  11         55.21         52.76         4.81 o                         
  -3   4  11         78.97         76.17         6.74 o                         
  -2   4  11          0.29          2.00         4.44 o                         
  -1   4  11         48.68         52.77         4.98 o                         
   0   4  11        151.81        150.13         8.16 o                         
   1   4  11         50.55         48.48         7.13 o                         
  -7   5  11         13.87         19.63         9.12 o                         
  -6   5  11          2.76          5.26         5.39 o                         
  -5   5  11         73.93         70.06         4.54 o                         
  -4   5  11         13.97          7.02         4.07 o                         
  -3   5  11        155.24        149.29         8.43 o                         
  -2   5  11         53.71         50.27         4.58 o                         
  -1   5  11         11.07         16.48         4.51 o                         
   0   5  11         15.81         18.00         5.18 o                         
   1   5  11          4.42          8.44         6.69 o                         
  -7   6  11         11.84         24.19         5.55 o                         
  -6   6  11         45.00         37.85         6.29 o                         
  -5   6  11         67.29         99.69         5.57 o                         
  -4   6  11        144.56        141.24         7.66 o                         
  -3   6  11         47.83         57.37         5.00 o                         
  -2   6  11         99.47         98.36         5.73 o                         
  -1   6  11          1.02          4.57         4.22 o                         
   0   6  11        384.74        389.30        11.93 o                         
   1   6  11        474.65        487.47        12.64 o                         
  -7   7  11         25.41         27.30         7.69 o                         
  -6   7  11         14.01         14.83         8.00 o                         
  -5   7  11          4.82          1.64         4.29 o                         
  -4   7  11         58.66         45.45         5.55 o                         
  -3   7  11        150.92        155.99         7.85 o                         
  -2   7  11         50.71         53.57         4.80 o                         
  -1   7  11         17.74         24.39         4.46 o                         
   0   7  11         86.01         92.35         5.97 o                         
   1   7  11        144.91        149.08         8.03 o                         
  -6   8  11         36.24         46.33         7.47 o                         
  -5   8  11         62.94         42.54         5.58 o                         
  -4   8  11        435.64        411.40        11.66 o                         
  -3   8  11         13.10         14.59         4.74 o                         
  -2   8  11         12.64         24.99         7.91 o                         
  -1   8  11         46.80         46.37         6.26 o                         
   0   8  11        371.88        410.05        17.41 o                         
  -6   9  11          4.74          7.03         7.08 o                         
  -5   9  11         21.93         15.63         5.47 o                         
  -4   9  11        101.20         81.98         5.87 o                         
  -3   9  11          2.51          8.24         6.28 o                         
  -2   9  11         20.43         22.90         9.70 o                         
  -1   9  11          1.80          5.95         5.99 o                         
   0   9  11          8.86         19.17         6.46 o                         
  -6  10  11         12.29         11.12         7.87 o                         
  -5  10  11          1.14          0.98         6.06 o                         
  -4  10  11         12.85         18.94         7.14 o                         
  -3  10  11          0.01          3.31        10.39 o                         
  -2  10  11          4.55          2.87         5.83 o                         
  -1  10  11        116.21        121.94        12.30 o                         
   0  10  11         18.34         23.05         7.62 o                         
  -5  11  11        349.32        379.40        14.69 o                         
  -4  11  11        128.79        163.94        13.61 o                         
  -3  11  11         80.67         68.95        10.58 o                         
  -2  11  11        488.08        523.62        19.38 o                         
  -1  11  11          0.18          5.77         6.45 o                         
  -5  12  11         17.69         23.03         7.33 o                         
  -4  12  11          4.22         21.78        11.23 o                         
  -3  12  11        207.96        219.74        14.23 o                         
  -2  12  11        184.92        204.25        12.38 o                         
  -1  12  11          7.60         11.85         7.67 o                         
  -4  13  11         78.70        103.70         8.91 o                         
  -3  13  11          1.07        -11.08        16.47 o                         
  -2  13  11         30.45         36.89         7.80 o                         
  -6   0  12         67.00         73.41        15.11 o                         
  -4   0  12         20.49         33.98         6.94 o                         
  -2   0  12          3.20          9.16         6.49 o                         
   0   0  12        528.71        528.81        20.29 o                         
  -6   1  12         30.07         29.41        11.57 o                         
  -5   1  12         31.30         36.00         5.09 o                         
  -4   1  12          0.01          4.54         4.52 o                         
  -3   1  12         62.06         62.11         5.15 o                         
  -2   1  12          1.05          4.18         4.71 o                         
  -1   1  12        129.67        134.81         7.56 o                         
   0   1  12          4.75          7.47         6.06 o                         
  -6   2  12         14.48         19.83         5.68 o                         
  -5   2  12         11.06         22.29         4.77 o                         
  -4   2  12          0.13         -0.96         4.56 o                         
  -3   2  12         14.34         18.84         5.21 o                         
  -2   2  12         34.09         28.67         5.18 o                         
  -1   2  12         67.61         65.15         6.24 o                         
   0   2  12        293.33        327.02        16.96 o                         
  -6   3  12         32.17         34.94         8.93 o                         
  -5   3  12        105.29        145.31         6.95 o                         
  -4   3  12         36.49         47.49         5.31 o                         
  -3   3  12         56.61         53.86         5.46 o                         
  -2   3  12          0.45         -4.71         4.97 o                         
  -1   3  12        187.59        184.35         8.17 o                         
  -6   4  12          2.78          8.74         7.23 o                         
  -5   4  12          4.45          6.06         4.75 o                         
  -4   4  12         35.89         17.99         5.56 o                         
  -3   4  12         24.83         30.65         4.89 o                         
  -2   4  12          0.65          1.63         4.69 o                         
  -1   4  12         24.88         25.70         5.54 o                         
  -6   5  12         63.59         63.33         7.48 o                         
  -5   5  12         52.33         61.65         5.44 o                         
  -4   5  12         13.65         14.59         5.04 o                         
  -3   5  12          7.65         14.51         5.07 o                         
  -2   5  12         10.95         13.34         5.41 o                         
  -1   5  12          3.77          3.53         6.37 o                         
  -6   6  12         38.09        111.78        27.75 o                         
  -5   6  12          1.80          5.72         4.86 o                         
  -4   6  12         80.09        102.20         6.97 o                         
  -3   6  12         13.45         19.69         6.64 o                         
  -2   6  12         84.96         92.25         6.02 o                         
  -1   6  12          1.11         -1.13         7.13 o                         
  -5   7  12          0.04         12.61         5.08 o                         
  -4   7  12         86.87         88.73         6.65 o                         
  -3   7  12         81.67         97.84         5.98 o                         
  -2   7  12          6.89         12.93         5.49 o                         
  -5   8  12        113.23        112.36         8.18 o                         
  -4   8  12         23.44         38.48         6.04 o                         
  -3   8  12          7.52          8.41         6.05 o                         
  -2   8  12          2.15         -1.46         6.44 o                         
  -4   9  12        165.01        173.39        12.85 o                         
  -3   9  12          6.47         11.54         7.33 o                         
                                                                                
