# Supplementary material for: 10-Phenyl-10H-phenoxazine-4,6-diol tetra­hydro­furan monosolvate
Source: IUCrdata. 2020 Sep 25;5(Pt 9):x201276. doi: 10.1107/S2414314620012766 (PMC9462277; doi:10.1107/S2414314620012766)
Supplement: Supplementary file 3 [file x-05-x201276-Isup3.cml]

<?xml version="1.0"?>
<molecule xmlns="http://www.xml-cml.org/schema">
<atomArray>
<atom elementType="C" id="a70065" x2="30.1036" y2="-26.2273"/>
<atom elementType="C" id="a70066" x2="30.1036" y2="-24.7043"/>
<atom elementType="O" hydrogenCount="0" id="a70067" x2="31.4225" y2="-23.9428"/>
<atom elementType="C" id="a70068" x2="32.7413" y2="-24.7043"/>
<atom elementType="C" id="a70069" x2="32.7413" y2="-26.2273"/>
<atom elementType="N" hydrogenCount="0" id="a70070" x2="31.4225" y2="-26.9888"/>
<atom elementType="C" id="a70071" x2="28.7847" y2="-26.9888"/>
<atom elementType="C" id="a70072" x2="27.4658" y2="-26.2273"/>
<atom elementType="C" id="a70073" x2="27.4658" y2="-24.7043"/>
<atom elementType="C" id="a70074" x2="28.7847" y2="-23.9428"/>
<atom elementType="C" id="a70075" x2="34.0602" y2="-23.9428"/>
<atom elementType="C" id="a70076" x2="35.3791" y2="-24.7043"/>
<atom elementType="C" id="a70077" x2="35.3791" y2="-26.2273"/>
<atom elementType="C" id="a70078" x2="34.0602" y2="-26.9888"/>
<atom elementType="O" hydrogenCount="1" id="a70079" x2="28.7847" y2="-22.4198"/>
<atom elementType="O" hydrogenCount="1" id="a70080" x2="34.0602" y2="-22.4198"/>
<atom elementType="C" id="a70081" x2="31.4225" y2="-28.5118"/>
<atom elementType="C" id="a70082" x2="32.2009" y2="-29.2733"/>
<atom elementType="C" id="a70083" x2="32.2009" y2="-30.7963"/>
<atom elementType="C" id="a70084" x2="31.4225" y2="-31.5578"/>
<atom elementType="C" id="a70085" x2="30.644" y2="-30.7963"/>
<atom elementType="C" id="a70086" x2="30.644" y2="-29.2733"/>
<atom elementType="C" id="a70290" x2="30.9032" x3="30.9032" y2="-16.9751" y3="-16.9751" z3="-0.556318"/>
<atom elementType="C" id="a70292" x2="31.9418" x3="31.9418" y2="-16.9751" y3="-16.9751" z3="0.556318"/>
<atom elementType="C" id="a70323" x2="30.6345" x3="30.6345" y2="-18.3448" y3="-18.3448" z3="-0.901108"/>
<atom elementType="O" hydrogenCount="2" id="a70325" x2="31.4225" y2="-19.3188"/>
<atom elementType="C" id="a70327" x2="32.2633" x3="32.2633" y2="-18.4241" y3="-18.4241" z3="0.901108"/>
<atom elementType="H" hydrogenCount="0" id="a70333" x2="32.7413" y2="-21.6583"/>
<atom elementType="H" hydrogenCount="0" id="a70337" x2="30.1036" y2="-21.6583"/>
</atomArray>
<bondArray>
<bond atomRefs2="a70065 a70066" id="b70087" order="2"/>
<bond atomRefs2="a70066 a70067" id="b70088" order="1"/>
<bond atomRefs2="a70067 a70068" id="b70089" order="1"/>
<bond atomRefs2="a70068 a70069" id="b70090" order="2"/>
<bond atomRefs2="a70069 a70070" id="b70091" order="1"/>
<bond atomRefs2="a70070 a70065" id="b70092" order="1"/>
<bond atomRefs2="a70065 a70071" id="b70093" order="1"/>
<bond atomRefs2="a70071 a70072" id="b70094" order="2"/>
<bond atomRefs2="a70072 a70073" id="b70095" order="1"/>
<bond atomRefs2="a70073 a70074" id="b70096" order="2"/>
<bond atomRefs2="a70074 a70066" id="b70097" order="1"/>
<bond atomRefs2="a70068 a70075" id="b70098" order="1"/>
<bond atomRefs2="a70075 a70076" id="b70099" order="2"/>
<bond atomRefs2="a70076 a70077" id="b70100" order="1"/>
<bond atomRefs2="a70077 a70078" id="b70101" order="2"/>
<bond atomRefs2="a70078 a70069" id="b70102" order="1"/>
<bond atomRefs2="a70074 a70079" id="b70103" order="1"/>
<bond atomRefs2="a70075 a70080" id="b70104" order="1"/>
<bond atomRefs2="a70070 a70081" id="b70105" order="1"/>
<bond atomRefs2="a70081 a70082" id="b70106" order="2"/>
<bond atomRefs2="a70082 a70083" bondStereo="W" id="b70107" order="1"/>
<bond atomRefs2="a70083 a70084" id="b70108" order="2"/>
<bond atomRefs2="a70084 a70085" id="b70109" order="1"/>
<bond atomRefs2="a70085 a70086" id="b70110" order="2"/>
<bond atomRefs2="a70086 a70081" id="b70111" order="1"/>
<bond atomRefs2="a70290 a70292" bondStereo="W" id="b70302" order="1"/>
<bond atomRefs2="a70290 a70323" id="b70329" order="1"/>
<bond atomRefs2="a70325 a70323" bondStereo="H" id="b70330" order="1"/>
<bond atomRefs2="a70325 a70327" bondStereo="W" id="b70331" order="1"/>
<bond atomRefs2="a70327 a70292" bondStereo="W" id="b70332" order="1"/>
<bond atomRefs2="a70080 a70333" id="b70334" order="1"/>
<bond atomRefs2="a70079 a70337" id="b70338" order="1"/>
<bond atomRefs2="a70337 a70325" bondStereo="H" id="b70342" order="1"/>
<bond atomRefs2="a70325 a70333" bondStereo="H" id="b70346" order="1"/>
</bondArray>
</molecule>
